# Supplementary material for: Secretome profiling of human epithelial cells exposed to cigarette smoke extract and their effect on human lung microvascular endothelial cells
Source: Sci Rep. 2024 Jun 14;14:13740. doi: 10.1038/s41598-024-64717-x (PMC11178828; doi:10.1038/s41598-024-64717-x)
Supplement: Supplementary file 1 — Supplementary Table S1. [file 41598_2024_64717_MOESM1_ESM.xlsx]

## Sheet: Revised data_NP
Majority protein IDs	Entry Name	Protein names	Gene Names	Peptide sequences	Peptides	Sequence coverage [%]	Q-value	Score	10CSE 1.1	10CSE 1.2	10CSE 1.3	10CSE 2.1	10CSE 2.2	10CSE 2.3	10CSE 3.1	10CSE 3.2	10CSE 3.3	Control 1.1	Control 1.2	Control 1.3	Control 2.1	Control 2.2	Control 2.3	Control 3.1	Control 3.2	Control 3.3	Intensity CSEM1_RC2_01_32082	Intensity CSEM1_RC2_01_32083	Intensity CSEM1_RC2_01_32084	Intensity CSEM2_RC3_01_32085	Intensity CSEM2_RC3_01_32086	Intensity CSEM2_RC3_01_32087	Intensity CSEM3_RC4_01_32088	Intensity CSEM3_RC4_01_32089	Intensity CSEM3_RC4_01_32090
A0A075B6T6	TVAL2_HUMAN	T cell receptor alpha variable 12-2	TRAV12-2	EDGRFTAQLNK	1	9.7	0.97618	0.40974	0	0	0	0	0	0	0	0	0	0	0	0	0	0	0	0	0	0	0	0	0	11.1184	0	0	0	0	0
A0A087WSZ9	TVA30_HUMAN	T cell receptor alpha variable 30	TRAV30	HGEAPVFLMILLK	1	11.6	0.97714	0.78487	0	0	0	0	13.1142	0	14.2115	0	0	0	0	0	0	0	0	0	0	0	0	0	0	0	0	0	0	0	0
A0A096LPK9	ORN4C_HUMAN	Olfactory receptor 4N4C	OR4N4C	LLSRHVVCQVDFIIR	1	4.7	0.9724	-2.1754	0	0	0	0	0	0	0	0	0	0	0	0	0	0	0	0	0	0	0	0	0	0	0	0	0	9.97212	0
A0A0A0MS01	TVG10_HUMAN	Probable non-functional T cell receptor gamma variable 10	TRGV10	NSQTLTSILTIKSVEK	1	13.4	0.97314	-2.2285	0	0	0	0	0	0	0	0	0	0	0	0	0	0	0	0	0	0	12.6137	0	0	0	11.8699	0	0	0	0
A0A0A6YYL3	POTEB_HUMAN	POTE ankyrin domain family member B (ANKRD26-like family B member 1) (Prostate, ovary, testis-expressed protein on chromosome 15) (POTE-15)	POTEB	SKMGKWCHHR	1	1.8	0.98449	0.73256	0	0	0	0	0	0	0	0	0	13.2577	12.5068	11.4296	11.1885	0	0	0	0	0	0	0	0	11.801	12.0787	13.212	0	12.912	11.7306
A0A0B4J2F0	PIOS1_HUMAN	Protein PIGBOS1 (PIGB opposite strand protein 1)	PIGBOS1	MQLVQESEEKKS	1	22.2	0.97734	-0.1504	0	0	0	0	0	0	0	0	0	0	0	0	0	0	0	0	0	0	17.5104	0	0	0	0	0	0	0	0
A0A0C4DH26	KVD41_HUMAN	Probable non-functional immunoglobulin kappa variable 6D-41	IGKV6D-41	LLLLWVPASR	1	8.7	1.0482	1.0831	0	0	0	0	0	0	0	0	0	0	11.6411	0	11.6614	13.0382	13.1889	0	10.9437	11.3262	0	0	0	0	0	0	12.2649	12.4906	11.8652
A0A0U1RQE8	GLYLB_HUMAN	Putative glycine N-acyltransferase-like protein 1B (EC 2.3.1.68)	GLYATL1B	RGNGTRLIMR	1	3.3	1.0541	1.0831	0	0	0	0	0	0	0	0	0	12.3175	13.1685	0	0	12.4887	0	0	0	0	0	0	0	0	0	0	0	0	0
A0A1B0GTZ2	CC196_HUMAN	Putative coiled-coil domain-containing protein 196 (Long intergenic non-protein coding RNA 238)	CCDC196 C14orf53 LINC00238 NCRNA00238	VTTGRNEHHVR	1	3.7	0.97259	0.098635	0	0	0	0	0	0	0	0	0	0	0	0	0	0	0	0	10.7484	0	0	0	0	0	0	0	0	11.7669	0
A0A1B0GUW6	SPEM3_HUMAN	Uncharacterized protein SPEM3	SPEM3	ILFRHFFPK;QPSGSHPICICSSVDPK	2	2.2	0.98264	-1.0049	0	0	0	0	0	0	0	0	0	0	0	0	0	0	0	0	0	0	0	0	0	0	10.4728	0	0	0	0
A0A1B0GUX0	VAFNB_HUMAN	Protein ATP6V1FNB (ATP6V1F neighbor gene protein)	ATP6V1FNB	QLNIDALRQNFWK	1	7.4	0.98138	-1.1356	0	0	0	12.6376	0	0	0	0	0	0	0	0	0	0	0	0	0	0	0	0	0	0	0	0	0	0	0
A0A1B0GVQ3	CC200_HUMAN	Coiled-coil domain-containing protein 200	CCDC200	RRQMALDR	1	4.8	0.98112	-1.1458	0	0	0	18.064	18.3007	0	0	0	0	0	0	0	0	0	0	0	0	0	0	0	0	0	0	0	0	0	0
A0A286YFB4	SCGR2_HUMAN	Small cysteine and glycine repeat-containing protein 2 (Keratin-associated protein 28-2)	SCYGR2 KRTAP28-2	TCHSCGCGCGKGCCQQKCCCQK	1	18.3	0.96841	0.12021	0	0	0	0	0	0	0	0	0	0	0	14.0033	0	0	0	0	0	0	0	0	0	0	0	0	0	0	0
A0A286YFG1	SCGR8_HUMAN	Small cysteine and glycine repeat-containing protein 8 (Keratin-associated protein 28-8)	SCYGR8 KRTAP28-8	GCCQQKGCCQQKCCCQK	1	15.7	0.972	-1.6905	0	0	0	0	0	0	0	0	0	0	0	0	0	0	0	0	0	0	12.1628	0	0	0	0	0	0	0	0
A0A3B3IS91	PLGRF_HUMAN	POLG alternative reading frame (POLGARF) (ORF-Y) [Cleaved into: POLGARF C-terminal fragment (POLGARFin)]	POLGARF	GGPCTNHEPPALEEGGR	1	6.5	0.97268	-1.6905	0	0	0	0	0	0	0	0	0	0	0	0	0	0	0	0	0	0	0	0	0	0	0	0	0	0	12.8955
A0A3B3IT33	TR51G_HUMAN	Putative tripartite motif-containing protein 51G (Tripartite motif-containing 51G pseudogene)	TRIM51G TRIM51GP	NLKTNICLK	1	2	0.98369	-0.013418	0	0	0	0	0	0	0	0	0	0	0	0	0	0	0	0	0	0	0	0	0	0	0	0	13.2188	0	0
A0A5B0	TVB14_HUMAN	T cell receptor beta variable 14	TRBV14 TCRBV14S1 TCRBV16S1A1N1	EIKFLLHFVKESK	1	11.3	0.96163	0.56993	0	0	0	0	0	0	12.6496	11.9204	12.8052	0	0	0	0	0	0	0	0	0	0	0	0	0	0	0	0	0	0
A0A6I8PU40	TUG1_HUMAN	Taurine up-regulated 1 protein	TUG1	APGGRWRSR	1	5.9	0.98638	-0.013418	0	0	0	0	0	0	0	0	0	0	11.2376	0	11.6104	0	0	0	11.6142	0	0	0	12.6268	0	0	0	0	0	0
A0AUZ9	KAL1L_HUMAN	KAT8 regulatory NSL complex subunit 1-like protein (MSL1v2)	KANSL1L C2orf67	TFGLGLTNVKK;TFGLGLTNVKKNR	2	1.3	0.98833	-0.0244	11.3028	18.2641	0	0	0	0	0	0	0	0	0	0	0	0	0	0	0	0	0	0	13.2537	12.858	17.9729	0	0	0	0
A0AV96	RBM47_HUMAN	RNA-binding protein 47 (RNA-binding motif protein 47)	RBM47	GRGRGAAGNR	1	1.7	0.98233	-0.97553	0	0	0	0	0	0	0	0	13.2195	0	0	0	0	0	0	0	0	0	0	0	0	0	0	0	0	0	0
A0AVF1	IFT56_HUMAN	Intraflagellar transport protein 56 (Tetratricopeptide repeat protein 26) (TPR repeat protein 26)	TTC26 IFT56	QDDVQEAYNLIK	1	2.2	0.98321	1.0342	0	0	0	0	0	0	0	0	0	15.3082	0	0	0	0	0	0	0	15.9398	0	13.0543	13.0406	0	0	0	15.0131	12.9473	0
A0AVI2	FR1L5_HUMAN	Fer-1-like protein 5	FER1L5	TYHSCRRR	1	0.4	0.98099	-0.48083	0	0	0	0	0	0	0	0	0	0	0	0	0	0	11.6938	0	0	0	0	0	10.9712	0	0	0	0	0	0
A0AVT1	UBA6_HUMAN	Ubiquitin-like modifier-activating enzyme 6 (Ubiquitin-activating enzyme 6) (EC 6.2.1.45) (Monocyte protein 4) (MOP-4) (Ubiquitin-activating enzyme E1-like protein 2) (E1-L2)	UBA6 MOP4 UBE1L2	NLPIMSTASVEIDDALYSR	1	1.8	0.98302	-1.056	0	0	0	0	0	0	0	0	0	0	0	0	0	0	0	0	0	0	13.1452	0	0	0	0	0	0	0	0
A0JNW5	BLT3B_HUMAN	Bridge-like lipid transfer protein family member 3B (Syntaxin-6 Habc-interacting protein of 164 kDa) (UHRF1-binding protein 1-like)	BLTP3B KIAA0701 SHIP164 UHRF1BP1L	ENVKSDSVLLTSGK	1	1	0.97394	-1.4166	0	0	11.9073	0	0	0	13.0568	12.6438	0	0	0	0	0	0	0	0	0	0	0	0	0	0	0	0	0	0	0
A0MZ66	SHOT1_HUMAN	Shootin-1 (Shootin1)	SHTN1 KIAA1598	KVLEKCNR	1	1.3	0.98297	-1.1277	0	0	0	0	0	0	0	0	0	0	15.3584	0	0	0	0	0	0	0	0	0	0	0	0	0	0	0	0
A0PK11	CLRN2_HUMAN	Clarin-2	CLRN2	IEEATVTAEDILY	1	5.6	0.98442	-0.82454	0	0	0	0	11.151	0	10.9419	0	0	0	0	0	0	0	0	0	0	0	0	0	0	0	0	0	0	0	0
A1A519	F170A_HUMAN	Protein FAM170A (Zinc finger domain-containing protein) (Zinc finger protein ZNFD)	FAM170A ZNFD	IYYMQVQMNKGVAVSWETEETLESLEKQPR	1	9.1	0.97268	-2.1015	0	0	0	0	0	0	0	0	0	0	0	0	0	0	0	0	0	0	13.6793	0	0	0	0	0	0	0	0
A1L190	SYCE3_HUMAN	Synaptonemal complex central element protein 3 (Testis highly expressed gene 2 protein) (THEG-2)	SYCE3 C22orf41 THEG2	DLEKLLEEMEK	1	12.5	0.97514	-0.38277	0	0	12.7402	13.2794	0	13.2209	0	0	0	0	0	0	0	0	0	0	0	0	0	0	0	0	0	0	0	0	0
A1L390	PKHG3_HUMAN	Pleckstrin homology domain-containing family G member 3 (PH domain-containing family G member 3)	PLEKHG3 KIAA0599	FVSSFSRR;ILKYHLLLQEIAK;LSYLGRVVR;RNWTHHIKR	4	3.2	0.98235	-0.51866	14.941	0	0	0	0	0	0	0	0	0	0	0	0	0	0	0	0	0	0	0	0	0	0	0	16.6963	0	0
A1L4K1	FSD2_HUMAN	Fibronectin type III and SPRY domain-containing protein 2 (SPRY domain-containing protein 1)	FSD2 SPRYD1	DPAREQR	1	0.9	0.97664	-0.36606	0	0	0	0	0	0	0	0	0	0	0	0	0	0	0	0	0	0	0	0	0	0	0	0	0	0	12.8941
A1X283	SPD2B_HUMAN	SH3 and PX domain-containing protein 2B (Adapter protein HOFI) (Factor for adipocyte differentiation 49) (Tyrosine kinase substrate with four SH3 domains)	SH3PXD2B FAD49 KIAA1295 TKS4	MRQRPPPRR	1	1	0.97983	-0.36393	0	0	0	0	0	0	0	0	0	0	0	0	0	0	0	0	0	0	0	0	0	0	0	0	0	0	15.2252
A1YPR0	ZBT7C_HUMAN	Zinc finger and BTB domain-containing protein 7C (Affected by papillomavirus DNA integration in ME180 cells protein 1) (APM-1) (Zinc finger and BTB domain-containing protein 36) (Zinc finger protein 857C)	ZBTB7C APM1 ZBTB36 ZNF857C	VIMGAGK	1	1.1	0.97417	0.83976	0	0	0	0	0	0	0	0	0	13.0379	0	0	0	0	0	0	0	0	0	0	0	0	0	0	11.828	14.9566	0
A2PYH4	HFM1_HUMAN	Probable ATP-dependent DNA helicase HFM1 (EC 3.6.4.12) (SEC63 domain-containing protein 1)	HFM1 SEC3D1	FDDWKEK	1	0.5	0.98012	-0.36606	0	0	0	0	0	0	0	0	0	0	12.7654	12.1267	0	0	0	0	11.0492	0	0	0	0	0	0	0	0	0	11.3743
A2RRD8	ZN320_HUMAN	Zinc finger protein 320	ZNF320	CEECEKVFSCK	1	2.2	0.98159	0.40974	0	0	0	0	0	0	0	0	0	0	0	0	0	0	0	0	0	0	0	0	10.5855	0	0	0	0	0	0
A2RU37	CI170_HUMAN	Uncharacterized protein encoded by LINC02872 (Long intergenic non-protein coding RNA 2872)	LINC02872 C9orf170	KTLTNTVEDIQIDNFRR;WSRRGLGVSR	2	22.3	0.91753	1.5767	0	10.8184	0	0	0	0	0	0	0	0	0	0	0	0	0	10.9402	0	0	0	0	0	0	0	0	0	0	0
A4D0S4	LAMB4_HUMAN	Laminin subunit beta-4 (Laminin beta-1-related protein)	LAMB4	TSQSSHCDQLTGQCPCKLGYGGK	1	1.3	0.97262	0.16742	0	0	0	0	0	0	0	0	13.6715	0	0	0	0	0	0	0	0	0	0	0	0	0	0	0	0	0	0
A4D1E9	GTPBA_HUMAN	GTP-binding protein 10 (Protein obg homolog 2) (ObgH2)	GTPBP10 OBGH2 UG0751c10	VHCSCVLFRK	1	2.6	1.0716	1.0831	0	0	0	0	0	0	0	0	0	0	13.6332	0	11.9482	0	0	0	0	13.7993	12.8116	12.6894	0	0	0	13.0178	0	0	13.5695
A4D2P6	GRD2I_HUMAN	Delphilin (Glutamate receptor, ionotropic, delta 2-interacting protein 1)	GRID2IP	KEVVEILSHK	1	0.8	1.0714	1.0831	0	0	0	0	0	12.509	12.6408	12.7066	13.1266	0	0	0	0	0	0	0	0	0	0	0	0	0	0	0	0	0	0
A4FU28	CTGE9_HUMAN	cTAGE family member 9 (Protein cTAGE-9)	CTAGE9	ELKFELLEK	1	1.2	0.98564	-0.013418	0	0	0	0	0	0	0	0	0	0	13.2505	12.7051	0	0	0	0	0	0	0	0	0	0	0	0	0	0	0
A4FU49	SH321_HUMAN	SH3 domain-containing protein 21	SH3D21 C1orf113	GWWEGECQGR	1	1.6	1.0481	1.0831	0	0	0	0	0	0	0	0	0	0	0	0	0	0	0	0	0	0	0	13.2513	0	0	0	0	0	0	0
A4UGR9	XIRP2_HUMAN	Xin actin-binding repeat-containing protein 2 (Beta-xin) (Cardiomyopathy-associated protein 3) (Xeplin)	XIRP2 CMYA3	KEERLITER;MVPRKQR	2	0.5	0.97635	-0.37948	14.5051	14.6569	0	0	12.6735	0	0	0	0	16.3519	16.162	15.7776	12.7221	12.9479	0	0	0	12.8943	0	0	0	13.3161	0	0	0	14.9632	14.7692
A5PLK6	RGSL_HUMAN	Regulator of G-protein signaling protein-like	RGSL1 RGSL RGSL2	MASSKETR	1	0.7	0.97828	-0.48083	0	0	0	0	0	0	0	0	0	0	0	0	0	0	0	0	0	0	0	0	0	0	0	0	0	0	15.3953
A5PLL1	AN34B_HUMAN	Ankyrin repeat domain-containing protein 34B	ANKRD34B	EVIIITTAK	1	1.8	0.99635	0.92266	0	0	0	0	0	0	0	0	0	0	0	0	0	0	0	0	0	0	0	0	0	0	0	0	15.2368	0	0
A5PLL7	PDES1_HUMAN	Plasmanylethanolamine desaturase (EC 1.14.19.77) (Plasmanylethanolamine desaturase 1) (Transmembrane protein 189)	PEDS1 KUA PDES TMEM189	ELAALYSPGK	1	3.7	1.0504	1.0831	0	0	0	0	0	0	0	0	13.4851	0	0	0	0	0	0	0	0	0	0	0	0	0	0	0	0	0	0
A6H8Y1	BDP1_HUMAN	Transcription factor TFIIIB component B'' homolog (Transcription factor IIIB 150) (TFIIIB150) (Transcription factor-like nuclear regulator)	BDP1 KIAA1241 KIAA1689 TFNR	DIPIMEK;NTISKVTSNLRIR;RARLSVKPNVRPGVGAR	3	1.4	0.9734	-2.341	0	12.0681	0	0	12.9077	0	0	0	14.6722	0	12.8082	11.3486	12.1203	11.5421	12.1475	0	0	0	0	0	0	0	0	12.8759	0	0	0
A6NC97	F172B_HUMAN	Putative protein FAM172B (FAM172B pseudogene)	FAM172BP FAM172B	DIAFIVHGYGGLVFMDLLVRR	1	5.8	0.96723	0.48024	0	0	0	0	0	0	0	0	0	0	11.9373	0	0	0	0	0	0	0	0	0	0	0	0	0	0	0	0
A6NCL7	AN33B_HUMAN	Ankyrin repeat domain-containing protein 33B	ANKRD33B	RLAVQEILAARAAR	1	2.8	0.97154	-1.7448	0	0	0	0	14.1639	0	0	0	0	0	0	0	0	0	0	0	0	0	0	0	0	0	0	0	0	0	0
A6NCN8	TEX52_HUMAN	Testis-expressed protein 52	TEX52	WLTDSNAHR	1	3	0.98917	-0.013418	0	0	0	0	0	12.952	0	0	0	0	0	0	0	0	0	0	0	0	0	0	0	0	0	0	0	0	0
A6ND36	FA83G_HUMAN	Protein FAM83G (Protein associated with SMAD1)	FAM83G PAWS1	KVAVYIIVDESNVKYFLHMCER	1	2.7	0.9706	0.14255	0	0	0	0	0	0	0	0	12.2583	0	0	14.576	0	0	0	0	0	0	0	0	0	0	0	0	0	0	0
A6NDL7	MT21E_HUMAN	Putative methyltransferase-like protein 21E pseudogene (EC 2.1.1.-)	METTL21EP METTL21CP1	QVVTEIMAR	1	3.3	0.98993	-0.013418	0	0	0	0	0	0	16.4162	0	0	0	0	0	0	0	0	0	0	0	0	0	0	0	0	0	0	0	0
A6NDL8	O6C68_HUMAN	Olfactory receptor 6C68	OR6C68	KIAFRLK	1	2.2	0.97857	-0.36606	0	0	0	0	0	0	0	0	0	12.392	0	0	0	0	0	0	0	0	0	0	0	0	0	0	0	0	0
A6NDN8	UBIML_HUMAN	Putative ubiquitin-like protein FUBI-like protein ENSP00000310146		ELHTLEVTGLETVAQSK	1	16.7	0.99609	1.0048	0	0	0	0	0	0	0	0	0	0	0	0	13.7221	11.8438	0	0	0	0	0	0	0	0	0	0	0	0	12.8781
A6NDX5	ZN840_HUMAN	Putative zinc finger protein 840 (Zinc finger protein 840 pseudogene)	ZNF840P C20orf157 ZNF840	VGETHEYGENTRGFR	1	2.1	0.97281	-2.1931	0	0	0	0	0	0	0	0	0	0	0	0	0	0	0	0	0	0	0	14.581	0	0	0	0	0	0	0
A6NE52	WDR97_HUMAN	WD repeat-containing protein 97	WDR97 KIAA1875	LLHGLGLQDPEGFLFK;TLDGPIRTLKLPLPR;VHILQVLLR	3	2.5	0.98286	-0.75989	0	0	0	0	0	0	0	0	0	0	0	0	0	0	12.2956	0	0	0	0	0	0	0	0	0	0	12.7284	0
A6NEE1	PLHD1_HUMAN	Pleckstrin homology domain-containing family D member 1 (PH domain-containing family D member 1)	PLEKHD1	WSRRFFIIK	1	1.8	0.98944	-0.013418	0	0	0	0	0	0	0	0	0	12.3614	13.0082	11.9362	0	0	0	0	0	0	0	0	0	0	0	0	11.5853	0	0
A6NEL2	SWAHB_HUMAN	Ankyrin repeat domain-containing protein SOWAHB (Ankyrin repeat domain-containing protein 56) (Protein sosondowah homolog B)	SOWAHB ANKRD56	EPEEEPAGAAAR;SSLAGRAK	2	2.5	0.98712	-0.073822	0	0	0	0	0	0	0	0	0	0	0	0	0	0	0	0	0	0	0	0	0	12.7257	0	0	0	0	0
A6NFE2	SMCO2_HUMAN	Single-pass membrane and coiled-coil domain-containing protein 2	SMCO2 C12orf70	ALTPTNLNNK	1	2.9	1.0227	1.0831	0	0	0	0	0	0	0	13.7905	0	0	0	0	0	0	0	0	0	0	0	0	0	0	0	0	0	0	0
A6NFQ2	TCAF2_HUMAN	TRPM8 channel-associated factor 2 (TRP channel-associated factor 2)	TCAF2 FAM115C FAM139A	AQAHEALSPPERERR;KVPKIPLHVR	2	2.7	1.0068	1.3354	0	0	0	0	0	0	0	0	0	0	0	17.8725	0	0	0	0	0	0	0	0	0	0	0	0	11.0968	0	10.8328
A6NFT4	CFA73_HUMAN	Cilia- and flagella-associated protein 73 (Coiled-coil domain-containing protein 42B)	CFAP73 CCDC42B	QELVDADQALQAQKEVFRTK	1	6.5	0.97586	0.16228	0	0	0	0	0	0	0	0	0	0	0	0	0	0	0	0	0	0	0	0	0	0	0	0	11.6127	0	0
A6NFY7	SDHF1_HUMAN	Succinate dehydrogenase assembly factor 1, mitochondrial (SDH assembly factor 1) (SDHAF1) (LYR motif-containing protein 8)	SDHAF1 LYRM8	LQRQVLSLYRDLLR	1	12.2	0.97171	-1.7448	0	0	0	0	0	0	0	0	0	0	0	0	0	0	12.351	0	11.3955	0	0	0	0	0	0	0	0	0	0
A6NGU7	CX028_HUMAN	Putative uncharacterized protein encoded by LINC01546	LINC01546 CXorf28	ATQQWILKNKTLCR	1	22.6	0.97392	-1.7671	0	0	0	12.3971	0	0	0	0	13.2534	0	0	0	0	0	0	0	0	0	0	0	0	0	0	0	0	0	0
A6NH00	OR2T8_HUMAN	Olfactory receptor 2T8	OR2T8 OR2T8P	CMGRCVALSRE	1	3.5	0.97868	0.40974	0	0	0	13.7794	0	0	0	0	0	0	0	0	0	0	0	0	0	0	0	0	0	0	0	0	0	0	0
A6NH11	GLTD2_HUMAN	Glycolipid transfer protein domain-containing protein 2	GLTPD2	FHASLKPEGDVGLSPYLAGWR;LAFLAFPGRRR	2	11	0.98429	1.0199	0	0	0	0	12.2387	13.8663	0	15.1088	0	0	0	0	0	0	0	0	0	0	0	0	0	0	0	0	0	0	0
A6NH21	SERC4_HUMAN	Serine incorporator 4	SERINC4	GSWATFWVK	1	1.7	0.98827	-0.013418	0	12.476	0	0	0	0	0	0	0	0	0	0	0	0	0	0	0	0	14.0759	0	0	0	0	0	0	0	0
A6NHS7	MANS4_HUMAN	MANSC domain-containing protein 4	MANSC4	ILKAMNLDK	1	2.6	0.98001	-0.36098	0	0	17.7596	0	0	0	0	0	0	0	0	0	0	0	0	0	0	0	0	0	0	0	0	0	0	0	0
A6NI56	CC154_HUMAN	Coiled-coil domain-containing protein 154	CCDC154 C16orf29	RVDLEVAR	1	1.2	0.97639	-0.21836	0	0	0	0	0	0	0	17.6198	0	0	0	0	0	0	0	0	0	0	0	0	0	0	0	0	0	0	0
A6NIE9	PRS29_HUMAN	Putative serine protease 29 (EC 3.4.21.-) (Implantation serine proteinase 2-like protein) (ISP2-like protein)	PRSS29P ISP2	DTDPSIYR	1	2.6	0.96875	0.79967	12.9427	0	0	0	0	0	0	0	0	0	0	0	0	12.4803	12.3561	0	12.3631	11.9764	0	0	0	0	0	0	0	0	0
A6NJ46	NKX63_HUMAN	Homeobox protein Nkx-6.3	NKX6-3	TRNCWADTGQDWR	1	4.9	0.98122	-1.1356	0	0	0	0	0	0	0	0	0	0	0	0	0	0	0	0	0	0	0	0	0	0	0	0	10.1378	0	0
A6NK97	S22AK_HUMAN	Solute carrier family 22 member 20 (Organic anion transporter 6) (Solute carrier family 22 member 20 pseudogene)	SLC22A20P OAT6 SLC22A20	WLLLHGK	1	1.3	0.98619	0.97237	0	0	0	0	0	0	0	0	0	0	0	0	0	14.0073	14.0297	0	0	0	0	0	0	0	0	0	0	0	0
A6NKG5	RTL1_HUMAN	Retrotransposon-like protein 1 (Mammalian retrotransposon derived protein 1) (Paternally expressed gene 11 protein) (Retrotransposon-derived protein PEG11)	RTL1 MAR1 MART1 PEG11	ALPPVRNLR	1	0.7	0.97624	-0.36932	12.8685	13.3701	0	0	0	0	0	0	0	14.0333	0	12.1594	0	0	13.4098	0	0	12.9077	13.4472	0	12.7758	12.202	13.2293	13.7094	13.9498	0	13.009
A6NKX4	S22AV_HUMAN	Putative solute carrier family 22 member 31	SLC22A31	VLRAAGGFGRAR	1	2.2	0.98331	-0.50091	0	0	0	0	0	0	0	0	0	0	0	0	0	0	0	0	0	0	0	0	0	0	0	0	13.9633	0	0
A6NM76	O6C76_HUMAN	Olfactory receptor 6C76	OR6C76	FLISILTGDK	1	3.2	1.0111	1.0831	0	0	0	0	0	0	13.5447	11.7412	13.1932	0	0	0	0	0	0	0	0	0	0	0	0	0	0	0	0	0	0
A6NMK8	INY2B_HUMAN	Protein INSYN2B (Inhibitory synaptic factor family member 2B)	INSYN2B C5orf57 FAM196B	MAQQNMKVRPVLLKR;QPHHRRSK	2	4.3	0.97342	-2.3608	19.8677	0	0	0	0	0	0	17.6495	0	18.1057	21.1528	0	0	18.3698	18.5624	14.1435	0	0	0	13.6678	13.8361	22.0677	17.438	20.3055	18.1068	0	21.0327
A6NMN3	F170B_HUMAN	Protein FAM170B (Acrosome-related protein)	FAM170B C10orf73	CYFTDHR	1	2.5	0.9762	-0.36606	0	0	0	12.4642	0	0	0	0	0	0	0	0	0	0	0	0	0	0	0	0	0	0	0	0	0	0	0
A6NN92	CXE1_HUMAN	Putative gap junction epsilon-1 protein (Connexin-23) (Cx23)	GJE1	RLYFPFRQ	1	3.9	0.96677	0.49517	0	0	0	0	0	0	0	0	0	0	0	0	0	0	0	0	0	0	13.873	0	0	0	0	0	0	0	11.7375
A6NNA2	SRRM3_HUMAN	Serine/arginine repetitive matrix protein 3	SRRM3	GAPGPGPEPGSERGHGGHGKR;GHGGHGK	2	3.5	0.98131	0.29758	15.476	0	0	0	0	0	0	0	0	16.3173	0	16.7352	0	15.1726	16.2317	16.5332	16.3041	16.2731	15.766	16.7569	16.9481	16.4473	17.2436	16.9521	16.9391	16.9261	16.1731
A7E2V4	ZSWM8_HUMAN	Zinc finger SWIM domain-containing protein 8	ZSWIM8 KIAA0913	DGLVIPLVELSAK;KQSAGPNSPTGGGGGGGSGGTR;VEPPPAK;WCTHVVALCLFR;WLLGLAAK	5	3.4	0.98374	-0.98504	11.7412	11.6289	14.6745	14.7024	14.6329	14.5454	0	16.7349	15.9074	0	13.9223	0	11.7444	0	0	15.272	0	0	13.0217	0	0	12.6371	13.6922	0	0	0	0
A7MBM2	DISP2_HUMAN	Protein dispatched homolog 2	DISP2 C15orf36 DISPB KIAA1742 LINC00594	LLPCGVIK	1	0.6	0.96996	0.79967	0	0	0	16.78	16.6417	0	16.8487	16.8424	16.894	0	0	0	0	0	0	0	0	0	0	0	0	0	0	0	0	0	0
A7MD48	SRRM4_HUMAN	Serine/arginine repetitive matrix protein 4 (Medulloblastoma antigen MU-MB-2.76) (Neural-specific serine/arginine repetitive splicing factor of 100 kDa) (Neural-specific SR-related protein of 100 kDa) (nSR100)	SRRM4 KIAA1853	SHRHRHHR;TRTSSSSSSR	2	2.9	0.96318	0.60225	12.9885	12.7895	0	0	0	0	0	0	0	0	11.5656	13.8283	12.9117	0	12.1269	0	0	11.4129	13.344	11.9977	12.4119	12.0778	12.4132	12.32	0	0	12.0974
A8K7I4	CLCA1_HUMAN	Calcium-activated chloride channel regulator 1 (EC 3.4.-.-) (Calcium-activated chloride channel family member 1) (hCLCA1) (Calcium-activated chloride channel protein 1) (CaCC-1) (hCaCC-1)	CLCA1 CACC1	AFVHEWAHLR	1	1.1	1	0.96212	12.7175	13.2277	0	0	0	0	0	0	0	0	0	0	0	0	12.4241	13.8767	14.1296	13.6269	14.5498	0	14.6916	0	0	12.0836	13.6854	13.6446	13.6579
A8K8P3	SFI1_HUMAN	Protein SFI1 homolog (hSFI1)	SFI1 KIAA0542	QVFSLWR	1	0.6	0.97814	-0.36606	0	11.4287	0	0	0	0	0	0	0	0	12.9893	0	0	0	0	11.3156	0	0	0	0	11.2029	11.9199	0	11.6301	0	0	11.5581
A8MPP1	D11L8_HUMAN	Putative ATP-dependent RNA helicase DDX11-like protein 8 (EC 3.6.4.13) (DEAD/H box protein 11-like 8)	DDX11L8	YARPPVLAKLPAWIR	1	1.7	0.98491	0.86801	0	0	0	0	0	13.2105	0	0	0	0	0	0	0	0	0	0	0	0	0	0	0	0	0	0	0	0	0
A8MT65	ZN891_HUMAN	Zinc finger protein 891	ZNF891	THTGEKPYECNQCGKAFSQK	1	3.7	0.97354	0.19709	0	0	0	0	0	0	0	0	0	0	0	0	0	0	0	0	0	0	0	0	0	0	13.8361	0	0	0	0
A8MT70	ZBBX_HUMAN	Zinc finger B-box domain-containing protein 1	ZBBX	LHRTTLLQAK	1	1.2	1.0036	1.0831	0	0	0	0	0	0	0	0	0	0	0	0	0	0	0	0	0	0	0	0	15.1127	0	0	0	0	0	0
A8MTL3	R212B_HUMAN	RING finger protein 212B	RNF212B C14orf164	FLAILKESPSR	1	3.7	0.97989	0.40974	0	0	0	0	0	0	0	0	0	0	0	0	0	0	10.972	11.8035	0	0	0	0	0	0	0	0	0	0	0
A8MUU1	FB5L3_HUMAN	Putative fatty acid-binding protein 5-like protein 3 (Fatty acid-binding protein 5 pseudogene 3)	FABP5P3 FABP5L3	LVVERVMNHVACTRIYEK	1	17.8	1.0035	1.0799	0	0	0	0	0	0	0	0	13.912	0	0	0	0	0	0	0	0	0	0	0	0	0	0	0	0	0	0
A8MUV8	ZN727_HUMAN	Putative zinc finger protein 727 (Zinc finger protein 727 pseudogene)	ZNF727 ZNF727P	TFKWFPDLTNHKR	1	2.6	0.98049	-1.1751	0	12.5708	0	11.833	0	0	0	0	0	0	0	0	0	0	0	0	0	0	0	0	0	0	0	13.2145	0	0	0
A8MUX0	KR161_HUMAN	Keratin-associated protein 16-1	KRTAP16-1 KAP16.1	SGSCSSR	1	1.4	0.97795	-0.36606	0	0	0	0	0	0	0	0	0	0	10.9715	0	0	12.3252	0	12.2055	12.234	0	0	0	0	0	0	0	0	0	0
A8MVU1	NCF1C_HUMAN	Putative neutrophil cytosol factor 1C (NCF-1C) (Putative SH3 and PX domain-containing protein 1C)	NCF1C SH3PXD1C	FLQQRRR	1	1.9	0.97881	-0.36606	13.6728	14.8251	0	0	0	0	0	0	0	0	13.0153	13.5804	0	0	13.3046	14.0849	0	0	0	0	0	0	0	0	0	13.3093	0
A8MVW0	F1712_HUMAN	Protein FAM171A2	FAM171A2	FDPKSGLWVR	1	1.2	1.0168	1.0831	0	0	12.602	12.2276	0	0	12.5722	0	0	0	0	0	0	0	0	0	0	0	0	0	0	0	0	0	0	0	0
A8MX80	YM017_HUMAN	Putative UPF0607 protein ENSP00000383144		EGHLQQGNMHK	1	3.2	0.97806	0.40974	0	0	0	0	0	0	0	0	13.0385	0	0	0	0	0	0	0	0	0	0	0	0	0	0	0	0	0	0
A8MXV4	NUD19_HUMAN	Acyl-coenzyme A diphosphatase NUDT19 (EC 3.6.1.-) (Nucleoside diphosphate-linked moiety X motif 19) (Nudix motif 19)	NUDT19	DRVRQDPR;SADWLGLFAPHHGPPR	2	6.4	0.96808	0.48075	0	0	0	0	0	0	0	13.4635	0	0	0	0	0	0	0	0	14.2255	0	0	0	0	0	0	0	0	0	0
A8MZ26	EFCB9_HUMAN	EF-hand calcium-binding domain-containing protein 9	EFCAB9	LYTIIYTDKLQK	1	6.1	0.97841	-0.4615	0	0	0	0	0	0	0	0	0	0	0	0	0	0	0	0	0	0	0	11.8563	0	0	0	0	11.4616	0	0
A8TX70	CO6A5_HUMAN	Collagen alpha-5(VI) chain (Collagen alpha-1(XXIX) chain) (von Willebrand factor A domain-containing protein 4)	COL6A5 COL29A1 VWA4	FVKPFVHLIR;GDIGNPGIPGGPGPKGFRGLALTVGLK;TQIQNVSKSGGFPRIDFALK	3	2.2	0.6875	2.2618	0	0	13.154	12.7915	11.099	0	12.1061	12.1884	12.5212	0	0	0	0	0	0	0	0	0	0	0	0	0	0	0	0	0	0
A9Z1Z3	FR1L4_HUMAN	Fer-1-like protein 4	FER1L4 C20orf124	ARRDQTPK;LLVHSLNLLAKQGLRLLR	2	1.4	0.97618	-0.43001	0	0	0	0	0	0	0	0	0	0	0	0	0	0	0	0	0	12.2243	0	0	11.8321	0	12.6668	12.5185	12.8495	0	0
B1AJZ9	FHAD1_HUMAN	Forkhead-associated domain-containing protein 1 (FHA domain-containing protein 1)	FHAD1 KIAA1937	VNQLRQR	1	0.5	0.97512	-0.41174	0	0	0	0	0	0	0	0	0	0	17.0779	0	0	0	0	0	0	0	0	0	0	0	0	0	17.2286	0	0
B2RTY4	MYO9A_HUMAN	Unconventional myosin-IXa (Unconventional myosin-9a)	MYO9A MYR7	AFKTIEKPR;ITKSLLHLHKK	2	0.8	0.97525	-0.36797	0	0	0	0	0	0	0	0	0	0	0	0	0	0	0	17.5883	0	0	0	0	0	0	0	0	0	0	0
B2RXF5	ZBT42_HUMAN	Zinc finger and BTB domain-containing protein 42	ZBTB42	DSLSEQEESSSSR	1	3.1	0.98517	-0.82454	0	0	0	0	0	0	0	0	0	0	0	0	0	0	0	0	0	0	0	0	0	0	0	12.1321	0	0	0
B2RXH4	BTBDI_HUMAN	BTB/POZ domain-containing protein 18	BTBD18	ILYRNPRFLR	1	1.4	0.95992	0.65849	0	0	0	0	0	0	0	0	0	0	0	0	11.6426	0	13.344	0	0	0	0	0	0	0	0	0	0	0	0
B3KS81	SRRM5_HUMAN	Serine/arginine repetitive matrix protein 5	SRRM5 ZNF576	STKSTSTK;VSTDTRTSK	2	2.4	0.98205	-0.49424	0	0	0	0	11.632	0	0	0	0	0	0	0	0	0	0	11.9633	11.9591	11.4916	12.355	0	0	0	0	0	0	0	0
B4DXR9	ZN732_HUMAN	Zinc finger protein 732	ZNF732	IITSSSNVAK	1	1.7	1.0359	1.0831	0	0	10.6296	0	0	0	0	0	0	0	0	0	0	0	0	0	0	0	0	0	12.2862	0	0	0	0	0	0
B4DYI2	S31C2_HUMAN	Putative spermatogenesis-associated protein 31C2 (Protein FAM75C2)	SPATA31C2 FAM75C2	GRPRGRMK	1	0.7	0.97987	-1.1463	0	0	0	0	16.7188	0	0	0	0	0	0	0	0	0	0	0	0	0	0	0	0	0	0	0	0	0	0
B5MCY1	TDR15_HUMAN	Tudor domain-containing protein 15	TDRD15	NISFECLFADLEINILFLK;RNGQWHR	2	1.3	0.9696	0.47234	0	0	0	0	0	0	0	0	0	12.2641	12.8733	13.0035	12.1937	13.88	12.486	0	0	0	0	13.4042	0	0	0	0	0	0	0
B7Z368	CJ142_HUMAN	Uncharacterized protein encoded by LINC02881 (Long intergenic non-protein coding RNA 2881)	LINC02881 C10orf142	CCGCRER	1	5.4	0.97531	-0.45956	0	0	0	0	0	0	0	0	0	0	0	0	0	0	13.1821	0	0	0	0	0	0	0	0	0	0	13.6719	0
B7ZC32	KIF28_HUMAN	Kinesin-like protein KIF28P (Kinesin-like protein 6)	KIF28P KLP6	QKSSGSEGDRLR	1	1.2	0.98231	-0.1504	0	0	0	0	0	0	0	0	0	0	0	15.1047	11.9956	0	12.4794	0	0	0	0	0	0	12.6149	12.7118	0	12.9773	0	0
B9A014	F243A_HUMAN	Uncharacterized protein C21orf140 (Protein FAM243A)	C21orf140 FAM243A	TLTSKVRR	1	3.2	0.97855	-1.1463	0	0	0	0	0	14.9591	0	0	0	0	0	0	0	0	0	0	0	0	0	0	0	0	0	0	0	0	0
C9J1S8	TR49D_HUMAN	Tripartite motif-containing protein 49D (Tripartite motif-containing protein 49-like protein) (Tripartite motif-containing protein 49D1) (Tripartite motif-containing protein 49D2)	TRIM49D1 TRIM49L TRIM49L1; TRIM49D2 TRIM49D2P	ASLWLFLSSEEQMCGTHRETK	1	4.6	0.96014	0.64753	0	0	0	0	0	0	0	0	0	0	0	0	0	0	0	0	0	0	0	0	0	0	0	0	12.9631	0	0
C9J3I9	CE058_HUMAN	Putative uncharacterized protein C5orf58	C5orf58	NINTISSELKKIK	1	16	0.97976	-1.1751	0	0	0	0	0	0	0	0	0	0	0	11.981	0	0	0	0	10.3089	0	11.1008	0	0	0	0	0	0	0	0
C9JBD0	KRBX1_HUMAN	KRAB domain-containing protein 1	KRBOX1	YTYLAKAVLRR	1	8.6	0.97603	0.40974	0	0	0	0	0	0	0	0	0	0	0	0	0	12.8359	0	0	12.3004	0	0	0	0	0	0	0	0	0	0
C9JDP6	CLD25_HUMAN	Putative claudin-25	CLDN25	IRWVFKR	1	3.1	0.97987	-0.36606	0	0	13.7535	0	0	0	0	0	0	0	0	0	0	0	0	0	0	0	0	0	0	0	0	0	0	0	0
C9JE40	PATL2_HUMAN	Protein PAT1 homolog 2 (PAT1-like protein 2) (Protein PAT1 homolog a) (Pat1a) (hPat1a)	PATL2	LVTPYIPK;RNRVESLK	2	2.9	0.97806	-0.34667	0	0	0	0	0	0	0	0	0	0	0	0	0	0	0	0	0	0	0	13.3828	0	0	0	0	0	12.6214	16.9866
C9JJ37	BTBDJ_HUMAN	BTB/POZ domain-containing protein 19	BTBD19	QEVFAHR	1	2.4	0.97895	-0.36606	0	14.6879	0	0	0	0	0	0	0	11.8706	0	0	0	0	0	0	0	0	0	0	0	0	0	0	0	0	0
C9JSJ3	MEIOS_HUMAN	Meiosis initiator protein (Basic helix-loop-helix and HMG box domain-containing protein 1)	MEIOSIN BHMG1	NQRNQNKLLSPNK	1	2	0.97962	-1.1751	0	0	0	0	0	0	0	0	10.6287	0	0	0	0	0	0	0	0	0	0	0	0	0	0	10.0844	0	0	0
D3DTV9	PRAC2_HUMAN	Putative protein PRAC2 (Prostate, rectum and colon expressed gene protein 2)	PRAC2 C17orf93 HOXB-AS5 HOXB13-AS1 NCRNA00253	RPTAFFFHSR	1	11.1	0.98649	0.96993	13.428	13.684	0	0	0	0	0	0	0	0	0	0	0	0	13.0932	0	0	0	0	0	0	13.3603	13.3093	13.2363	0	0	0
D6REC4	CFA99_HUMAN	Cilia- and flagella-associated protein 99	CFAP99	RDQIIQGK	1	1.1	0.97612	-0.21108	0	0	0	0	0	0	0	18.5846	0	0	0	0	0	0	0	0	0	0	0	0	0	0	0	0	0	0	0
E2RYF7	PBMU2_HUMAN	Protein PBMUCL2 (HLA complex group 22) (Panbronchiolitis-related mucin-like protein 2)	HCG22 G2 PBMUCL2	MPRYVPLLLLLLLLR;MPRYVPLLLLLLLLRCSER	2	7.6	0.98257	-0.9508	0	0	0	0	0	0	0	0	0	0	0	0	0	0	0	0	0	0	0	0	0	0	0	0	0	0	11.9589
E5RJM6	ANR65_HUMAN	Ankyrin repeat domain-containing protein 65	ANKRD65	AAARGHLLAVQLLVTQGAEVDAR;GAALRFLLARGAR	2	9	0.98186	-0.67486	0	0	0	0	0	0	0	0	12.4762	0	12.6549	0	0	0	12.3268	0	0	0	0	0	0	13.0851	0	0	0	0	0
E7EW31	PROB1_HUMAN	Proline-rich basic protein 1	PROB1 C5orf65	IQEARKTR	1	0.8	0.97987	-0.48083	14.5666	0	0	0	0	0	0	0	0	0	0	0	0	0	0	0	0	0	0	0	0	17.3119	0	17.2889	0	17.1518	0
F5H4A9	CC080_HUMAN	Uncharacterized membrane protein C3orf80	C3orf80	LSGLLILLVLFAIGYFLQRIICPSPRR	1	10.9	0.97252	0.094709	0	0	0	0	0	0	0	0	0	0	13.5082	14.4119	0	13.4926	0	0	0	0	0	0	0	0	0	13.5379	13.1452	0	0
F8W0I5	NPB12_HUMAN	Nuclear pore complex-interacting protein family member B12	NPIPB12	FHHQPMIISR	1	1.1	1.0092	1.0831	11.9821	12.4836	0	0	0	0	0	0	0	0	12.2662	0	0	0	0	14.1725	14.2892	13.9039	14.4538	13.6126	14.1	0	0	0	13.08	0	12.8636
G9CGD6	CNIPF_HUMAN	CNK3/IPCEF1 fusion protein	CNK3/IPCEF1	KSPSSPSVENSI	1	1.3	0.98416	-0.1062	0	0	0	0	0	0	0	0	0	0	0	0	0	12.251	0	12.8198	0	0	0	13.941	0	13.7464	0	0	0	13.17	13.906
H3BPF8	GOG8S_HUMAN	Golgin subfamily A member 8S	GOLGA8S	ELEVQIQRLNIQKGK	1	2.4	0.97222	-2.2102	0	0	0	0	0	0	0	0	0	0	0	0	0	0	0	0	0	0	0	0	0	0	0	0	12.0692	0	0
H3BSY2	GOG8M_HUMAN	Golgin subfamily A member 8M	GOLGA8M	AGTEWKLEQSMR	1	1.9	0.97735	-0.1504	0	13.4906	0	0	0	0	0	0	0	0	0	0	11.4643	0	13.8124	0	0	0	14.9739	13.1951	14.1145	12.5393	13.569	13.4571	13.8893	12.5645	13.1085
H7BZ55	CRCC2_HUMAN	Ciliary rootlet coiled-coil protein 2	CROCC2	RVEGALSSAR	1	0.6	0.97243	0.17068	0	13.9486	0	0	0	0	0	0	0	0	0	0	0	16.6597	0	0	0	0	0	0	0	0	0	0	0	0	0
I0J062	PANO1_HUMAN	Proapoptotic nucleolar protein 1	PANO1 PANO	VRMGAAEGSR	1	4.7	1.0389	1.0831	0	0	13.4379	13.4765	13.4647	0	14.592	14.539	14.7083	0	0	0	0	0	0	0	0	0	0	0	0	0	0	0	0	0	0
M0R2J8	DCDC1_HUMAN	Doublecortin domain-containing protein 1 (Doublecortin domain-containing 5 protein)	DCDC1 DCDC5 KIAA1493	KLTERTSVR;NWQKLSQR	2	1	0.97272	-1.513	0	0	0	0	0	0	0	0	0	0	0	0	13.0975	0	0	13.3821	0	0	0	0	0	0	0	0	0	0	0
O00139	KIF2A_HUMAN	Kinesin-like protein KIF2A (Kinesin-2) (hK2)	KIF2A KIF2 KNS2	ALGRNKPHTPFRASK	1	2.1	0.9733	-2.2102	0	0	0	0	0	0	0	0	0	0	0	0	0	0	10.3395	0	0	0	0	0	0	0	0	0	0	10.7056	0
O00142	KITM_HUMAN	Thymidine kinase 2, mitochondrial (EC 2.7.1.21) (2'-deoxyuridine kinase TK2) (EC 2.7.1.74) (Deoxycytidine kinase TK2) (EC 2.7.1.-) (Mt-TK)	TK2	LLWPLRGWAARALR	1	5.3	0.97263	-1.7671	0	0	0	0	0	0	0	0	0	12.5749	11.5555	0	0	0	0	0	0	0	0	0	0	0	0	10.8387	0	0	0
O00154	BACH_HUMAN	Cytosolic acyl coenzyme A thioester hydrolase (EC 3.1.2.2) (Acyl-CoA thioesterase 7) (Brain acyl-CoA hydrolase) (BACH) (hBACH) (CTE-IIa) (CTE-II) (Long chain acyl-CoA thioester hydrolase)	ACOT7 BACH	LTNKATLWYVPLSLKNVDK	1	5	0.97589	-1.4065	0	0	10.4593	0	0	0	0	0	0	0	0	0	0	0	0	0	0	0	0	0	0	0	0	0	0	0	0
O00155	GPR25_HUMAN	Probable G-protein coupled receptor 25	GPR25	RLRRPPHVGR;RPPHVGRAR	2	3.3	0.98264	-0.99816	18.1524	14.3676	0	0	0	0	0	0	0	14.9736	13.2602	0	13.3475	17.6491	15.8803	14.4081	14.5647	14.5203	14.3828	0	0	17.9634	12.4821	17.8815	14.0189	17.5796	17.8656
O00159	MYO1C_HUMAN	Unconventional myosin-Ic (Myosin I beta) (MMI-beta) (MMIb)	MYO1C	NPIMSQCFDR;QPGRFDEVLIRHQVK;RLIRGFVLR	3	3.2	0.97747	-1.2791	0	0	0	0	0	0	0	0	0	0	0	0	0	0	12.3866	0	0	0	0	0	0	0	0	0	12.0702	0	0
O00186	STXB3_HUMAN	Syntaxin-binding protein 3 (Platelet Sec1 protein) (PSP) (Protein unc-18 homolog 3) (Unc18-3) (Protein unc-18 homolog C) (Unc-18C)	STXBP3	DRSAEETFQLSR	1	2	0.97584	-0.1504	0	0	0	0	0	0	0	0	0	0	0	0	0	0	0	0	0	0	11.2291	11.0862	0	0	0	0	0	0	0
O00189	AP4M1_HUMAN	AP-4 complex subunit mu-1 (AP-4 adaptor complex mu subunit) (Adaptor-related protein complex 4 subunit mu-1) (Mu subunit of AP-4) (Mu-adaptin-related protein 2) (mu-ARP2) (Mu4-adaptin) (mu4)	AP4M1 MUARP2	SELRGYGPGIR	1	2.4	0.97804	0.40974	10.8868	0	0	0	0	0	0	0	0	13.7721	0	0	13.6745	0	12.112	0	0	0	0	0	0	0	0	0	0	0	0
O00203	AP3B1_HUMAN	AP-3 complex subunit beta-1 (Adaptor protein complex AP-3 subunit beta-1) (Adaptor-related protein complex 3 subunit beta-1) (Beta-3A-adaptin) (Clathrin assembly protein complex 3 beta-1 large chain)	AP3B1 ADTB3A	QMLESNKDSAKLDAMK	1	1.5	0.97365	-2.2455	0	0	0	0	0	0	0	0	0	0	0	0	0	0	0	0	0	16.5575	0	0	0	0	0	0	0	0	0
O00220	TR10A_HUMAN	Tumor necrosis factor receptor superfamily member 10A (Death receptor 4) (TNF-related apoptosis-inducing ligand receptor 1) (TRAIL receptor 1) (TRAIL-R1) (CD antigen CD261)	TNFRSF10A APO2 DR4 TRAILR1	NTACQCKPGTFRNDNSAEMCRK	1	4.7	0.97025	0.14255	0	0	0	0	0	0	0	0	0	10.4171	0	0	0	0	0	0	0	0	0	0	0	0	0	0	0	0	0
O00222	GRM8_HUMAN	Metabotropic glutamate receptor 8 (mGluR8)	GRM8 GPRC1H MGLUR8	IARDSSYEQEGK	1	1.3	0.97583	-0.1504	0	0	12.2357	13.9489	13.3494	0	0	0	13.8005	0	0	0	0	0	0	0	0	0	0	0	0	0	0	0	0	0	0
O00230	CORT_HUMAN	Cortistatin [Cleaved into: Cortistatin-29; Cortistatin-17]	CORT UNQ307/PRO350	MPCRNFFWK	1	8.6	0.98605	-0.013418	11.63	0	0	0	0	0	0	0	0	0	12.6069	13.3095	12.9605	0	0	0	0	0	0	0	0	0	0	0	0	0	0
O00232	PSD12_HUMAN	26S proteasome non-ATPase regulatory subunit 12 (26S proteasome regulatory subunit RPN5) (26S proteasome regulatory subunit p55)	PSMD12	FFQEENTEKLK	1	2.4	0.97247	0.098635	0	0	0	0	0	11.1669	0	0	0	0	0	0	0	0	0	0	0	0	0	0	0	0	0	0	0	0	0
O00267	SPT5H_HUMAN	Transcription elongation factor SPT5 (hSPT5) (DRB sensitivity-inducing factor 160 kDa subunit) (DSIF p160) (DRB sensitivity-inducing factor large subunit) (DSIF large subunit) (Tat-cotransactivator 1 protein) (Tat-CT1 protein)	SUPT5H SPT5 SPT5H	VVTVRHQAVTR	1	1	0.9756	-0.36765	0	0	0	14.3149	0	0	0	0	0	0	0	0	0	0	0	0	0	0	0	0	0	0	0	0	0	0	0
O00287	RFXAP_HUMAN	Regulatory factor X-associated protein (RFX-associated protein) (RFX DNA-binding complex 36 kDa subunit)	RFXAP	RGSGGGSMSK	1	3.7	0.97586	1.0831	0	0	0	0	0	0	0	0	0	0	0	0	0	0	0	0	0	0	0	0	0	0	0	0	0	12.8838	0
O00291	HIP1_HUMAN	Huntingtin-interacting protein 1 (HIP-1) (Huntingtin-interacting protein I) (HIP-I)	HIP1	IKAIGEELLPR	1	1.1	0.97687	-0.37506	0	0	0	0	0	0	0	0	0	0	0	0	15.6673	0	0	0	0	0	0	0	0	0	0	0	0	0	0
O00295	TULP2_HUMAN	Tubby-related protein 2 (Cancer/testis antigen 65) (CT65) (Tubby-like protein 2)	TULP2 TUBL2	AEGESDSQDMGDAHK	1	2.9	0.97338	-2.192	0	0	0	0	0	0	0	0	0	0	0	0	0	11.2224	0	0	0	0	0	0	0	0	0	0	0	0	0
O00308	WWP2_HUMAN	NEDD4-like E3 ubiquitin-protein ligase WWP2 (EC 2.3.2.26) (Atrophin-1-interacting protein 2) (AIP2) (HECT-type E3 ubiquitin transferase WWP2) (WW domain-containing protein 2)	WWP2	NQLQGAMQHFSQRFLYQSSSASTDHDPLGPLPPGWEKR	1	4.4	0.98852	1.0643	0	0	0	0	0	0	0	0	0	0	0	0	0	0	0	0	0	0	12.2921	0	0	0	0	0	0	0	0
O00327	BMAL1_HUMAN	Basic helix-loop-helix ARNT-like protein 1 (Aryl hydrocarbon receptor nuclear translocator-like protein 1) (Basic-helix-loop-helix-PAS protein MOP3) (Brain and muscle ARNT-like 1) (Class E basic helix-loop-helix protein 5) (bHLHe5) (Member of PAS protein 3) (PAS domain-containing protein 3) (bHLH-PAS protein JAP3)	BMAL1 ARNTL BHLHE5 MOP3 PASD3	GSSTDYQESMDTDKDDPHGR	1	3.2	0.96756	0.49046	0	0	0	0	0	0	0	0	0	0	0	0	0	0	0	0	0	12.7525	0	12.958	0	12.9746	0	13.5684	13.6074	13.0852	13.2259
O00329	PK3CD_HUMAN	Phosphatidylinositol 4,5-bisphosphate 3-kinase catalytic subunit delta isoform (PI3-kinase subunit delta) (PI3K-delta) (PI3Kdelta) (PtdIns-3-kinase subunit delta) (EC 2.7.1.137) (EC 2.7.1.153) (Phosphatidylinositol 4,5-bisphosphate 3-kinase 110 kDa catalytic subunit delta) (PtdIns-3-kinase subunit p110-delta) (p110delta)	PIK3CD	ADCPIAWANLMLFDYKDQLKTGER;HEVQEHFPEALAR	2	3.5	0.98275	-0.70205	0	0	0	0	0	0	0	0	10.9583	0	0	0	0	0	0	0	0	0	12.7994	0	0	0	0	0	0	0	0
O00337	S28A1_HUMAN	Sodium/nucleoside cotransporter 1 (Concentrative nucleoside transporter 1) (CNT 1) (hCNT1) (Na(+)/nucleoside cotransporter 1) (Sodium-coupled nucleoside transporter 1) (Solute carrier family 28 member 1)	SLC28A1 CNT1	FLKPQGHPRLLLWFKR	1	2.5	0.97349	-2.2455	0	17.0514	0	0	0	0	0	0	0	0	0	0	0	0	0	0	0	0	0	0	0	0	0	16.9663	0	0	0
O00339	MATN2_HUMAN	Matrilin-2	MATN2 UNQ193/PRO219	AARVGLLQYSTQVHTEFTLRNFNSAK	1	2.7	0.9741	0.10371	0	0	0	0	0	0	0	0	0	0	0	0	11.2859	0	0	0	11.3734	11.6047	0	0	0	0	0	0	0	0	0
O00418	EF2K_HUMAN	Eukaryotic elongation factor 2 kinase (eEF-2 kinase) (eEF-2K) (EC 2.7.11.20) (Calcium/calmodulin-dependent eukaryotic elongation factor 2 kinase)	EEF2K	VHLAMVR;YYSNLTK	2	1.9	0.83871	1.8048	0	0	15.5219	14.9068	14.8301	14.5823	15.979	15.8868	15.6281	15.5528	13.8612	14.3811	16.3595	0	0	15.5443	14.096	13.7209	13.4528	14.1716	14.0176	0	0	15.3202	14.5925	14.4333	14.753
O00443	P3C2A_HUMAN	Phosphatidylinositol 4-phosphate 3-kinase C2 domain-containing subunit alpha (PI3K-C2-alpha) (PtdIns-3-kinase C2 subunit alpha) (EC 2.7.1.137) (EC 2.7.1.153) (EC 2.7.1.154) (Phosphoinositide 3-kinase-C2-alpha)	PIK3C2A	RAVNLPR	1	0.4	0.97965	-0.36606	0	0	0	0	0	0	0	0	0	14.6864	14.6099	15.3304	0	0	0	0	0	0	0	0	0	0	0	0	0	0	0
O00445	SYT5_HUMAN	Synaptotagmin-5 (Synaptotagmin V) (SytV)	SYT5	VYLLPDKR	1	2.1	0.98102	-0.48083	0	0	0	0	0	0	0	0	0	0	0	0	0	0	0	0	0	0	0	0	14.2322	0	0	0	0	0	0
O00461	GOLI4_HUMAN	Golgi integral membrane protein 4 (Golgi integral membrane protein, cis) (GIMPc) (Golgi phosphoprotein 4) (Golgi-localized phosphoprotein of 130 kDa) (Golgi phosphoprotein of 130 kDa)	GOLIM4 GIMPC GOLPH4 GPP130	ERLEHKK	1	1	0.97964	-0.36606	0	0	12.1252	11.8979	11.9756	12.4499	0	12.7832	12.8154	0	0	0	0	0	0	0	0	0	0	0	0	0	0	0	0	0	0
O00487	PSDE_HUMAN	26S proteasome non-ATPase regulatory subunit 14 (EC 3.4.19.-) (26S proteasome regulatory subunit RPN11) (26S proteasome-associated PAD1 homolog 1)	PSMD14 POH1	MLLNLHK	1	2.3	0.97594	0.83504	0	0	0	0	0	0	0	0	16.071	0	0	0	0	0	0	0	0	0	0	0	0	0	0	0	0	0	0
O00533	NCHL1_HUMAN	Neural cell adhesion molecule L1-like protein (Close homolog of L1) [Cleaved into: Processed neural cell adhesion molecule L1-like protein]	CHL1 CALL	EPLLLGRGLIVYLMFLLLKFSK;TTVILPLAPFVR	2	2.8	0.91089	1.549	14.8198	0	0	0	0	0	0	0	0	12.1559	11.6176	12.8876	11.5042	0	12.4642	12.9279	11.5776	11.6301	0	14.4802	0	0	0	0	11.2936	13.1858	0
O00541	PESC_HUMAN	Pescadillo homolog	PES1	TFYLIKDIRFLLHEPIVNK	1	3.2	0.976	-1.3841	0	0	0	0	0	0	0	12.09	12.4538	0	0	0	0	0	0	0	0	0	0	0	0	0	0	0	0	0	0
O00555	CAC1A_HUMAN	Voltage-dependent P/Q-type calcium channel subunit alpha-1A (Brain calcium channel I) (BI) (Calcium channel, L type, alpha-1 polypeptide isoform 4) (Voltage-gated calcium channel subunit alpha Cav2.1)	CACNA1A CACH4 CACN3 CACNL1A4	RHVHRQGGSR;RMRFYIR	2	0.7	0.97586	-1.3508	0	0	0	0	0	0	0	0	12.8188	14.8897	0	0	13.4325	0	0	0	0	14.5821	0	14.4256	0	15.8656	0	0	0	0	0
O00562	PITM1_HUMAN	Membrane-associated phosphatidylinositol transfer protein 1 (Drosophila retinal degeneration B homolog) (Phosphatidylinositol transfer protein, membrane-associated 1) (PITPnm 1) (Pyk2 N-terminal domain-interacting receptor 2) (NIR-2)	PITPNM1 DRES9 NIR2 PITPNM	LEPLLAPKFQAIAPLTVPRYQK;LTFPVPPERALGIGVYPVR	2	3.3	0.98077	1.1434	0	0	0	0	0	0	0	0	0	0	0	0	0	0	0	0	0	0	0	0	0	0	0	16.9401	0	0	12.6692
O00716	E2F3_HUMAN	Transcription factor E2F3 (E2F-3)	E2F3 KIAA0075	EVTELSQEEKK	1	2.4	0.98378	-0.10821	0	0	0	0	0	0	0	0	0	0	0	0	0	0	0	0	0	0	0	0	0	0	0	0	0	0	14.0815
O00750	P3C2B_HUMAN	Phosphatidylinositol 4-phosphate 3-kinase C2 domain-containing subunit beta (PI3K-C2-beta) (PtdIns-3-kinase C2 subunit beta) (EC 2.7.1.137) (EC 2.7.1.154) (C2-PI3K) (Phosphoinositide 3-kinase-C2-beta)	PIK3C2B	LNFFIHNLAQMK	1	0.7	0.97473	-0.1504	0	0	13.0978	0	0	0	13.658	14.1673	13.4407	0	13.2299	0	0	0	0	0	0	0	0	0	0	0	0	0	0	0	0
O14492	SH2B2_HUMAN	SH2B adapter protein 2 (Adapter protein with pleckstrin homology and Src homology 2 domains) (SH2 and PH domain-containing adapter protein APS)	SH2B2 APS	LSRTLAAKVELVDIQR	1	2.5	0.97354	-2.2455	0	0	0	0	0	0	0	0	0	0	0	0	0	0	0	0	17.8908	0	0	0	0	0	0	0	0	0	0
O14495	PLPP3_HUMAN	Phospholipid phosphatase 3 (EC 3.1.3.-) (EC 3.1.3.4) (Lipid phosphate phosphohydrolase 3) (PAP2-beta) (Phosphatidate phosphohydrolase type 2b) (Phosphatidic acid phosphatase 2b) (PAP-2b) (PAP2b) (Vascular endothelial growth factor and type I collagen-inducible protein) (VCIP)	PLPP3 LPP3 PPAP2B	FTWRGAR	1	2.3	0.97564	-0.36606	0	0	0	0	0	0	0	0	0	0	14.9872	0	0	0	0	0	0	0	0	0	0	0	0	0	0	0	0
O14497	ARI1A_HUMAN	AT-rich interactive domain-containing protein 1A (ARID domain-containing protein 1A) (B120) (BRG1-associated factor 250) (BAF250) (BRG1-associated factor 250a) (BAF250A) (Osa homolog 1) (hOSA1) (SWI-like protein) (SWI/SNF complex protein p270) (SWI/SNF-related, matrix-associated, actin-dependent regulator of chromatin subfamily F member 1) (hELD)	ARID1A BAF250 BAF250A C1orf4 OSA1 SMARCF1	KQAPLTYEKEEEQDQGVSCNK;TESKSKK	2	1.2	0.97852	0.39268	0	0	0	0	13.2051	13.5898	13.3574	13.8108	14.098	14.7374	14.5426	0	0	0	0	0	0	15.0403	0	0	0	0	0	0	0	15.63	0
O14511	NRG2_HUMAN	Pro-neuregulin-2, membrane-bound isoform (Pro-NRG2) [Cleaved into: Neuregulin-2 (NRG-2) (Divergent of neuregulin-1) (DON-1) (Neural- and thymus-derived activator for ERBB kinases) (NTAK)]	NRG2 NTAK	DIRIKYGNGR;EQVISVGSCVPLER;QNMCPAHQNR	3	4	0.9726	-1.5265	0	0	0	11.1406	12.8085	0	13.4065	13.1409	0	0	0	0	0	0	0	0	0	0	12.7775	0	0	0	0	0	0	0	0
O14513	NCKP5_HUMAN	Nck-associated protein 5 (NAP-5) (Peripheral clock protein)	NCKAP5 ERIH NAP5	VLLEPPSVITK	1	0.6	0.97966	0.40974	0	0	0	0	0	0	0	0	0	0	0	0	0	0	0	0	12.0424	0	0	15.5088	0	0	0	0	0	0	0
O14514	AGRB1_HUMAN	Adhesion G protein-coupled receptor B1 (Brain-specific angiogenesis inhibitor 1) [Cleaved into: Vasculostatin-40 (Vstat40); Vasculostatin-120 (Vstat120)]	ADGRB1 BAI1	TSSRSQSLR;TSSRSQSLRSTDAR	2	0.9	0.97241	-1.7805	0	0	0	10.9848	0	13.6802	13.6164	0	0	0	0	0	0	0	0	0	0	0	0	0	0	0	0	0	0	0	0
O14523	C2C2L_HUMAN	Phospholipid transfer protein C2CD2L (C2 domain-containing protein 2-like) (C2CD2-like) (Transmembrane protein 24)	C2CD2L KIAA0285 TMEM24 DLNB23	ERGEEQVELSTIEELIK	1	2.4	0.97317	-1.9839	0	0	0	0	0	0	0	0	0	0	0	0	0	0	0	0	0	0	11.8248	0	0	0	0	0	0	0	0
O14594	NCAN_HUMAN	Neurocan core protein (Chondroitin sulfate proteoglycan 3)	NCAN CSPG3 NEUR	HPTEDWEKDEGNFC	1	1.1	0.97161	-1.7277	0	0	0	0	0	0	0	0	0	0	0	0	0	0	0	0	0	0	0	0	0	11.4372	0	0	0	0	0
O14599	VCY2_HUMAN	Testis-specific basic protein Y 2 (Basic charge, Y-linked 2) (Variably charged protein Y 2)	BPY2 BPY2A VCY2 VCY2A; BPY2B VCY2B; BPY2C VCY2C	MMTLVPR	1	6.6	0.97955	-0.36606	0	0	11.531	12.3976	12.0088	0	12.8024	0	0	0	0	0	10.7394	0	0	0	0	0	12.2842	12.0662	11.8313	0	10.9986	11.045	0	0	0
O14617	AP3D1_HUMAN	AP-3 complex subunit delta-1 (AP-3 complex subunit delta) (Adaptor-related protein complex 3 subunit delta-1) (Delta-adaptin)	AP3D1 PRO0039	KKAVLIMYK	1	0.8	0.98373	-0.013418	0	0	0	0	0	0	0	0	0	13.9181	14.1198	0	0	0	13.7194	0	12.9093	0	13.3273	12.6373	12.5737	13.6749	0	13.0361	13.461	0	0
O14645	IDLC_HUMAN	Axonemal dynein light intermediate polypeptide 1 (Inner dynein arm light chain, axonemal) (hp28)	DNALI1	ELYSQCFDELIREVTINCAER	1	8.1	0.97276	0.18688	0	0	0	0	0	0	0	0	0	0	0	14.2655	13.2236	0	0	13.9652	0	0	0	0	0	0	0	0	0	0	13.3163
O14646	CHD1_HUMAN	Chromodomain-helicase-DNA-binding protein 1 (CHD-1) (EC 3.6.4.12) (ATP-dependent helicase CHD1)	CHD1	EKSSCDETESDYEPK;SSCDETESDYEPK	2	0.9	0.97311	-2.9999	13.2751	0	0	0	0	0	0	0	0	0	0	0	0	0	0	0	0	0	0	0	0	0	0	0	0	0	11.735
O14647	CHD2_HUMAN	Chromodomain-helicase-DNA-binding protein 2 (CHD-2) (EC 3.6.4.12) (ATP-dependent helicase CHD2)	CHD2	GDWQRER;NYKALAK	2	0.8	0.9777	-0.32597	0	0	0	0	0	0	0	0	0	12.1463	12.492	13.797	12.0458	0	0	0	0	0	0	11.085	0	0	0	11.4221	0	0	0
O14654	IRS4_HUMAN	Insulin receptor substrate 4 (IRS-4) (160 kDa phosphotyrosine protein) (py160) (Phosphoprotein of 160 kDa) (pp160)	IRS4	LHLPRGRR;SWSSYFSLPNPFR	2	1.7	0.9862	-0.078825	15.0557	0	0	0	0	0	0	0	0	16.3631	16.7348	15.3809	14.0405	14.7926	14.1669	14.4083	13.6902	14.3445	0	13.1778	0	13.4418	0	13.9169	0	0	13.7734
O14662	STX16_HUMAN	Syntaxin-16 (Syn16)	STX16	MLVILILFVIIIVLIVVLVGVKSR	1	7.4	0.97603	0.13956	0	0	0	0	0	0	0	0	0	0	0	0	0	0	0	0	0	0	0	0	0	0	0	13.7453	0	0	0
O14672	ADA10_HUMAN	Disintegrin and metalloproteinase domain-containing protein 10 (ADAM 10) (EC 3.4.24.81) (CDw156) (Kuzbanian protein homolog) (Mammalian disintegrin-metalloprotease) (CD antigen CD156c)	ADAM10 KUZ MADM	FSLCSIRNISQVLEKK	1	2.1	0.97356	-2.2455	13.3907	0	0	0	0	0	0	0	0	0	12.6806	0	0	0	0	0	0	12.698	0	0	0	0	0	13.6729	0	0	0
O14709	ZN197_HUMAN	Zinc finger protein 197 (Zinc finger protein with KRAB and SCAN domains 9) (ZnF20) (pVHL-associated KRAB domain-containing protein)	ZNF197 ZKSCAN9 ZNF166	RIHSGEKPYECDECGKCFILK	1	2	0.9737	0.15207	0	0	0	0	0	0	0	0	0	0	0	0	0	0	0	0	0	0	0	0	0	0	0	0	10.6605	0	0
O14727	APAF_HUMAN	Apoptotic protease-activating factor 1 (APAF-1)	APAF1 KIAA0413	ECRNTMFGHTNSVNHCR;LVNAIQQKLSK	2	2.2	0.97239	-1.5919	0	0	0	0	0	0	0	0	0	0	0	0	0	0	0	0	0	0	0	0	0	13.531	14.1157	0	0	0	0
O14746	TERT_HUMAN	Telomerase reverse transcriptase (EC 2.7.7.49) (HEST2) (Telomerase catalytic subunit) (Telomerase-associated protein 2) (TP2)	TERT EST2 TCS1 TRT	AAHGHVR	1	0.6	0.97548	-0.36606	0	0	0	0	12.1997	12.8687	12.594	11.1257	0	0	0	0	0	0	0	0	0	0	0	0	0	0	0	0	0	0	0
O14764	GBRD_HUMAN	Gamma-aminobutyric acid receptor subunit delta (GABA(A) receptor subunit delta)	GABRD	SAGQFPRLSLHFHLRR	1	3.5	0.97373	-2.2455	0	0	0	0	0	0	0	0	0	0	0	0	0	0	0	0	0	0	0	0	0	0	0	0	13.4757	0	0
O14772	FPGT_HUMAN	Fucose-1-phosphate guanylyltransferase (EC 2.7.7.30) (GDP-L-fucose diphosphorylase) (GDP-L-fucose pyrophosphorylase)	FPGT GFPP	EATQRKLR	1	1.3	0.98165	-1.1463	0	0	0	0	0	0	0	0	0	0	0	0	0	0	0	0	0	0	0	0	0	0	0	0	0	0	17.0506
O14782	KIF3C_HUMAN	Kinesin-like protein KIF3C	KIF3C	ASKTKASEALK;LGQVTLRNPR	2	2.6	0.9895	-0.058951	0	0	0	0	0	0	14.8335	0	0	0	0	0	0	0	0	0	0	0	0	0	0	0	0	0	0	0	0
O14795	UN13B_HUMAN	Protein unc-13 homolog B (Munc13-2) (munc13)	UNC13B UNC13	LITLIVSIIEEDK;VLGLAVMPLR	2	1.4	0.81579	1.956	0	0	14.6448	0	0	0	13.8014	13.4005	13.8809	0	0	0	0	0	0	0	0	12.5053	14.2438	13.6531	12.379	0	0	0	12.4525	0	0
O14802	RPC1_HUMAN	DNA-directed RNA polymerase III subunit RPC1 (RNA polymerase III subunit C1) (EC 2.7.7.6) (DNA-directed RNA polymerase III largest subunit) (DNA-directed RNA polymerase III subunit A) (RNA polymerase III 155 kDa subunit) (RPC155) (RNA polymerase III subunit C160)	POLR3A	SNSPLTMALCGSK;YSICTSKLR	2	1.6	0.99331	0.86128	0	0	12.3789	12.6271	13.0226	13.2531	0	0	13.3494	0	0	12.2216	11.9674	0	0	0	0	0	0	0	0	0	0	0	0	0	0
O14827	RGRF2_HUMAN	Ras-specific guanine nucleotide-releasing factor 2 (Ras-GRF2) (Ras guanine nucleotide exchange factor 2)	RASGRF2 GRF2	TSSPVRARK	1	0.7	0.98352	-0.013418	0	0	0	0	0	0	0	0	0	0	0	0	0	14.091	0	0	0	0	0	0	0	0	0	0	0	0	0
O14874	BCKD_HUMAN	[3-methyl-2-oxobutanoate dehydrogenase [lipoamide]] kinase, mitochondrial (EC 2.7.11.4) (Branched-chain alpha-ketoacid dehydrogenase kinase) (BCKD-kinase) (BCKDHKIN)	BCKDK	ILASVLRSGPGGGLPLRPLLGPALALRAR	1	7	0.9816	0.40655	0	0	0	0	0	0	0	0	0	0	0	0	0	0	0	0	12.7802	0	14.6143	0	0	0	0	0	11.4411	0	0
O14893	GEMI2_HUMAN	Gem-associated protein 2 (Gemin-2) (Component of gems 2) (Survival of motor neuron protein-interacting protein 1) (SMN-interacting protein 1)	GEMIN2 SIP1	LLVDSKDDER	1	3.6	0.9803	0.77197	0	0	0	0	0	0	0	0	0	0	0	0	12.2109	0	0	0	0	0	0	0	0	0	0	0	0	0	0
O14905	WNT9B_HUMAN	Protein Wnt-9b (Protein Wnt-14b) (Protein Wnt-15)	WNT9B WNT14B WNT15 UNQ6973/PRO21956	MERCTCDDSPGLESR	1	4.2	0.97252	-2.1754	0	0	0	0	0	0	0	0	0	0	0	0	0	0	0	0	0	0	13.3202	0	0	0	0	0	0	0	0
O14924	RGS12_HUMAN	Regulator of G-protein signaling 12 (RGS12)	RGS12	LEKRTLFR;WLPVHVLR	2	1.1	0.97243	-1.6272	0	0	0	0	0	0	0	0	0	0	0	0	0	0	0	0	13.707	0	0	0	0	0	0	0	16.6384	0	13.6484
O14931	NCTR3_HUMAN	Natural cytotoxicity triggering receptor 3 (Activating natural killer receptor p30) (Natural killer cell p30-related protein) (NK-p30) (NKp30) (CD antigen CD337)	NCR3 1C7 LY117	NGTPEFRGR	1	4.5	0.97405	0.13413	0	0	0	0	13.7648	13.3651	14.6235	14.6036	14.9595	0	0	0	0	0	0	0	0	0	0	0	0	0	0	0	0	0	0
O14936	CSKP_HUMAN	Peripheral plasma membrane protein CASK (hCASK) (EC 2.7.11.1) (Calcium/calmodulin-dependent serine protein kinase) (Protein lin-2 homolog)	CASK LIN2	KTLVLLGAHGVGRR	1	1.5	0.97555	-1.4166	0	0	0	0	0	0	0	0	0	0	12.5342	0	0	0	11.5909	0	0	0	0	0	0	0	0	11.3926	0	0	0
O14974	MYPT1_HUMAN	Protein phosphatase 1 regulatory subunit 12A (Myosin phosphatase-targeting subunit 1) (Myosin phosphatase target subunit 1) (Protein phosphatase myosin-binding subunit)	PPP1R12A MBS MYPT1	SLLSSTSTTTK	1	1.1	0.97809	0.40974	0	0	0	0	0	0	0	0	0	0	0	0	0	0	0	0	0	0	12.3699	0	0	0	0	0	0	0	0
O14977	AZIN1_HUMAN	Antizyme inhibitor 1 (AZI) (AZI1) (Ornithine decarboxylase antizyme inhibitor)	AZIN1 OAZI OAZIN	VGVNILTCDNEIELK	1	3.3	0.98465	0.9073	0	0	0	0	0	0	0	0	0	0	0	0	0	0	0	0	0	0	0	13.3285	13.4721	0	0	0	11.7564	0	0
O14981	BTAF1_HUMAN	TATA-binding protein-associated factor 172 (EC 3.6.4.-) (ATP-dependent helicase BTAF1) (B-TFIID transcription factor-associated 170 kDa subunit) (TAF(II)170) (TBP-associated factor 172) (TAF-172)	BTAF1 TAF172	NVPEWNPVPRTR	1	0.6	0.97778	-0.1504	0	0	0	0	0	0	0	0	0	0	0	0	0	0	0	0	0	0	11.9634	0	0	0	0	0	0	0	0
O14986	PI51B_HUMAN	Phosphatidylinositol 4-phosphate 5-kinase type-1 beta (PIP5K1-beta) (PtdIns(4)P-5-kinase 1 beta) (EC 2.7.1.68) (Phosphatidylinositol 4-phosphate 5-kinase type I beta) (PIP5KIbeta) (Protein STM-7) (Type I phosphatidylinositol 4-phosphate 5-kinase beta)	PIP5K1B STM7	FLKFMNSR	1	1.5	0.98092	-0.48083	0	0	0	0	0	0	0	0	12.2922	0	0	0	0	0	0	0	0	0	0	0	0	0	0	0	0	0	0
O14990	IPP2C_HUMAN	Protein phosphatase inhibitor 2 family member C (PPP1R2 family member B) (Protein phosphatase 1, regulatory subunit 2 pseudogene 9) (Type-1 protein phosphatase inhibitor 4) (I-4)	PPP1R2C PPP1R2P9	ILLHKQEKK;LARQLMWK	2	8.4	0.99799	0.93033	0	0	0	0	0	0	0	0	0	0	12.8715	0	0	0	0	0	0	0	0	0	0	0	0	0	0	0	0
O15013	ARHGA_HUMAN	Rho guanine nucleotide exchange factor 10	ARHGEF10 KIAA0294	LLSSGSR	1	0.5	0.97978	0.84812	0	0	0	0	16.2167	0	0	0	0	0	0	0	0	0	0	0	0	0	0	0	0	0	0	0	0	0	0
O15014	ZN609_HUMAN	Zinc finger protein 609	ZNF609 KIAA0295	ASPSSANKRK	1	0.7	0.98193	-0.96059	0	17.2788	0	0	0	0	0	0	0	0	0	0	0	0	0	0	0	0	0	0	0	0	0	0	0	0	0
O15015	ZN646_HUMAN	Zinc finger protein 646	ZNF646 KIAA0296	CALCGRSFPGR;HRPPRPK;RHRPPRPK;RRHRPPRPK;VEPLEEVAR	5	1.6	0.9783	-1.2113	11.5506	10.8404	0	0	14.0933	0	13.5853	0	11.5469	11.7409	11.3709	0	12.3774	12.9646	11.2597	12.5853	0	13.2674	15.763	14.0364	12.7523	0	12.7362	11.363	11.5796	13.7296	0
O15018	PDZD2_HUMAN	PDZ domain-containing protein 2 (Activated in prostate cancer protein) (PDZ domain-containing protein 3) [Cleaved into: Processed PDZ domain-containing protein 2]	PDZD2 AIPC KIAA0300 PDZK3	MIARRPIMAWFKEINK	1	0.6	0.97368	-2.2455	0	0	0	0	0	0	0	0	0	0	0	12.6574	0	0	0	0	0	0	0	0	0	0	0	0	0	0	0
O15031	PLXB2_HUMAN	Plexin-B2 (MM1)	PLXNB2 KIAA0315	AEEASHWLWSRSK;EYEKIKSQLEGLEESVR	2	1.6	0.97262	-3.1366	0	0	0	0	0	0	0	0	0	0	0	0	0	0	0	0	0	0	20.0863	0	0	0	0	0	0	0	0
O15034	RIMB2_HUMAN	RIMS-binding protein 2 (RIM-BP2)	RIMBP2 KIAA0318 RBP2	VDHMGRRFPR	1	1	0.9817	0.73256	0	0	0	0	0	0	0	12.0994	0	0	0	0	0	0	0	0	0	0	0	0	0	0	0	0	0	0	0
O15037	KHNYN_HUMAN	Protein KHNYN (KH and NYN domain-containing protein)	KHNYN KIAA0323	GDCGDRGDVGDRGDK	1	2.2	0.97363	-2.2325	0	0	0	0	0	0	0	0	0	0	0	0	0	0	0	0	0	0	0	0	0	13.6101	0	0	13.3468	0	0
O15050	TRNK1_HUMAN	TPR and ankyrin repeat-containing protein 1 (Lupus brain antigen 1 homolog)	TRANK1 KIAA0342 LBA1	KVFPKILAEELK	1	0.4	0.98302	-1.0348	0	0	0	0	0	0	0	0	0	0	0	0	0	0	0	0	0	0	0	13.4186	0	0	0	0	0	0	0
O15054	KDM6B_HUMAN	Lysine-specific demethylase 6B (EC 1.14.11.68) (JmjC domain-containing protein 3) (Jumonji domain-containing protein 3) (Lysine demethylase 6B) ([histone H3]-trimethyl-L-lysine(27) demethylase 6B)	KDM6B JMJD3 KIAA0346	QKEHQKEHR	1	0.5	0.98462	-0.013418	0	0	0	12.7314	0	0	0	0	0	0	0	0	0	0	0	0	0	0	0	0	0	0	0	0	0	0	0
O15055	PER2_HUMAN	Period circadian protein homolog 2 (hPER2) (Circadian clock protein PERIOD 2)	PER2 KIAA0347	VHLPADKKAK	1	0.8	0.98267	-0.97608	12.9483	0	0	0	0	0	0	0	0	0	0	0	0	0	0	0	0	14.255	0	0	0	0	11.8898	13.5139	0	0	0
O15060	ZBT39_HUMAN	Zinc finger and BTB domain-containing protein 39	ZBTB39 KIAA0352	VCHKFFR	1	1	0.97639	-0.36606	0	0	0	0	0	0	0	0	0	12.2202	12.5134	11.5242	0	0	0	0	0	0	0	0	0	0	0	0	0	0	0
O15067	PUR4_HUMAN	Phosphoribosylformylglycinamidine synthase (FGAM synthase) (FGAMS) (EC 6.3.5.3) (Formylglycinamide ribonucleotide amidotransferase) (FGAR amidotransferase) (FGAR-AT) (Formylglycinamide ribotide amidotransferase) (Phosphoribosylformylglycineamide amidotransferase)	PFAS KIAA0361	VGTETVR	1	0.5	0.98033	-0.36606	0	0	0	0	0	0	0	0	0	0	0	0	0	0	0	0	0	0	0	0	0	0	0	0	0	0	13.1542
O15068	MCF2L_HUMAN	Guanine nucleotide exchange factor DBS (DBL's big sister) (MCF2-transforming sequence-like protein)	MCF2L KIAA0362 OST	FKPMQRHLFLHEKAVLFCK;HLFLHEK	2	1.7	0.97298	-1.7502	11.943	0	0	0	0	0	0	0	0	12.9051	14.1864	13.8604	11.3069	0	0	0	0	0	0	0	0	0	0	0	11.9503	11.1347	0
O15078	CE290_HUMAN	Centrosomal protein of 290 kDa (Cep290) (Bardet-Biedl syndrome 14 protein) (Cancer/testis antigen 87) (CT87) (Nephrocystin-6) (Tumor antigen se2-2)	CEP290 BBS14 KIAA0373 NPHP6	AQEVELALEEVEK;ISERKLDLLSLK;QELRESRK;VINWHMK	4	1.6	0.97215	-3.3576	0	0	0	0	12.4523	12.1728	0	12.1434	11.9699	0	0	14.2462	11.9431	14.2404	0	12.9182	13.4444	14.3578	14.5092	13.9235	14.3654	14.6681	14.8653	14.3494	14.6397	0	14.0103
O15084	ANR28_HUMAN	Serine/threonine-protein phosphatase 6 regulatory ankyrin repeat subunit A (PP6-ARS-A) (Serine/threonine-protein phosphatase 6 regulatory subunit ARS-A) (Ankyrin repeat domain-containing protein 28) (Phosphatase interactor targeting protein hnRNP K) (PITK)	ANKRD28 KIAA0379	EDVNFQDNEK	1	0.9	1.0648	1.0831	0	0	0	0	0	0	0	0	0	0	0	0	0	0	0	0	0	0	0	11.3751	0	0	0	0	0	0	0
O15131	IMA6_HUMAN	Importin subunit alpha-6 (Karyopherin subunit alpha-5)	KPNA5	DAMASPGKDNYR;NPPPNFSK	2	3.7	0.98454	-0.84436	0	14.3925	0	0	0	0	0	0	0	12.8426	13.2833	12.8141	12.3082	13.5074	12.6545	0	0	0	0	0	15.1249	0	13.5818	0	0	0	0
O15143	ARC1B_HUMAN	Actin-related protein 2/3 complex subunit 1B (Arp2/3 complex 41 kDa subunit) (p41-ARC)	ARPC1B ARC41	LDVPKQSSQR	1	2.7	1.0649	1.0831	13.2809	0	0	0	0	0	0	0	0	0	0	13.9065	0	0	0	0	12.0207	0	0	0	0	0	12.7983	12.8671	0	0	12.8842
O15151	MDM4_HUMAN	Protein Mdm4 (Double minute 4 protein) (Mdm2-like p53-binding protein) (Protein Mdmx) (p53-binding protein Mdm4)	MDM4 MDMX	QSAEESSTSRK	1	2.2	0.98202	-0.093686	0	0	0	0	0	0	0	0	0	0	0	0	0	0	0	0	0	0	0	0	0	0	14.1433	0	0	0	0
O15164	TIF1A_HUMAN	Transcription intermediary factor 1-alpha (TIF1-alpha) (EC 2.3.2.27) (E3 ubiquitin-protein ligase TRIM24) (RING finger protein 82) (RING-type E3 ubiquitin transferase TIF1-alpha) (Tripartite motif-containing protein 24)	TRIM24 RNF82 TIF1 TIF1A	KEDDPNEDWCAVCQNGGELLCCEK	1	2.3	0.96967	0.45067	0	0	0	0	0	14.4118	14.521	14.568	0	0	0	0	0	0	0	0	0	0	0	0	0	0	0	0	0	0	0
O15226	NKRF_HUMAN	NF-kappa-B-repressing factor (NFkB-repressing factor) (NRF) (Protein ITBA4)	NKRF ITBA4 NRF	EIPPADIPKNKK	1	1.7	0.98072	-0.1504	0	0	0	0	0	0	0	0	0	13.9341	0	0	0	0	0	0	0	0	0	0	0	0	0	0	0	0	0
O15230	LAMA5_HUMAN	Laminin subunit alpha-5 (Laminin-10 subunit alpha) (Laminin-11 subunit alpha) (Laminin-15 subunit alpha)	LAMA5 KIAA0533 KIAA1907	CYCRPNFSGER;VQEQLSSLWEENQALATQTRDR	2	0.9	0.96418	0.5871	0	0	0	0	0	0	0	0	11.4616	15.1356	0	15.2239	0	0	0	0	0	15.3487	14.118	0	0	0	0	0	0	14.0199	0
O15235	RT12_HUMAN	28S ribosomal protein S12, mitochondrial (MRP-S12) (S12mt) (MT-RPS12) (Mitochondrial small ribosomal subunit protein uS12m)	MRPS12 RPMS12 RPSM12	KPNSANRKCCR	1	8	0.98311	-1.0291	0	0	0	0	0	0	0	0	13.1083	0	0	0	0	0	0	0	0	0	0	0	0	0	0	0	0	0	0
O15258	RER1_HUMAN	Protein RER1	RER1	QIKHMIKYR	1	4.6	0.98461	-0.013418	0	0	0	0	0	0	0	0	0	0	14.5043	0	0	12.2604	0	12.0705	12.016	0	0	10.6677	0	0	0	0	0	0	0
O15259	NPHP1_HUMAN	Nephrocystin-1 (Juvenile nephronophthisis 1 protein)	NPHP1 NPH1	MLARRQR	1	1	0.97913	-0.36606	0	0	11.5262	0	12.4287	0	13.3304	12.7136	13.5425	0	0	0	0	0	0	0	0	0	0	0	0	0	0	0	0	0	0
O15265	ATX7_HUMAN	Ataxin-7 (Spinocerebellar ataxia type 7 protein)	ATXN7 SCA7	RAVQGRR	1	0.8	0.98316	-1.0954	0	0	0	0	0	0	17.2635	0	0	0	0	0	0	0	0	0	0	0	0	0	0	0	0	0	0	0	0
O15270	SPTC2_HUMAN	Serine palmitoyltransferase 2 (EC 2.3.1.50) (Long chain base biosynthesis protein 2) (LCB 2) (Long chain base biosynthesis protein 2a) (LCB2a) (Serine-palmitoyl-CoA transferase 2) (SPT 2)	SPTLC2 KIAA0526 LCB2	QSHDYNWSFK	1	1.8	1.0674	1.0831	0	0	0	0	0	0	0	0	0	0	0	10.9506	0	0	0	0	0	0	0	0	0	9.94882	0	0	0	0	0
O15294	OGT1_HUMAN	UDP-N-acetylglucosamine--peptide N-acetylglucosaminyltransferase 110 kDa subunit (EC 2.4.1.255) (O-GlcNAc transferase subunit p110) (O-linked N-acetylglucosamine transferase 110 kDa subunit) (OGT)	OGT	LPSVHPHHSMLYPLSHGFR	1	1.8	0.97443	0.84005	0	0	0	12.9681	0	15.4842	0	0	0	0	0	0	0	0	0	0	0	0	0	0	0	0	0	0	0	0	0
O15297	PPM1D_HUMAN	Protein phosphatase 1D (EC 3.1.3.16) (Protein phosphatase 2C isoform delta) (PP2C-delta) (Protein phosphatase magnesium-dependent 1 delta) (p53-induced protein phosphatase 1)	PPM1D WIP1	WRQRMLR	1	1.2	0.98264	-1.0903	0	0	0	0	0	0	0	0	0	0	0	0	0	0	0	0	0	0	0	14.5529	0	0	0	0	0	16.902	0
O15347	HMGB3_HUMAN	High mobility group protein B3 (High mobility group protein 2a) (HMG-2a) (High mobility group protein 4) (HMG-4)	HMGB3 HMG2A HMG4	DVADYKSK	1	4	0.98245	-0.49232	0	11.3188	0	0	0	0	0	0	0	11.3784	0	0	11.0115	11.4611	12.1812	0	11.9438	0	14.0714	0	0	11.831	12.2214	11.9591	12.3242	0	0
O15379	HDAC3_HUMAN	Histone deacetylase 3 (HD3) (EC 3.5.1.98) (Protein deacetylase HDAC3) (EC 3.5.1.-) (Protein deacylase HDAC3) (EC 3.5.1.-) (RPD3-2) (SMAP45)	HDAC3	SFNIPLLVLGGGGYTVRNVAR	1	4.9	0.97242	0.18688	0	0	0	0	0	0	0	0	0	0	0	0	0	0	0	0	0	0	0	0	11.5494	0	0	0	0	0	0
O15391	TYY2_HUMAN	Transcription factor YY2 (Yin and yang 2) (YY-2) (Zinc finger protein 631)	YY2 ZNF631	THILTHVKTK	1	2.7	0.97716	-0.32151	0	0	0	0	0	0	0	0	0	0	0	0	0	0	0	0	0	0	0	17.7516	0	0	0	0	0	0	0
O15399	NMDE4_HUMAN	Glutamate receptor ionotropic, NMDA 2D (GluN2D) (EB11) (Glutamate [NMDA] receptor subunit epsilon-4) (N-methyl D-aspartate receptor subtype 2D) (NMDAR2D) (NR2D)	GRIN2D GluN2D NMDAR2D	ASVDRWRR;TPAAAAPHHHR	2	1.4	0.98215	-0.7366	12.5573	13.6717	0	0	0	14.4156	0	0	0	13.263	13.3414	12.2945	0	12.3222	12.9174	0	0	0	14.6455	14.4099	0	12.5616	12.1737	12.1992	13.5594	0	12.8798
O15455	TLR3_HUMAN	Toll-like receptor 3 (CD antigen CD283)	TLR3	KVFGPAFR;RLPAANFTR	2	1.9	0.96377	0.53348	12.5159	12.6528	0	0	0	0	0	0	0	13.809	14.6505	14.2859	0	0	0	0	12.5615	0	13.9177	0	0	12.9499	0	0	0	12.217	0
O15457	MSH4_HUMAN	MutS protein homolog 4 (hMSH4)	MSH4	STPEMERQR	1	1	0.98353	-0.013418	0	0	0	0	0	0	0	0	0	12.8404	0	0	13.82	0	0	0	0	0	0	0	0	0	0	0	0	0	0
O15480	MAGB3_HUMAN	Melanoma-associated antigen B3 (MAGE-B3 antigen)	MAGEB3	ASSSSHA	1	2	0.97875	-0.36606	0	0	0	14.5163	13.7563	13.9136	13.9807	0	0	0	0	0	0	0	0	0	0	0	0	0	0	0	0	0	0	0	0
O15511	ARPC5_HUMAN	Actin-related protein 2/3 complex subunit 5 (Arp2/3 complex 16 kDa subunit) (p16-ARC)	ARPC5 ARC16	VDVDEYDENK	1	6.6	1.0647	1.0831	0	0	0	0	0	0	0	11.5831	0	0	11.6267	0	0	0	0	0	0	0	0	0	0	0	0	0	0	0	0
O15520	FGF10_HUMAN	Fibroblast growth factor 10 (FGF-10) (Keratinocyte growth factor 2)	FGF10	GAPRRGQK	1	3.8	0.97731	-0.48083	0	0	0	0	0	0	0	0	0	0	16.8437	16.0226	0	0	0	15.4577	14.9504	15.456	14.8773	0	0	0	0	0	14.444	15.2978	14.1271
O15525	MAFG_HUMAN	Transcription factor MafG (V-maf musculoaponeurotic fibrosarcoma oncogene homolog G) (hMAF)	MAFG	GYAASCRVKR	1	6.2	1.0224	1.0831	0	13.1404	0	0	0	0	0	0	0	0	13.2258	0	11.4004	0	0	12.9364	0	0	0	0	12.5516	0	0	0	0	0	0
O15540	FABP7_HUMAN	Fatty acid-binding protein, brain (Brain lipid-binding protein) (BLBP) (Brain-type fatty acid-binding protein) (B-FABP) (Fatty acid-binding protein 7) (Mammary-derived growth inhibitor related)	FABP7 BLBP FABPB MRG	VVIRTLSTFK	1	7.6	0.9772	-0.32206	0	0	0	0	0	0	0	0	0	0	0	0	0	0	0	0	0	0	0	0	0	13.5085	0	0	0	0	0
O15541	R113A_HUMAN	E3 ubiquitin-protein ligase RNF113A (EC 2.3.2.27) (Cwc24 homolog) (RING finger protein 113A) (Zinc finger protein 183)	RNF113A RNF113 ZNF183	HGWQIER	1	2	0.97855	-0.36606	0	0	0	0	0	0	0	0	0	0	0	0	0	0	0	0	0	12.5695	0	0	0	0	0	0	0	0	0
O43143	DHX15_HUMAN	ATP-dependent RNA helicase DHX15 (EC 3.6.4.13) (ATP-dependent RNA helicase #46) (DEAH box protein 15) (Splicing factor Prp43) (hPrp43)	DHX15 DBP1 DDX15	FAHIDGDHLTLLNVYHAFK;RLQLPVWEYK	2	3.6	0.75758	2.0221	11.2602	0	0	0	0	0	0	0	0	10.4433	11.3711	14.9624	17.8433	0	0	0	0	0	0	0	0	16.6321	17.6125	16.5607	0	0	0
O43147	SGSM2_HUMAN	Small G protein signaling modulator 2 (RUN and TBC1 domain-containing protein 1)	SGSM2 KIAA0397 RUTBC1	HRIRGPPTR	1	0.9	0.98428	-0.013418	0	18.099	0	0	0	0	0	0	0	0	13.8644	18.6361	12.625	12.6879	13.7719	13.6313	12.5625	0	0	0	0	0	16.3188	13.6652	12.4866	0	0
O43149	ZZEF1_HUMAN	Zinc finger ZZ-type and EF-hand domain-containing protein 1	ZZEF1 KIAA0399	LKAIHLLLRIVR;TPDLYEK;VTFKAGPR	3	0.9	0.98101	-0.55799	0	0	0	0	0	0	0	0	0	0	0	0	0	0	0	12.0845	12.0647	0	0	13.3093	12.0781	0	0	0	11.2804	12.0465	0
O43150	ASAP2_HUMAN	Arf-GAP with SH3 domain, ANK repeat and PH domain-containing protein 2 (Development and differentiation-enhancing factor 2) (Paxillin-associated protein with ARF GAP activity 3) (PAG3) (Pyk2 C-terminus-associated protein) (PAP)	ASAP2 DDEF2 KIAA0400	GSTALHYCCLTDNAECLKLLLRGK	1	2.4	0.96598	0.1225	0	0	0	0	0	0	0	0	0	0	0	0	0	0	14.2006	0	0	0	0	0	0	0	0	0	0	0	0
O43157	PLXB1_HUMAN	Plexin-B1 (Semaphorin receptor SEP)	PLXNB1 KIAA0407 PLXN5 SEP	GTLQKFVDDLFQVILSTSRPVPLAVK;GVPLTQRPDPR	2	1.7	1.0357	1.3562	0	0	12.4387	0	12.7582	0	12.8229	12.544	0	0	0	0	0	0	0	0	0	12.2063	0	0	0	0	0	0	0	0	0
O43166	SI1L1_HUMAN	Signal-induced proliferation-associated 1-like protein 1 (SIPA1-like protein 1) (High-risk human papilloma viruses E6 oncoproteins targeted protein 1) (E6-targeted protein 1)	SIPA1L1 E6TP1 KIAA0440	TSVTVKVVIIPPHDDCTPRR	1	1.1	0.9754	0.13995	0	0	11.1732	0	0	12.2126	0	0	0	0	0	0	0	0	0	0	0	0	0	0	0	0	0	0	0	0	0
O43182	RHG06_HUMAN	Rho GTPase-activating protein 6 (Rho-type GTPase-activating protein 6) (Rho-type GTPase-activating protein RhoGAPX-1)	ARHGAP6 RHOGAP6	GATAGRLYSPSLPAESLGPR	1	2.1	0.97416	0.19709	0	0	0	0	0	0	0	0	0	0	0	0	0	0	0	0	0	0	0	0	0	0	0	11.0528	0	0	0
O43196	MSH5_HUMAN	MutS protein homolog 5 (hMSH5)	MSH5	AAVLTRVLDLASRLDVLLALASAAR;NVPLILKRMK	2	4.2	1.0156	1.1737	0	0	0	0	0	0	0	0	0	0	0	0	0	0	0	0	0	0	0	0	0	0	0	0	14.7378	12.4398	0
O43242	PSMD3_HUMAN	26S proteasome non-ATPase regulatory subunit 3 (26S proteasome regulatory subunit RPN3) (26S proteasome regulatory subunit S3) (Proteasome subunit p58)	PSMD3	EMAEDDDDSFP	1	2.1	0.97591	0.40974	0	11.5019	0	0	0	0	0	0	0	0	12.9558	0	0	0	0	0	0	0	0	0	0	0	0	0	0	0	0
O43264	ZW10_HUMAN	Centromere/kinetochore protein zw10 homolog	ZW10	LSEDIDLLK	1	1.2	0	3.1769	22.3453	19.3346	0	0	0	0	0	0	0	22.682	21.8035	21.8122	21.3583	20.1423	23.0459	19.3787	22.3139	20.7416	19.8678	19.1104	19.6435	18.9511	20.9577	19.2543	22.8461	19.215	18.2072
O43272	PROD_HUMAN	Proline dehydrogenase 1, mitochondrial (EC 1.5.5.2) (Proline oxidase) (Proline oxidase 2) (p53-induced gene 6 protein)	PRODH PIG6 POX2 PRODH2	GTHRERQLLWLELLR;RALPALRPCIPR	2	4.5	0.97355	-2.3829	12.6747	0	0	0	0	0	0	0	0	0	13.4002	0	0	11.1433	11.5578	0	0	0	0	0	0	0	0	0	0	0	0
O43280	TREA_HUMAN	Trehalase (EC 3.2.1.28) (Alpha,alpha-trehalase) (Alpha,alpha-trehalose glucohydrolase)	TREH TREA	YRILRSQR	1	1.4	0.9793	-0.48083	0	0	0	0	0	0	0	0	0	0	0	0	0	0	0	0	11.2428	0	13.5682	0	0	0	0	0	0	0	0
O43283	M3K13_HUMAN	Mitogen-activated protein kinase kinase kinase 13 (EC 2.7.11.25) (Leucine zipper-bearing kinase) (Mixed lineage kinase) (MLK)	MAP3K13 LZK	KTRPLQK	1	0.7	0.98224	-0.14043	0	0	0	0	0	0	0	0	0	0	0	0	0	0	0	0	0	0	0	0	17.1896	0	0	0	0	0	0
O43291	SPIT2_HUMAN	Kunitz-type protease inhibitor 2 (Hepatocyte growth factor activator inhibitor type 2) (HAI-2) (Placental bikunin)	SPINT2 HAI2 KOP	RSRAFLALLGSLLLSGVLAADR	1	8.7	0.96671	0.47072	0	0	0	0	0	0	0	0	0	0	0	0	0	0	0	0	0	0	12.6511	0	0	0	12.4181	0	0	0	11.4175
O43299	AP5Z1_HUMAN	AP-5 complex subunit zeta-1 (Adaptor-related protein complex 5 zeta subunit) (Zeta5)	AP5Z1 KIAA0415 SPG48	LIEQSNRR	1	1	0.97605	-0.21836	0	0	11.2789	0	0	0	0	0	0	12.5298	0	0	0	12.8625	0	0	13.2281	0	0	0	0	0	0	0	0	0	13.2928
O43303	CP110_HUMAN	Centriolar coiled-coil protein of 110 kDa (Centrosomal protein of 110 kDa) (CP110) (Cep110)	CCP110 CEP110 CP110 KIAA0419	LQKEIEEQEK	1	1	1.0394	1.0831	0	0	0	0	0	0	0	0	0	0	0	0	0	0	0	0	0	10.1678	13.1578	0	0	0	0	0	0	0	0
O43306	ADCY6_HUMAN	Adenylate cyclase type 6 (EC 4.6.1.1) (ATP pyrophosphate-lyase 6) (Adenylate cyclase type VI) (Adenylyl cyclase 6) (Ca(2+)-inhibitable adenylyl cyclase)	ADCY6 KIAA0422	WVPDRAFSR	1	0.8	0.98377	-0.013418	12.2509	0	0	0	0	0	0	0	0	0	0	0	0	0	0	0	0	0	0	13.6316	0	0	0	0	0	0	0
O43310	CTIF_HUMAN	CBP80/20-dependent translation initiation factor	CTIF KIAA0427	MLCPSESMLTR;RWHHGNMK	2	3.2	0.97701	0.25904	0	0	0	0	12.4639	12.6013	12.5276	12.0997	12.4543	0	0	0	0	0	0	0	0	0	0	0	0	0	0	0	0	0	0
O43345	ZN208_HUMAN	Zinc finger protein 208 (Zinc finger protein 91-like)	ZNF208 ZNF91L	CEECDKAFSWPSSLTEHK	1	1.4	0.97651	-0.28402	0	0	0	0	0	0	0	0	0	0	0	0	0	0	0	0	0	0	15.0931	0	0	0	0	0	0	0	0
O43374	RASL2_HUMAN	Ras GTPase-activating protein 4 (Calcium-promoted Ras inactivator) (Ras p21 protein activator 4) (RasGAP-activating-like protein 2)	RASA4 CAPRI GAPL KIAA0538	TRETSIVK;WSCCHQK	2	1.9	0.97591	-0.28948	0	0	0	0	0	0	0	0	0	0	0	10.2478	0	0	0	0	0	0	0	0	0	0	0	0	0	0	0
O43395	PRPF3_HUMAN	U4/U6 small nuclear ribonucleoprotein Prp3 (Pre-mRNA-splicing factor 3) (hPrp3) (U4/U6 snRNP 90 kDa protein)	PRPF3 HPRP3 PRP3	MPTLKANIR	1	1.3	0.98596	-0.013418	0	0	0	0	0	0	0	0	0	13.7153	0	0	0	0	0	0	0	0	0	0	0	0	0	14.3329	0	0	0
O43396	TXNL1_HUMAN	Thioredoxin-like protein 1 (32 kDa thioredoxin-related protein)	TXNL1 TRP32 TXL TXNL	LAVVKFTMR	1	3.1	0.98734	-0.013418	0	0	0	0	0	0	0	0	14.1052	0	0	0	0	0	0	0	0	0	0	0	0	0	0	0	0	0	0
O43424	GRID2_HUMAN	Glutamate receptor ionotropic, delta-2 (GluD2) (GluR delta-2 subunit)	GRID2 GLURD2	TGPFRHRAPNGGFFR	1	1.5	0.98258	-1.0387	0	0	0	0	0	0	0	0	0	0	0	0	0	0	0	0	0	0	13.3969	13.1429	12.969	0	0	0	0	0	0
O43463	SUV91_HUMAN	Histone-lysine N-methyltransferase SUV39H1 (EC 2.1.1.355) (Histone H3-K9 methyltransferase 1) (H3-K9-HMTase 1) (Lysine N-methyltransferase 1A) (Position-effect variegation 3-9 homolog) (Suppressor of variegation 3-9 homolog 1) (Su(var)3-9 homolog 1)	SUV39H1 KMT1A SUV39H	ALRRWEQELNAK;LSCPALGISK	2	5.3	0.92553	1.5899	0	0	21.8068	19.5812	19.1551	19.4015	20.0238	20.5461	20.7456	0	0	0	0	0	0	0	0	0	0	0	0	14.8626	0	0	0	0	0
O43464	HTRA2_HUMAN	Serine protease HTRA2, mitochondrial (EC 3.4.21.108) (High temperature requirement protein A2) (HtrA2) (Omi stress-regulated endoprotease) (Serine protease 25) (Serine proteinase OMI)	HTRA2 OMI PRSS25	ETLTLYVTPEVTE;LREFLHRGEK	2	5	0.97242	-1.7887	0	0	0	0	0	0	12.592	11.9434	12.4081	11.2793	0	0	0	0	0	0	0	0	0	0	0	0	0	0	0	0	0
O43488	ARK72_HUMAN	Aflatoxin B1 aldehyde reductase member 2 (EC 1.1.1.n11) (AFB1 aldehyde reductase 1) (AFB1-AR 1) (Aldoketoreductase 7) (Succinic semialdehyde reductase) (SSA reductase)	AKR7A2 AFAR AFAR1 AKR7	SPPPEARALAMSRPPPPR	1	5	0.97512	-1.3998	0	0	11.8637	0	12.3783	0	12.6921	0	0	0	0	0	0	0	0	0	0	0	0	0	0	0	0	0	0	0	0
O43497	CAC1G_HUMAN	Voltage-dependent T-type calcium channel subunit alpha-1G (Cav3.1c) (NBR13) (Voltage-gated calcium channel subunit alpha Cav3.1)	CACNA1G KIAA1123	GKFFVCQGEDTR;IMRVLRIAR;VLKLLKMAVGMR	3	1.4	0.98059	-0.62802	0	0	0	16.5791	0	0	0	0	0	0	0	0	0	0	0	0	0	0	14.0611	0	13.7021	0	0	0	0	0	0
O43542	XRCC3_HUMAN	DNA repair protein XRCC3 (X-ray repair cross-complementing protein 3)	XRCC3	KVPVLLSRGMAR	1	3.5	0.97833	-0.1504	0	12.3639	0	0	0	0	0	0	0	12.7582	12.3256	12.5222	14.2923	0	0	12.4317	12.2571	0	0	0	0	0	0	0	0	0	0
O43581	SYT7_HUMAN	Synaptotagmin-7 (IPCA-7) (Prostate cancer-associated protein 7) (Synaptotagmin VII) (SytVII)	SYT7 PCANAP7	IMKAQELPAK	1	2.5	1.0682	1.0831	12.938	13.5527	0	0	0	0	0	0	0	13.9518	14.4868	0	0	0	0	0	0	11.1897	13.4252	0	0	0	13.0276	12.8964	0	0	0
O43586	PPIP1_HUMAN	Proline-serine-threonine phosphatase-interacting protein 1 (PEST phosphatase-interacting protein 1) (CD2-binding protein 1) (H-PIP)	PSTPIP1 CD2BP1	MCKDMEELLR;SLEEFRER	2	4.3	0.98423	-0.79967	0	0	0	0	0	0	0	0	0	0	0	0	0	0	0	0	0	0	0	0	13.7169	0	13.036	0	0	0	0
O43603	GALR2_HUMAN	Galanin receptor type 2 (GAL2-R) (GALR-2)	GALR2 GALNR2	YLWRAVDPVAAGSGAR	1	4.1	0.9731	-2.2285	0	0	0	0	0	0	0	0	0	12.1284	0	0	0	0	0	0	0	0	0	0	0	0	0	0	0	0	0
O43674	NDUB5_HUMAN	NADH dehydrogenase [ubiquinone] 1 beta subcomplex subunit 5, mitochondrial (Complex I-SGDH) (CI-SGDH) (NADH-ubiquinone oxidoreductase SGDH subunit)	NDUFB5	HSGDHGK	1	3.7	0.97484	-0.36606	0	0	0	0	0	0	0	0	0	13.733	0	13.0561	13.3844	0	0	0	0	0	0	0	0	0	0	0	0	0	0
O43677	NDUC1_HUMAN	NADH dehydrogenase [ubiquinone] 1 subunit C1, mitochondrial (Complex I-KFYI) (CI-KFYI) (NADH-ubiquinone oxidoreductase KFYI subunit)	NDUFC1	APSALLRPLSRLLAPARLPSGPSVR	1	32.9	0.96857	0.113	0	0	0	0	0	0	0	0	0	0	0	0	0	0	0	0	0	0	0	0	0	0	11.728	0	0	0	0
O43683	BUB1_HUMAN	Mitotic checkpoint serine/threonine-protein kinase BUB1 (hBUB1) (EC 2.7.11.1) (BUB1A)	BUB1 BUB1L	GESEFSFEELRAQK;LIVLLLECKR;SSGAWGVNK	3	3	0.97342	0.20461	13.3745	14.1051	0	0	0	0	0	0	0	14.9565	14.1757	14.4488	11.3924	13.2475	12.514	13.9533	14.5229	0	0	0	13.5343	0	11.8337	13.7593	0	0	12.5066
O43684	BUB3_HUMAN	Mitotic checkpoint protein BUB3	BUB3	VAVEYLDPSPEVQK	1	4.3	0.97513	-1.4166	0	0	12.1243	0	0	0	0	0	0	0	0	0	0	0	0	0	0	0	0	0	0	0	0	0	0	0	0
O43699	SIGL6_HUMAN	Sialic acid-binding Ig-like lectin 6 (Siglec-6) (CD33 antigen-like 1) (CDw327) (Obesity-binding protein 1) (OB-BP1) (CD antigen CD327)	SIGLEC6 CD33L CD33L1 OBBP1	GRFHLLWDPRR	1	2.4	0.97468	0.059228	0	0	0	0	0	0	0	0	0	0	0	0	0	0	0	0	0	0	13.6086	0	0	0	0	0	0	0	0
O43719	HTSF1_HUMAN	HIV Tat-specific factor 1 (Tat-SF1)	HTATSF1	DPEEADYCIQTLDGR;EFDEDSDEKEEEEDTYEK	2	4.4	0.97159	-3.8852	0	0	0	0	0	0	0	0	0	0	0	0	0	0	0	12.6427	0	10.5166	0	0	0	14.5433	14.0987	0	0	0	0
O43745	CHP2_HUMAN	Calcineurin B homologous protein 2 (Hepatocellular carcinoma-associated antigen 520)	CHP2 HCA520	LHYAFQLYDLDRDGKISR	1	9.2	0.9735	0.70852	0	0	0	0	0	0	0	0	0	0	0	0	0	0	0	0	0	0	0	0	0	17.8001	0	0	0	0	0
O43766	LIAS_HUMAN	Lipoyl synthase, mitochondrial (EC 2.8.1.8) (Lipoate synthase) (LS) (Lip-syn) (Lipoic acid synthase)	LIAS LAS HUSSY-01	VFGRYFCSPVRPLSSLPDK	1	5.1	0.97599	-1.3493	0	0	0	0	0	13.14	13.1232	0	0	0	0	0	0	0	0	0	0	0	0	0	0	0	0	0	0	0	0
O43776	SYNC_HUMAN	Asparagine--tRNA ligase, cytoplasmic (EC 6.1.1.22) (Asparaginyl-tRNA synthetase) (AsnRS) (Asparaginyl-tRNA synthetase 1)	NARS1 NARS NRS	VKVFGWVHRLR	1	2	0.97371	0.40974	0	0	0	0	0	0	0	0	0	0	0	0	0	0	0	0	0	0	0	0	0	0	0	0	0	0	12.3431
O43795	MYO1B_HUMAN	Unconventional myosin-Ib (MYH-1c) (Myosin I alpha) (MMI-alpha) (MMIa)	MYO1B	ELKRIFHLWR;THFLLMKK	2	1.6	0.9769	0.25174	0	0	12.0753	0	0	0	12.3511	0	0	0	0	0	0	0	0	0	0	0	0	12.7362	0	0	0	0	0	0	0
O43808	PM34_HUMAN	Peroxisomal membrane protein PMP34 (34 kDa peroxisomal membrane protein) (Solute carrier family 25 member 17)	SLC25A17 PMP34	KSKTTHMVLLEIIK	1	4.6	0.97262	-1.7671	0	0	0	0	0	0	0	0	0	0	0	0	0	0	0	0	0	0	0	0	0	0	0	0	13.1575	12.7915	12.464
O43815	STRN_HUMAN	Striatin	STRN	LWNLESKTCIQEFTAHRK	1	2.3	0.97216	-1.7279	0	0	0	0	0	0	0	0	0	0	0	0	14.004	0	0	0	0	0	0	0	0	0	0	0	0	0	0
O43818	U3IP2_HUMAN	U3 small nucleolar RNA-interacting protein 2 (RRP9 homolog) (U3 small nucleolar ribonucleoprotein-associated 55 kDa protein) (U3 snoRNP-associated 55 kDa protein) (U3-55K)	RRP9 RNU3IP2 U355K	KLHVIPR	1	1.5	0.97629	-0.1687	0	0	15.0286	0	14.3617	14.855	13.1968	14.3855	14.249	0	0	0	0	0	0	0	0	0	0	0	0	0	0	0	0	0	0
O43823	AKAP8_HUMAN	A-kinase anchor protein 8 (AKAP-8) (A-kinase anchor protein 95 kDa) (AKAP 95)	AKAP8 AKAP95	LPDKTVEFLQEYIVNRNK;NGSFGGQYSECRDPARER	2	5.2	0.98314	-1.0106	0	0	0	0	0	0	0	0	0	13.7369	0	0	0	0	0	0	0	0	0	0	0	0	0	0	0	0	0
O43825	B3GT2_HUMAN	Beta-1,3-galactosyltransferase 2 (Beta-1,3-GalTase 2) (Beta3Gal-T2) (Beta3GalT2) (EC 2.4.1.86) (UDP-galactose:2-acetamido-2-deoxy-D-glucose 3beta-galactosyltransferase 2)	B3GALT2	MLQWRRR	1	1.7	0.95397	0.63954	0	0	0	0	0	0	0	0	0	0	0	0	0	0	0	0	0	0	0	0	0	0	0	0	0	16.902	0
O43896	KIF1C_HUMAN	Kinesin-like protein KIF1C	KIF1C KIAA0706	RPPSPRRSHHPR;SYTMMGR	2	1.7	0.96806	0.6918	13.2112	0	0	0	0	13.1801	12.8015	0	0	0	0	0	0	12.7254	13.62	0	0	0	0	0	0	13.1301	0	12.5933	0	0	0
O43918	AIRE_HUMAN	Autoimmune regulator (Autoimmune polyendocrinopathy candidiasis ectodermal dystrophy protein) (APECED protein)	AIRE APECED	CTHCAAAFHWR;GRKPPAVPK	2	3.7	0.97238	0.08629	0	0	0	0	13.1708	12.5838	12.6684	0	0	0	0	0	0	0	0	0	0	0	0	0	0	0	0	0	0	0	0
O60216	RAD21_HUMAN	Double-strand-break repair protein rad21 homolog (hHR21) (Nuclear matrix protein 1) (NXP-1) (SCC1 homolog) [Cleaved into: 64-kDa C-terminal product (64-kDa carboxy-terminal product) (65-kDa carboxy-terminal product)]	RAD21 HR21 KIAA0078 NXP1 SCC1	EDQQQQHQQR;KLIVDSVKELDSK	2	3.6	0.97693	0.2725	0	0	0	0	0	0	0	0	0	0	0	0	0	0	0	0	0	0	0	0	0	0	0	13.4087	0	0	0
O60229	KALRN_HUMAN	Kalirin (EC 2.7.11.1) (Huntingtin-associated protein-interacting protein) (Protein Duo) (Serine/threonine-protein kinase with Dbl- and pleckstrin homology domain)	KALRN DUET DUO HAPIP TRAD	EPLQLPKTPAK;LKLVNASVAFYK	2	0.8	0.97727	-0.37823	0	0	0	0	0	0	0	0	0	0	0	0	0	0	0	0	0	0	0	0	0	0	14.858	0	0	0	0
O60231	DHX16_HUMAN	Pre-mRNA-splicing factor ATP-dependent RNA helicase DHX16 (EC 3.6.4.13) (ATP-dependent RNA helicase #3) (DEAH-box protein 16)	DHX16 DBP2 DDX16 KIAA0577 PRP2	EEEEEEEASEKGK	1	1.2	0.98138	-1.1356	0	0	0	0	0	0	0	0	0	0	0	11.1313	0	0	13.0042	0	0	0	0	0	0	0	0	0	0	0	0
O60237	MYPT2_HUMAN	Protein phosphatase 1 regulatory subunit 12B (Myosin phosphatase-targeting subunit 2) (Myosin phosphatase target subunit 2)	PPP1R12B MYPT2	SSVLEMEKRER	1	1.1	0.97818	0.40974	0	0	0	0	0	0	0	0	0	13.8026	12.2123	12.2868	14.4251	0	0	0	0	0	0	0	0	0	0	0	0	0	0
O60242	AGRB3_HUMAN	Adhesion G protein-coupled receptor B3 (Brain-specific angiogenesis inhibitor 3)	ADGRB3 BAI3 KIAA0550	VMHTRKR;YSIYLKFSKK	2	1.1	0.98166	0.30052	0	0	0	0	0	0	0	0	0	11.6977	0	0	0	0	0	0	0	0	0	0	0	0	0	0	0	11.7085	0
O60264	SMCA5_HUMAN	SWI/SNF-related matrix-associated actin-dependent regulator of chromatin subfamily A member 5 (SWI/SNF-related matrix-associated actin-dependent regulator of chromatin A5) (EC 3.6.4.-) (Sucrose nonfermenting protein 2 homolog) (hSNF2H)	SMARCA5 SNF2H WCRF135	KMDGAPDGRGR;LFELLEKEILFYRK;MKPGRPRIKK	3	3.3	0.98336	-0.12206	0	0	0	0	0	0	0	0	0	0	0	0	0	0	0	0	12.4389	13.3045	0	12.6203	0	0	12.9944	0	0	0	0
O60279	SUSD5_HUMAN	Sushi domain-containing protein 5	SUSD5 KIAA0527	CQHKSSVYKLNVGQR;KQFSAGDNHSGVK;RLPGLWAAALLLLGLPRLSVR	3	7.8	0.97372	-2.905	0	0	0	0	0	0	13.821	0	0	14.0426	0	0	0	12.2313	0	0	0	0	0	0	0	0	0	0	0	0	0
O60281	ZN292_HUMAN	Zinc finger protein 292	ZNF292 KIAA0530	NWQAYMQYCVLCDK	1	0.5	0.97569	-1.4166	0	13.545	0	0	0	0	0	0	0	0	0	0	0	13.504	13.8397	0	0	0	0	0	0	0	0	0	0	0	0
O60282	KIF5C_HUMAN	Kinesin heavy chain isoform 5C (EC 3.6.4.-) (Kinesin heavy chain neuron-specific 2) (Kinesin-1)	KIF5C KIAA0531 NKHC2	LLLLNDK	1	0.7	0.98029	0.84111	0	13.5634	0	0	0	0	0	0	0	0	14.4359	13.4482	0	0	0	0	13.8304	13.5591	0	0	13.9819	0	0	0	0	14.4182	16.0747
O60284	ST18_HUMAN	Suppression of tumorigenicity 18 protein (Zinc finger protein 387)	ST18 KIAA0535 ZNF387	CPVIGCDGQGHISGK	1	1.4	0.97189	-1.882	0	0	0	0	0	0	0	11.4611	0	0	0	0	0	0	0	0	0	0	0	0	0	0	0	0	0	0	0
O60287	NPA1P_HUMAN	Nucleolar pre-ribosomal-associated protein 1 (Nucleolar protein 254 kDa) (URB1 ribosome biogenesis 1 homolog)	URB1 C21orf108 KIAA0539 NOP254 NPA1	AVLLQVICLYQKVVPHVVMQYNFDFSK	1	1.2	0.97106	0.11178	0	0	0	0	0	0	0	0	0	0	0	0	0	0	0	0	12.2011	0	12.5448	0	0	0	0	11.6677	0	0	0
O60290	ZN862_HUMAN	Zinc finger protein 862	ZNF862 KIAA0543	KPGWVVGLGTDGSAMLSCRGGLVEKFQEVIPQLLPVHCVAHR;LERRAAPWIK	2	4.4	0.77273	2.1211	0	0	0	0	0	13.0049	0	13.0674	12.3214	0	0	0	0	0	0	0	0	0	12.7712	0	0	0	0	0	0	0	0
O60292	SI1L3_HUMAN	Signal-induced proliferation-associated 1-like protein 3 (SIPA1-like protein 3) (SPA-1-like protein 3)	SIPA1L3 KIAA0545 SPAL3	QTPIVPFR	1	0.4	0.97666	0.79967	0	0	0	0	16.7188	0	0	0	0	0	0	0	0	0	0	0	0	0	0	0	0	0	0	0	0	0	0
O60293	ZC3H1_HUMAN	Zinc finger C3H1 domain-containing protein (Coiled-coil domain-containing protein 131) (Proline/serine-rich coiled-coil protein 2)	ZFC3H1 CCDC131 KIAA0546 PSRC2	ILNVNRMFLKK	1	0.6	0.97387	0.059228	0	0	0	0	0	0	13.02	0	0	0	0	0	0	0	0	0	0	0	0	0	0	0	0	0	0	0	0
O60294	TYW4_HUMAN	tRNA wybutosine-synthesizing protein 4 (tRNA yW-synthesizing protein 4) (EC 2.1.1.290) (EC 2.3.1.231) (Leucine carboxyl methyltransferase 2) (tRNA(Phe) (7-(3-amino-3-(methoxycarbonyl)propyl)wyosine(37)-N)-methoxycarbonyltransferase) (tRNA(Phe) (7-(3-amino-3-carboxypropyl)wyosine(37)-O)-methyltransferase)	LCMT2 KIAA0547 TYW4	RAPLIHRGYYVR	1	1.7	0.97798	-0.1504	0	0	0	0	0	0	0	0	0	0	0	0	0	0	0	11.4076	0	0	0	12.7348	0	0	0	0	0	0	0
O60299	LZTS3_HUMAN	Leucine zipper putative tumor suppressor 3 (ProSAP-interacting protein 1) (ProSAPiP1)	LZTS3 KIAA0552 PROSAPIP1	AQRAQQGLQLQVLRLQQDK;EQADFLPRIEETK	2	4.8	0.97348	-2.5198	0	0	0	0	0	0	0	0	0	0	0	0	0	0	0	0	0	0	13.4776	13.3451	0	0	0	0	0	0	0
O60303	KATIP_HUMAN	Katanin-interacting protein	KATNIP KIAA0556	IVHVSLDGLCVSPPEGFLIRK;KICEPPGK	2	1.8	0.96348	0.54941	0	0	0	0	0	0	0	0	0	0	0	12.7055	0	0	0	0	0	0	0	0	0	0	0	0	0	0	0
O60306	AQR_HUMAN	RNA helicase aquarius (EC 3.6.4.13) (Intron-binding protein of 160 kDa) (IBP160)	AQR KIAA0560	KFWNLIKK	1	0.5	0.97965	-0.48083	0	13.2637	0	0	0	0	0	0	0	0	0	0	0	0	0	12.9501	0	12.2988	0	0	0	0	0	0	0	0	0
O60312	AT10A_HUMAN	Phospholipid-transporting ATPase VA (EC 7.6.2.1) (ATPase class V type 10A) (Aminophospholipid translocase VA) (P4-ATPase flippase complex alpha subunit ATP10A)	ATP10A ATP10C ATPVA ATPVC KIAA0566	GGSVSQRGSIGSHQSVR	1	1.1	0.97691	-0.27979	12.7855	13.686	0	0	0	0	0	0	0	0	0	0	0	0	0	0	0	0	13.1125	13.4489	0	0	0	0	0	0	13.3295
O60318	GANP_HUMAN	Germinal-center associated nuclear protein (GANP) (EC 2.3.1.48) (80 kDa MCM3-associated protein) (MCM3 acetylating protein) (MCM3AP) (EC 2.3.1.-) (MCM3 acetyltransferase)	MCM3AP GANP KIAA0572 MAP80	DRIMRQAR	1	0.4	0.98258	-1.0706	0	0	0	16.2877	20.0494	18.4598	0	0	0	0	0	0	0	0	0	0	0	0	0	0	0	0	0	0	0	0	0
O60336	MABP1_HUMAN	Mitogen-activated protein kinase-binding protein 1 (JNK-binding protein 1) (JNKBP-1)	MAPKBP1 JNKBP1 KIAA0596	VTAVSFSEDCSYFVTAGNR	1	1.3	0.97605	-1.366	0	0	0	0	0	0	13.4299	13.0091	0	0	0	0	0	0	0	0	0	0	0	0	0	0	0	0	0	0	0
O60343	TBCD4_HUMAN	TBC1 domain family member 4 (Akt substrate of 160 kDa) (AS160)	TBC1D4 AS160 KIAA0603	GEIWQFLALQYRLR;RISWRQR	2	1.6	0.97382	-2.8003	0	0	0	0	0	17.1903	0	12.8866	0	0	0	0	0	0	0	0	0	0	0	0	0	0	0	0	0	0	0
O60361	NDK8_HUMAN	Putative nucleoside diphosphate kinase (NDK) (NDP kinase) (EC 2.7.4.6)	NME2P1	GFRLVAMK	1	5.8	0.97831	-0.48083	0	0	0	0	0	0	0	0	0	0	0	0	0	0	0	0	0	0	0	0	0	0	0	0	0	0	12.352
O60437	PEPL_HUMAN	Periplakin (190 kDa paraneoplastic pemphigus antigen) (195 kDa cornified envelope precursor protein)	PPL KIAA0568	RSHVSKR	1	0.4	0.98319	-1.1003	0	0	0	0	0	0	0	0	0	0	0	0	0	0	0	0	0	0	0	0	0	0	0	0	0	15.5581	0
O60443	GSDME_HUMAN	Gasdermin-E (Inversely correlated with estrogen receptor expression 1) (ICERE-1) (Non-syndromic hearing impairment protein 5) [Cleaved into: Gasdermin-E, N-terminal (GSDME-NT); Gasdermin-E, C-terminal (GSDME-CT)]	GSDME DFNA5 ICERE1	LKSSVKAVILK	1	2.2	0.98312	-1.0429	0	0	0	0	0	0	0	0	0	0	0	0	12.9331	12.2667	0	11.9449	12.0604	12.0469	15.2871	12.4102	0	11.1459	12.1229	0	0	12.8085	11.8552
O60462	NRP2_HUMAN	Neuropilin-2 (Vascular endothelial cell growth factor 165 receptor 2)	NRP2 VEGF165R2	MNHQKCCSEA	1	1.1	0.98031	0.77197	0	0	0	0	0	0	0	0	0	0	0	0	0	0	0	0	0	0	10.4551	0	0	0	0	0	0	0	0
O60476	MA1A2_HUMAN	Mannosyl-oligosaccharide 1,2-alpha-mannosidase IB (EC 3.2.1.113) (Mannosidase alpha class 1A member 2) (Processing alpha-1,2-mannosidase IB) (Alpha-1,2-mannosidase IB)	MAN1A2 MAN1B	HAWDNYR;NGHLEKK;VVQEMKIK	3	3.4	0.9786	-1.2172	0	0	0	0	0	0	0	0	16.2257	0	0	0	0	0	0	0	0	0	0	13.5006	12.9452	0	0	13.4851	12.3053	0	0
O60486	PLXC1_HUMAN	Plexin-C1 (Virus-encoded semaphorin protein receptor) (CD antigen CD232)	PLXNC1 VESPR	LVPDPVK	1	0.4	0.98854	0.85056	0	0	0	0	0	0	0	0	0	0	0	19.6228	16.2773	0	0	0	0	12.1236	0	0	0	0	17.8719	12.2214	12.0603	0	0
O60494	CUBN_HUMAN	Cubilin (460 kDa receptor) (Intestinal intrinsic factor receptor) (Intrinsic factor-cobalamin receptor) (Intrinsic factor-vitamin B12 receptor)	CUBN IFCR	GWKMSFR	1	0.2	0.97582	-0.36606	0	11.3099	0	0	0	0	0	0	0	12.2177	0	0	0	0	0	0	0	0	0	0	0	0	12.1075	0	0	0	0
O60500	NPHN_HUMAN	Nephrin (Renal glomerulus-specific cell adhesion receptor)	NPHS1 NPHN	LSPAGGPRHR	1	0.8	1.0684	1.0831	13.6823	14.4634	0	0	0	0	0	0	0	13.3002	14.909	0	0	0	0	0	0	0	15.7603	13.5379	0	13.7503	0	0	14.2291	0	12.5236
O60503	ADCY9_HUMAN	Adenylate cyclase type 9 (EC 4.6.1.1) (ATP pyrophosphate-lyase 9) (Adenylate cyclase type IX) (ACIX) (Adenylyl cyclase 9) (AC9)	ADCY9 KIAA0520	ALKERMIHSVMPR;APIAFRPFK	2	1.6	0.97709	0.030325	0	13.3269	0	0	0	0	0	0	0	0	0	0	0	0	13.5196	0	11.9618	0	0	0	13.4457	0	0	14.8977	0	0	0
O60524	NEMF_HUMAN	Ribosome quality control complex subunit NEMF (Antigen NY-CO-1) (Nuclear export mediator factor) (Serologically defined colon cancer antigen 1)	NEMF SDCCAG1	DQDEEDR;EESSNSSDSKSQSR	2	2	0.9876	-0.071441	0	0	0	0	16.5052	17.0477	16.0063	16.4988	16.2868	0	0	0	0	0	0	0	0	0	0	0	0	0	0	0	0	0	0
O60568	PLOD3_HUMAN	Multifunctional procollagen lysine hydroxylase and glycosyltransferase LH3 [Includes: Procollagen-lysine,2-oxoglutarate 5-dioxygenase 3 (EC 1.14.11.4) (Lysyl hydroxylase 3) (LH3); Procollagen glycosyltransferase (EC 2.4.1.50) (EC 2.4.1.66) (Galactosylhydroxylysine-glucosyltransferase) (Procollagen galactosyltransferase) (Procollagen glucosyltransferase)]	PLOD3	EQYIHENYSR	1	1.4	0.9989	0.96202	0	0	0	0	13.4305	0	0	0	0	0	0	0	0	0	0	0	0	0	0	0	0	0	0	0	0	0	0
O60573	IF4E2_HUMAN	Eukaryotic translation initiation factor 4E type 2 (eIF-4E type 2) (eIF4E type 2) (Eukaryotic translation initiation factor 4E homologous protein) (Eukaryotic translation initiation factor 4E-like 3) (eIF4E-like protein 4E-LP) (mRNA cap-binding protein 4EHP) (h4EHP) (mRNA cap-binding protein type 3)	EIF4E2 EIF4EL3	NGGKWIIRLR	1	4.1	0.96992	1.0831	0	0	11.8517	12.0114	11.6009	0	12.035	0	11.9882	0	0	0	0	0	0	0	0	0	0	0	0	0	0	0	0	0	0
O60602	TLR5_HUMAN	Toll-like receptor 5 (Toll/interleukin-1 receptor-like protein 3)	TLR5 TIL3	KIVCLVSR	1	0.9	0.97485	-0.21836	0	0	0	12.7313	0	0	0	12.1252	0	0	0	0	0	0	0	0	0	0	0	0	0	0	0	0	0	0	0
O60645	EXOC3_HUMAN	Exocyst complex component 3 (Exocyst complex component Sec6)	EXOC3 SEC6 SEC6L1	HLEIIRKYVLDDLIVAK;KKASVEAR	2	3.4	0.97397	-2.4995	12.9021	13.1609	0	0	0	0	0	0	0	0	0	0	0	0	0	0	0	0	0	0	0	0	0	16.04	13.32	0	0
O60656	UD19_HUMAN	UDP-glucuronosyltransferase 1A9 (UGT1A9) (EC 2.4.1.17) (UDP-glucuronosyltransferase 1-9) (UDPGT 1-9) (UGT1*9) (UGT1-09) (UGT1.9) (UDP-glucuronosyltransferase 1-I) (UGT-1I) (UGT1I) (lugP4)	UGT1A9 GNT1 UGT1	EFKAFAHAQWK	1	2.1	0.97852	-0.35552	0	0	0	0	0	0	0	0	0	0	0	15.9488	0	13.9272	13.7211	13.2996	13.4471	0	0	0	0	0	0	0	12.8518	0	0
O60673	REV3L_HUMAN	DNA polymerase zeta catalytic subunit (EC 2.7.7.7) (Protein reversionless 3-like) (REV3-like) (hREV3)	REV3L POLZ REV3	AIKLVNDTKK;FPLFTFR;SLKLLFETR	3	0.8	0.95726	1.4855	0	0	12.8464	13.2681	0	15.6967	11.4949	0	0	13.7614	0	0	0	0	0	13.0057	12.4232	12.5395	0	15.0217	12.5608	12.2964	12.5346	13.029	13.6763	0	12.933
O60676	CST8_HUMAN	Cystatin-8 (Cystatin-related epididymal spermatogenic protein)	CST8 CRES	PRCRWLSLILLTIPLALVAR	1	14.1	0.97275	0.16228	0	0	0	0	0	0	0	0	0	0	0	0	0	0	0	0	0	0	0	0	14.8161	0	0	0	0	0	0
O60678	ANM3_HUMAN	Protein arginine N-methyltransferase 3 (EC 2.1.1.319) (Heterogeneous nuclear ribonucleoprotein methyltransferase-like protein 3)	PRMT3 HRMT1L3	LEDTITLIK;VTVHKNK	2	3	0.96293	0.55744	0	0	0	0	0	0	0	0	0	0	18.9012	0	0	0	15.0564	17.3625	0	11.4317	0	0	0	0	0	12.7623	0	14.771	0
O60683	PEX10_HUMAN	Peroxisome biogenesis factor 10 (EC 2.3.2.27) (Peroxin-10) (Peroxisomal biogenesis factor 10) (Peroxisome assembly protein 10) (RING finger protein 69)	PEX10 RNF69	LIYLRHYR;RALLRAVFVLR	2	5.8	0.98154	-0.68762	0	0	0	0	14.2663	17.0424	0	0	0	0	0	0	0	0	0	0	0	0	0	0	0	0	0	0	0	0	0
O60684	IMA7_HUMAN	Importin subunit alpha-7 (Karyopherin subunit alpha-6)	KPNA6 IPOA7	IVQVALNGLENILRLGEQEGK	1	3.9	0.97231	0.18688	0	0	0	0	0	0	0	0	0	0	0	0	0	0	0	0	0	0	0	0	0	0	0	11.5659	0	0	0
O60725	ICMT_HUMAN	Protein-S-isoprenylcysteine O-methyltransferase (EC 2.1.1.100) (Isoprenylcysteine carboxylmethyltransferase) (Prenylated protein carboxyl methyltransferase) (PPMT) (Prenylcysteine carboxyl methyltransferase) (pcCMT)	ICMT PCCMT	VPTGLPFIKGVK	1	4.2	0.97549	-0.23036	0	11.9056	0	0	0	0	0	0	0	12.295	12.1931	12.5968	0	12.951	11.3976	12.0762	12.9778	12.0207	0	0	0	0	0	15.3876	12.6133	0	15.6379
O60733	PLPL9_HUMAN	85/88 kDa calcium-independent phospholipase A2 (CaI-PLA2) (EC 3.1.1.4) (2-lysophosphatidylcholine acylhydrolase) (EC 3.1.1.5) (Group VI phospholipase A2) (GVI PLA2) (Intracellular membrane-associated calcium-independent phospholipase A2 beta) (iPLA2-beta) (Palmitoyl-CoA hydrolase) (EC 3.1.2.2) (Patatin-like phospholipase domain-containing protein 9) (PNPLA9)	PLA2G6 PLPLA9	QFFGRLVNTFSGVTNLFSNPFR	1	2.7	0.97531	0.15962	0	0	0	0	0	0	0	0	0	12.6369	0	0	0	0	0	0	0	0	13.0181	0	0	0	0	0	12.8095	0	12.4237
O60741	HCN1_HUMAN	Potassium/sodium hyperpolarization-activated cyclic nucleotide-gated channel 1 (Brain cyclic nucleotide-gated channel 1) (BCNG-1)	HCN1 BCNG1	QFTSMLQPGVNKFSLR	1	1.8	0.97159	-1.9174	0	0	0	0	0	0	0	0	0	0	12.1086	0	13.9612	0	0	0	0	0	0	0	0	0	0	0	0	0	0
O60749	SNX2_HUMAN	Sorting nexin-2 (Transformation-related gene 9 protein) (TRG-9)	SNX2 TRG9	TVKHPTLLQDPDLR	1	2.7	0.97624	-0.44034	0	0	0	0	0	0	0	0	0	0	0	0	0	0	0	0	0	0	0	0	0	0	15.5788	0	0	0	0
O60762	DPM1_HUMAN	Dolichol-phosphate mannosyltransferase subunit 1 (EC 2.4.1.83) (Dolichol-phosphate mannose synthase subunit 1) (DPM synthase subunit 1) (Dolichyl-phosphate beta-D-mannosyltransferase subunit 1) (Mannose-P-dolichol synthase subunit 1) (MPD synthase subunit 1)	DPM1	LYRKEVLEK	1	3.5	0.98301	-1.0223	0	0	0	0	0	0	0	0	0	0	0	0	0	0	0	0	0	0	0	0	0	0	17.957	0	0	0	0
O60830	TI17B_HUMAN	Mitochondrial import inner membrane translocase subunit Tim17-B	TIMM17B TIM17B JM3	HRLRGSANAVR	1	6.4	0.97857	0.40974	0	0	0	0	0	0	0	0	0	0	0	0	0	0	0	0	0	0	0	0	0	0	0	0	12.3989	0	0
O60840	CAC1F_HUMAN	Voltage-dependent L-type calcium channel subunit alpha-1F (Voltage-gated calcium channel subunit alpha Cav1.4)	CACNA1F CACNAF1	SLQDLGPEMR	1	0.5	1.0735	1.0831	0	0	0	0	0	0	0	0	0	0	14.8774	0	13.2734	0	0	12.5234	0	0	0	0	0	0	0	0	0	0	13.0476
O60841	IF2P_HUMAN	Eukaryotic translation initiation factor 5B (eIF-5B) (EC 3.6.5.3) (Translation initiation factor IF-2)	EIF5B IF2 KIAA0741	NTKDEFEERAK;QDFDEDDILK	2	1.7	0.93913	1.4928	0	0	0	0	0	0	0	0	0	0	11.4534	12.1574	0	0	0	0	13.0851	11.783	0	12.2923	0	0	0	0	10.6048	0	11.6902
O60870	KIN17_HUMAN	DNA/RNA-binding protein KIN17 (Binding to curved DNA) (KIN, antigenic determinant of recA protein homolog)	KIN BTCD KIN17	TIGSSASVKRK	1	2.8	0.97742	0.40974	12.7668	12.9098	0	0	0	0	0	0	0	13.8001	0	13.2399	12.4476	12.2439	0	12.6482	0	11.3964	0	0	11.7594	0	0	0	0	13.0543	12.5784
O60882	MMP20_HUMAN	Matrix metalloproteinase-20 (MMP-20) (EC 3.4.24.-) (Enamel metalloproteinase) (Enamelysin)	MMP20	DRIFWRR	1	1.4	0.97875	-0.36606	0	0	0	0	0	0	0	0	0	0	0	12.272	0	0	0	0	0	0	0	0	0	0	0	0	0	0	0
O60885	BRD4_HUMAN	Bromodomain-containing protein 4 (Protein HUNK1)	BRD4 HUNK1	TKKNNSSNSNVSK	1	1	0.98309	-1.0731	0	0	0	0	0	0	0	0	0	0	13.1778	0	0	0	0	0	0	0	0	0	0	0	0	0	0	0	0
O60911	CATL2_HUMAN	Cathepsin L2 (EC 3.4.22.43) (Cathepsin U) (Cathepsin V)	CTSV CATL2 CTSL2 CTSU UNQ268/PRO305	WYQWKATHR	1	2.7	0.97583	-0.36932	12.524	12.6988	0	0	0	0	0	0	0	14.5904	15.2022	15.4112	13.7936	12.2875	12.8926	0	0	0	0	0	0	13.2122	0	0	13.2951	14.2069	0
O75038	PLCH2_HUMAN	1-phosphatidylinositol 4,5-bisphosphate phosphodiesterase eta-2 (EC 3.1.4.11) (Phosphoinositide phospholipase C-eta-2) (Phosphoinositide phospholipase C-like 4) (PLC-L4) (Phospholipase C-like protein 4) (Phospholipase C-eta-2) (PLC-eta2)	PLCH2 KIAA0450 PLCL4	KQLVLRIISGQQLPKPR	1	1.2	1.0035	1.0767	0	0	15.6853	0	0	14.6117	14.7392	13.0751	0	0	0	0	0	0	0	0	0	0	0	0	0	0	0	0	0	0	0
O75052	CAPON_HUMAN	Carboxyl-terminal PDZ ligand of neuronal nitric oxide synthase protein (C-terminal PDZ ligand of neuronal nitric oxide synthase protein) (Nitric oxide synthase 1 adaptor protein)	NOS1AP CAPON KIAA0464	MLVMQDPIYR	1	2	0.98538	0.96993	0	0	0	0	0	13.1522	0	12.4995	13.2951	0	0	0	0	0	0	0	0	0	0	0	0	0	0	0	0	0	0
O75074	LRP3_HUMAN	Low-density lipoprotein receptor-related protein 3 (LRP-3) (105 kDa low-density lipoprotein receptor-related protein) (hLRp105)	LRP3	CDGWWHCASGR;HASRRGPSR;QMRRHASR;VLLQLELR	4	4.2	0.98154	-0.56533	0	0	14.5461	14.809	0	15.8637	15.6697	12.8058	12.8559	0	11.2573	0	0	0	0	11.3908	0	10.8811	12.8573	0	0	0	0	0	0	0	10.4346
O75110	ATP9A_HUMAN	Probable phospholipid-transporting ATPase IIA (EC 7.6.2.1) (ATPase class II type 9A)	ATP9A ATPIIA KIAA0611	KRMDSRPR;LLMVHGR;NAHLVTRNQDIHVFR;RMGIIVR	4	3.5	0.97289	-2.2631	0	0	13.8134	15.202	0	0	14.4322	0	12.2008	13.375	0	0	0	0	0	12.2786	11.4803	0	0	0	0	0	0	0	11.8778	0	0
O75113	N4BP1_HUMAN	NEDD4-binding protein 1 (N4BP1) (EC 3.1.-.-)	N4BP1 KIAA0615	FSDSEERHTK;LEEFLQKEVCLR	2	2.5	0.98302	-0.75693	0	0	0	0	0	0	0	0	11.7314	0	0	0	0	0	0	0	0	0	0	14.0008	0	0	0	0	0	13.3125	0
O75123	ZN623_HUMAN	Zinc finger protein 623	ZNF623 KIAA0628	SNFLQHQKIHTEEK	1	2.6	0.97205	-1.7277	0	0	0	0	0	0	0	0	12.1167	0	0	0	0	0	0	0	0	0	0	0	0	0	0	0	0	0	0
O75127	PTCD1_HUMAN	Pentatricopeptide repeat-containing protein 1, mitochondrial	PTCD1 KIAA0632	DMKQNRVPVNEVVIR	1	2.1	0.97234	-2.2102	0	0	0	0	0	0	0	0	0	0	0	0	0	0	0	0	0	0	0	0	0	0	0	14.5889	0	0	0
O75128	COBL_HUMAN	Protein cordon-bleu	COBL KIAA0633	KFLGFFK	1	0.6	0.97726	-0.1856	0	0	13.9359	14.0996	14.1668	0	15.469	13.8101	13.7791	0	0	0	0	0	0	0	0	0	0	0	0	0	0	0	0	0	0
O75132	ZBED4_HUMAN	Zinc finger BED domain-containing protein 4	ZBED4 KIAA0637	HMWRAHR;SEQEDMKQTDSGGERAGLGGTGCSCKPPGK	2	3.2	0.97448	-0.388	0	0	0	0	0	0	12.5307	0	0	0	12.0936	0	0	0	0	0	0	0	0	0	0	0	0	0	0	0	12.5218
O75140	DEPD5_HUMAN	GATOR complex protein DEPDC5 (DEP domain-containing protein 5)	DEPDC5 KIAA0645	KLFIQYPVLVR;QGLQNDYTEGCYDLLPEADIDR	2	2.1	0.97734	0.046234	13.7073	0	0	0	0	0	0	0	0	14.4519	15.0468	15.7576	0	16.8375	0	14.8687	0	0	15.2783	0	11.8136	12.5935	12.3214	0	10.8389	0	14.9758
O75155	CAND2_HUMAN	Cullin-associated NEDD8-dissociated protein 2 (Cullin-associated and neddylation-dissociated protein 2) (Epididymis tissue protein Li 169) (TBP-interacting protein of 120 kDa B) (TBP-interacting protein 120B) (p120 CAND2)	CAND2 KIAA0667 TIP120B	QLKDRSVR	1	0.6	0.98252	-1.131	0	0	14.5986	0	0	0	0	0	0	0	0	0	0	0	0	0	0	0	0	0	0	17.3119	0	0	0	0	0
O75165	DJC13_HUMAN	DnaJ homolog subfamily C member 13 (Required for receptor-mediated endocytosis 8) (RME-8)	DNAJC13 KIAA0678 RME8	ENINQKPVVLR	1	0.5	0.98865	0.91233	0	0	0	0	0	13.3607	0	0	0	0	0	0	0	0	0	0	0	0	0	0	0	0	0	0	0	0	0
O75167	PHAR2_HUMAN	Phosphatase and actin regulator 2	PHACTR2 C6orf56 KIAA0680	ASKETVSSKAGTVGTTK;IFKPWKWRK	2	4.1	0.97272	-2.041	0	0	0	0	0	0	0	0	0	0	0	0	0	0	0	0	0	0	0	0	0	0	13.899	0	0	0	0
O75179	ANR17_HUMAN	Ankyrin repeat domain-containing protein 17 (Gene trap ankyrin repeat protein) (Serologically defined breast cancer antigen NY-BR-16)	ANKRD17 GTAR KIAA0697	ILEELQKVERELQLK	1	0.6	0.97279	-2.2325	0	0	0	0	0	0	0	0	0	0	0	0	0	11.6558	0	0	0	0	0	0	0	11.6931	0	0	0	0	0
O75185	AT2C2_HUMAN	Calcium-transporting ATPase type 2C member 2 (ATPase 2C2) (EC 7.2.2.10) (Ca(2+)/Mn(2+)-ATPase 2C2) (Secretory pathway Ca(2+)-transporting ATPase type 2) (SPCA2)	ATP2C2 KIAA0703 SPCA2	VLALASGPELGRLTFLGLVGIIDPPRVGVK	1	3.2	0.97505	0.071561	0	0	14.0908	0	0	0	0	0	0	0	0	0	0	0	0	0	0	0	0	0	0	0	0	0	0	0	0
O75192	PX11A_HUMAN	Peroxisomal membrane protein 11A (HsPEX11p) (28 kDa peroxisomal integral membrane protein) (PMP28) (Peroxin-11A) (Peroxisomal biogenesis factor 11A) (Protein PEX11 homolog alpha) (PEX11-alpha)	PEX11A PEX11	KLESSVSTGRK	1	4.5	0.98348	-1.0337	12.5167	0	0	0	0	0	0	0	0	0	0	0	0	0	0	0	0	0	0	0	0	0	0	0	0	0	0
O75200	NPIB7_HUMAN	Nuclear pore complex-interacting protein family member B7 (Nuclear pore complex-interacting protein-like 1)	NPIPB7 NPIPL1	KVTTKINR	1	1.9	0.98313	-1.0497	0	0	17.9995	18.327	0	18.5243	18.4824	19.1025	18.1403	0	0	0	0	0	0	0	0	0	0	0	0	0	0	0	0	0	0
O75325	LRRN2_HUMAN	Leucine-rich repeat neuronal protein 2 (Glioma amplified on chromosome 1 protein) (Leucine-rich repeat neuronal protein 5)	LRRN2 GAC1 LRRN5 UNQ256/PRO293	AFSGLSNLLRLHLNSNLLRAIDSR	1	3.4	0.97276	0.10016	0	0	0	0	0	10.8033	0	0	0	0	0	0	0	0	0	0	0	0	0	0	0	13.0177	0	0	0	0	12.4544
O75344	FKBP6_HUMAN	Inactive peptidyl-prolyl cis-trans isomerase FKBP6 (Inactive PPIase FKBP6) (36 kDa FK506-binding protein) (36 kDa FKBP) (FKBP-36) (FK506-binding protein 6) (FKBP-6) (Immunophilin FKBP36)	FKBP6 FKBP36	LPVLLNLSFTYLK	1	4	0.98254	-1.1346	0	0	0	0	0	0	0	0	0	13.1251	0	0	0	0	0	0	0	0	0	0	0	0	0	0	0	0	0
O75366	AVIL_HUMAN	Advillin (p92)	AVIL	HFMAIFK;YYPIAVLLK	2	2	0.976	-0.37948	0	0	0	12.9325	13.0593	12.9676	0	0	12.2017	14.5285	0	14.6663	0	0	0	0	0	0	0	12.421	11.7449	0	0	0	0	0	0
O75367	H2AY_HUMAN	Core histone macro-H2A.1 (Histone macroH2A1) (mH2A1) (Histone H2A.y) (H2A/y) (Medulloblastoma antigen MU-MB-50.205)	MACROH2A1 H2AFY	GVTIASGGVLPNIHPELLAK;SSRGGKK	2	7.3	0.96858	0.69229	0	0	0	0	0	0	0	0	0	0	0	0	0	0	0	0	0	0	0	16.4616	0	0	0	0	13.7448	13.694	0
O75373	ZN737_HUMAN	Zinc finger protein 737 (Zinc finger protein 102)	ZNF737 ZNF102	NLYRNVMLENYR;SFILTRHK	2	3.7	0.98368	-0.93608	0	0	0	0	0	0	0	0	0	0	0	0	0	0	19.7317	0	0	0	0	0	0	0	0	0	0	0	0
O75388	GPR32_HUMAN	Probable G-protein coupled receptor 32	GPR32	QPGVLTRDRSCSR	1	3.7	0.9852	-0.82454	0	0	0	0	0	0	0	0	0	0	0	0	0	0	0	0	0	0	0	11.6583	0	0	0	0	0	0	0
O75396	SC22B_HUMAN	Vesicle-trafficking protein SEC22b (ER-Golgi SNARE of 24 kDa) (ERS-24) (ERS24) (SEC22 vesicle-trafficking protein homolog B) (SEC22 vesicle-trafficking protein-like 1)	SEC22B SEC22L1	VLLTMIAR	1	3.7	0.97544	0.79967	0	0	0	0	0	0	16.1732	0	0	0	0	0	0	0	0	0	0	0	0	0	0	0	0	0	0	0	0
O75410	TACC1_HUMAN	Transforming acidic coiled-coil-containing protein 1 (Gastric cancer antigen Ga55) (Taxin-1)	TACC1 KIAA1103	LITSGCKVKK	1	1.2	0.98408	-0.079923	0	0	0	0	0	0	0	0	0	0	0	0	0	0	0	0	17.9089	0	0	0	0	0	0	0	0	0	0
O75417	DPOLQ_HUMAN	DNA polymerase theta (EC 2.7.7.7) (DNA polymerase eta)	POLQ POLH	ALFILPFVSVAKEKK;ILAHLSHDRR	2	1	0.98312	-1.1271	0	12.106	0	0	0	0	0	0	0	0	0	0	0	0	0	0	0	0	0	0	0	0	0	0	0	10.3617	0
O75443	TECTA_HUMAN	Alpha-tectorin	TECTA	AFVAPFWADVHNGIR	1	0.7	0.97265	-1.882	0	0	0	0	0	0	0	0	0	0	0	0	0	0	0	0	0	0	0	0	0	0	0	0	0	0	12.8583
O75448	MED24_HUMAN	Mediator of RNA polymerase II transcription subunit 24 (Activator-recruited cofactor 100 kDa component) (ARC100) (Cofactor required for Sp1 transcriptional activation subunit 4) (CRSP complex subunit 4) (Mediator complex subunit 24) (Thyroid hormone receptor-associated protein 4) (Thyroid hormone receptor-associated protein complex 100 kDa component) (Trap100) (hTRAP100) (Vitamin D3 receptor-inte…	MED24 ARC100 CRSP4 DRIP100 KIAA0130 THRAP4 TRAP100	NRALLHIAK	1	0.9	0.97599	-0.36856	0	0	0	0	0	0	0	0	0	13.0313	0	0	0	0	0	0	10.668	0	0	0	0	0	0	12.6741	12.8573	0	11.8505
O75452	RDH16_HUMAN	Retinol dehydrogenase 16 (EC 1.1.1.105) (EC 1.1.1.209) (EC 1.1.1.315) (EC 1.1.1.53) (Human epidermal retinol dehydrogenase) (hRDH-E) (Microsomal NAD(+)-dependent retinol dehydrogenase 4) (RoDH-4) (Short chain dehydrogenase/reductase family 9C member 8) (Sterol/retinol dehydrogenase)	RDH16 RODH4 SDR9C8	SFLEIWDR	1	2.5	0.97483	0.79967	0	0	0	0	0	0	0	0	0	0	0	0	0	0	0	0	0	13.795	0	0	0	0	0	0	0	0	0
O75489	NDUS3_HUMAN	NADH dehydrogenase [ubiquinone] iron-sulfur protein 3, mitochondrial (EC 7.1.1.2) (Complex I-30kD) (CI-30kD) (NADH-ubiquinone oxidoreductase 30 kDa subunit)	NDUFS3	TYTDELTPIESAVSVFK	1	6.4	0.97227	-1.6905	0	0	0	0	0	0	0	13.62	12.8841	0	0	0	0	0	0	0	0	0	0	0	0	0	0	0	0	0	0
O75521	ECI2_HUMAN	Enoyl-CoA delta isomerase 2 (EC 5.3.3.8) (DRS-1) (Delta(3),delta(2)-enoyl-CoA isomerase) (D3,D2-enoyl-CoA isomerase) (Diazepam-binding inhibitor-related protein 1) (DBI-related protein 1) (Dodecenoyl-CoA isomerase) (Hepatocellular carcinoma-associated antigen 88) (Peroxisomal 3,2-trans-enoyl-CoA isomerase) (pECI) (Renal carcinoma antigen NY-REN-1)	ECI2 DRS1 HCA88 PECI	MAMAYLAWRLAR	1	3	0.97567	-0.1504	0	0	0	0	0	0	0	0	0	13.7807	0	11.2739	0	0	0	0	0	0	0	12.3725	0	0	0	12.101	0	0	0
O75553	DAB1_HUMAN	Disabled homolog 1	DAB1	LKGVVAGAR	1	1.5	0.97672	-0.36711	13.6059	0	0	0	0	0	0	0	0	12.5175	0	0	0	0	0	0	0	0	14.1483	14.3449	14.3246	12.609	0	0	0	0	0
O75558	STX11_HUMAN	Syntaxin-11	STX11	LAELLDLSK	1	3.1	1.003	0.92534	0	0	0	0	0	0	0	0	0	18.6307	0	0	0	0	0	0	0	0	0	0	0	0	0	0	17.2775	0	0
O75582	KS6A5_HUMAN	Ribosomal protein S6 kinase alpha-5 (S6K-alpha-5) (EC 2.7.11.1) (90 kDa ribosomal protein S6 kinase 5) (Nuclear mitogen- and stress-activated protein kinase 1) (RSK-like protein kinase) (RSKL)	RPS6KA5 MSK1	VPAPFKPVIR	1	1.2	1.0745	1.0831	14.235	14.8906	0	0	0	0	0	0	0	15.6457	15.9867	14.862	13.134	13.6877	14.088	0	14.1532	14.2842	15.9584	13.8242	13.863	13.4302	12.2732	14.0486	0	0	0
O75592	MYCB2_HUMAN	E3 ubiquitin-protein ligase MYCBP2 (EC 2.3.2.33) (Myc-binding protein 2) (Protein associated with Myc)	MYCBP2 KIAA0916 PAM	ENSEQEKDTR;GRSTSPKPK	2	0.4	0.97428	-0.30904	0	0	0	0	0	0	0	0	0	0	0	0	0	0	0	13.2822	0	14.6722	0	0	13.9702	0	0	0	0	0	0
O75628	REM1_HUMAN	GTP-binding protein REM 1 (GTPase-regulating endothelial cell sprouting) (Rad and Gem-like GTP-binding protein 1)	REM1 GES REM	LTARSARR	1	2.7	0.98068	-1.1463	0	0	0	0	0	0	0	0	0	0	0	0	0	0	0	0	13.813	0	0	0	0	0	0	0	0	0	0
O75635	SPB7_HUMAN	Serpin B7 (Megsin) (TP55)	SERPINB7	DDIILFSGK	1	2.4	0.98863	-0.013418	0	0	0	0	0	0	0	0	0	0	0	0	0	0	0	0	0	0	0	12.769	0	0	0	0	0	0	0
O75665	OFD1_HUMAN	Centriole and centriolar satellite protein OFD1 (Oral-facial-digital syndrome 1 protein) (Protein 71-7A)	OFD1 CXorf5	AQILGYKASVK	1	1.1	0.97705	-0.37427	0	0	0	0	0	0	0	0	0	0	14.2158	0	0	0	0	0	0	0	0	0	0	0	0	0	0	0	0
O75676	KS6A4_HUMAN	Ribosomal protein S6 kinase alpha-4 (S6K-alpha-4) (EC 2.7.11.1) (90 kDa ribosomal protein S6 kinase 4) (Nuclear mitogen- and stress-activated protein kinase 2) (Ribosomal protein kinase B) (RSKB)	RPS6KA4 MSK2	GAPRRANGPLPPS	1	1.7	0.97881	-1.1751	0	0	0	0	0	0	0	0	0	11.547	0	11.3555	0	0	0	0	0	0	0	0	0	0	0	0	0	0	0
O75678	RFPL2_HUMAN	Ret finger protein-like 2 (RING finger protein 79)	RFPL2 RNF79	QLERLASHIK;SVRSGRIR	2	4.8	0.96226	0.60225	0	0	0	0	0	11.9684	0	0	0	15.2219	0	0	0	0	10.2007	0	0	0	0	0	0	0	0	0	0	0	0
O75691	UTP20_HUMAN	Small subunit processome component 20 homolog (Down-regulated in metastasis protein) (Novel nucleolar protein 73) (NNP73) (Protein Key-1A6)	UTP20 DRIM	EIIHRSLLEKLR;KLHIRNFAAESFTFLMR;LDHTNFRFLLWRALTK;LLFSFLTLITK	4	2	0.97158	-3.86	12.3313	13.4276	0	0	0	0	0	0	0	15.0842	0	12.3444	14.4501	0	12.6969	13.8778	12.0318	0	13.6718	0	12.7593	13.2269	0	12.3517	13.9818	0	13.9759
O75747	P3C2G_HUMAN	Phosphatidylinositol 3-kinase C2 domain-containing subunit gamma (PI3K-C2-gamma) (PtdIns-3-kinase C2 subunit gamma) (EC 2.7.1.137) (EC 2.7.1.154) (Phosphoinositide 3-kinase-C2-gamma)	PIK3C2G	TVFVGAINIR	1	0.7	1.0717	1.0831	0	0	0	0	0	0	0	0	0	0	13.5196	13.1919	12.3017	14.078	13.4226	13.8098	0	13.146	0	0	11.4152	0	0	0	12.9385	14.3108	14.2146
O75764	TCEA3_HUMAN	Transcription elongation factor A protein 3 (Transcription elongation factor S-II protein 3) (Transcription elongation factor TFIIS.h)	TCEA3 TFIISH	LEKMVARK	1	2.3	0.97816	-0.48083	0	0	0	0	0	0	0	0	0	0	0	15.406	0	0	0	0	0	0	0	0	0	0	0	0	0	0	0
O75771	RA51D_HUMAN	DNA repair protein RAD51 homolog 4 (R51H3) (RAD51 homolog D) (RAD51-like protein 3) (TRAD)	RAD51D RAD51L3	RMACLAK	1	2.1	0.97747	-0.1856	0	0	0	0	0	0	0	0	0	0	14.5157	14.6063	12.343	12.4434	0	0	0	0	0	0	0	0	0	0	0	0	0
O75794	CD123_HUMAN	Cell division cycle protein 123 homolog (Protein D123) (HT-1080) (PZ32)	CDC123 C10orf7 D123	SVILPLPQNVK	1	3.3	0.97765	0.40974	0	0	0	0	0	0	0	0	0	0	0	0	0	0	0	13.3021	0	0	0	0	0	0	0	0	0	0	0
O75800	ZMY10_HUMAN	Zinc finger MYND domain-containing protein 10 (Protein BLu)	ZMYND10 BLU LUCA12.4	LLKLRAFLTDTLLDQLPNLAHLQSFLAHLTLTETQPPK	1	8.6	0.98226	1.0607	0	0	0	0	0	0	0	0	0	0	11.1981	0	0	0	0	0	0	0	0	0	0	0	0	0	0	0	0
O75817	POP7_HUMAN	Ribonuclease P protein subunit p20 (RNaseP protein p20) (Ribonucleases P/MRP protein subunit POP7 homolog) (hPOP7)	POP7 RPP20	AENREPR;LLDGGAR	2	10	0.98247	-0.73207	12.2278	13.8118	12.3007	13.2907	12.4721	0	12.8491	0	0	0	12.0867	12.5539	0	0	0	12.1683	13.4453	12.4312	14.6928	0	13.1184	0	13.1647	0	0	0	12.669
O75821	EIF3G_HUMAN	Eukaryotic translation initiation factor 3 subunit G (eIF3g) (Eukaryotic translation initiation factor 3 RNA-binding subunit) (eIF-3 RNA-binding subunit) (Eukaryotic translation initiation factor 3 subunit 4) (eIF-3-delta) (eIF3 p42) (eIF3 p44)	EIF3G EIF3S4	GFAFISFHR	1	2.8	0.98912	-0.013418	0	0	0	0	0	0	0	0	0	0	0	11.8907	0	0	0	0	0	0	0	0	0	0	0	0	0	0	0
O75845	SC5D_HUMAN	Lathosterol oxidase (EC 1.14.19.20) (C-5 sterol desaturase) (Delta(7)-sterol 5-desaturase) (Delta(7)-sterol C5(6)-desaturase) (Lathosterol 5-desaturase) (Sterol-C5-desaturase)	SC5D SC5DL	GLHHRLVYKR;LVYKRLHKPHHIWK;RLHKPHHIWK	3	6.4	0.97465	0.42137	0	0	0	10.5981	0	0	0	0	0	0	0	0	0	0	0	0	0	0	11.5434	0	0	0	0	0	12.7223	0	0
O75900	MMP23_HUMAN	Matrix metalloproteinase-23 (MMP-23) (EC 3.4.24.-) (Femalysin) (MIFR-1) (Matrix metalloproteinase-21) (MMP-21) (Matrix metalloproteinase-22) (MMP-22) [Cleaved into: Matrix metalloproteinase-23, soluble form]	MMP23B MMP21 MMP22	ALAAAFR	1	1.8	0.97836	-0.36606	11.0027	0	0	0	0	0	0	0	0	11.8781	0	11.5968	0	0	0	0	11.5725	0	0	11.348	0	0	0	0	0	0	0
O75912	DGKI_HUMAN	Diacylglycerol kinase iota (DAG kinase iota) (DGK-iota) (EC 2.7.1.107)	DGKI	QVSYRKAISR	1	0.9	0.9562	1.0831	0	0	0	0	0	0	0	0	0	0	0	0	0	0	10.5255	0	0	0	0	0	0	0	0	0	0	0	0
O75923	DYSF_HUMAN	Dysferlin (Dystrophy-associated fer-1-like protein) (Fer-1-like protein 1)	DYSF FER1L1	EPRHAYLR;VQVIEGRQLPGVNIKPVVK	2	1.3	0.97205	-1.8302	0	0	0	0	0	0	12.7329	0	11.641	0	0	0	0	0	0	0	0	0	0	0	0	0	0	0	0	0	0
O76000	OR2B3_HUMAN	Putative olfactory receptor 2B3 (Hs6M1-1) (Olfactory receptor OR6-14) (OR6-4) (Olfactory receptor 6-4)	OR2B3 OR2B3P	EAFKRLMPR	1	2.9	0.98908	-0.013418	0	0	0	13.7252	0	0	0	0	0	0	0	0	0	10.8317	0	0	0	0	0	0	0	0	0	0	0	0	0
O76024	WFS1_HUMAN	Wolframin	WFS1	AALVMYWKLNPKK;AWKETNMAR	2	2.5	0.97765	-0.32352	0	0	0	0	0	0	0	0	0	0	0	0	0	0	0	13.4376	0	0	0	0	0	0	0	0	0	0	0
O76036	NCTR1_HUMAN	Natural cytotoxicity triggering receptor 1 (Lymphocyte antigen 94 homolog) (NK cell-activating receptor) (Natural killer cell p46-related protein) (NK-p46) (NKp46) (hNKp46) (CD antigen CD335)	NCR1 LY94	RRLNTQTL	1	2.6	0.97988	-1.1463	0	0	0	0	0	0	0	0	0	0	0	0	0	0	0	0	0	0	0	0	0	0	0	0	0	17.1518	0
O76038	SEGN_HUMAN	Secretagogin	SCGN SECRET	ILALQENFLLQFK	1	4.7	0.98255	-1.1346	0	0	0	0	0	0	0	0	0	0	0	11.4571	0	0	0	0	0	0	0	0	0	0	0	0	0	0	0
O76039	CDKL5_HUMAN	Cyclin-dependent kinase-like 5 (EC 2.7.11.22) (Serine/threonine-protein kinase 9)	CDKL5 STK9	SPENISHSEQLK	1	1.2	0.9759	-0.1504	0	0	11.4129	0	0	0	11.4727	0	0	0	0	0	0	0	0	0	0	0	0	0	0	0	0	0	0	0	0
O76042	ERIT1_HUMAN	Putative uncharacterized protein encoded by ERC2-IT1 (ERC2 intronic transcript protein 1) (PO42)	ERC2-IT1 C1orf1 C3orf51	RKMPCLLK	1	5.9	0.98053	-0.48083	0	0	0	0	0	0	13.5852	0	13.7701	0	0	0	0	0	0	0	0	0	0	0	0	0	0	0	0	0	0
O76064	RNF8_HUMAN	E3 ubiquitin-protein ligase RNF8 (hRNF8) (EC 2.3.2.27) (RING finger protein 8) (RING-type E3 ubiquitin transferase RNF8)	RNF8 KIAA0646	LEPLRVYSIHQGDYIQLGVPLENK	1	4.9	0.97543	0.13956	0	0	0	0	0	0	0	0	0	0	0	0	0	0	0	0	0	12.9889	0	0	0	0	0	0	0	0	0
O76075	DFFB_HUMAN	DNA fragmentation factor subunit beta (EC 3.-.-.-) (Caspase-activated deoxyribonuclease) (CAD) (Caspase-activated DNase) (Caspase-activated nuclease) (CPAN) (DNA fragmentation factor 40 kDa subunit) (DFF-40)	DFFB CAD DFF2 DFF40	LNCDPSR;LVHIVCHKK	2	4.7	0.97619	-0.37948	0	0	18.2329	12.8605	11.8879	0	12.9445	12.7345	0	0	0	12.0282	11.7346	0	0	0	0	0	0	0	0	0	0	0	0	0	0
O77932	DXO_HUMAN	Decapping and exoribonuclease protein (DXO) (EC 3.6.1.-) (5'-3' exoribonuclease DXO) (EC 3.1.13.-) (Dom-3 homolog Z) (NAD-capped RNA hydrolase DXO) (DeNADding enzyme DXO) (EC 3.6.1.-)	DXO DOM3L DOM3Z NG6	ALRYYSPPPTNGPGPNFDLRDGYPDR	1	6.6	0.97271	0.10371	0	0	0	0	0	0	0	0	0	0	0	11.3631	0	0	0	0	0	0	0	0	0	0	0	0	0	0	0
O94761	RECQ4_HUMAN	ATP-dependent DNA helicase Q4 (EC 3.6.4.12) (DNA helicase, RecQ-like type 4) (RecQ4) (RTS) (RecQ protein-like 4)	RECQL4 RECQ4	AEGTAPLHIFPR;ILSGISTLLVLPTGAGK	2	2.4	0.96961	0.69732	0	0	0	0	0	0	0	0	0	0	0	0	0	0	0	0	0	0	0	12.1939	0	0	0	0	0	0	0
O94762	RECQ5_HUMAN	ATP-dependent DNA helicase Q5 (EC 3.6.4.12) (DNA helicase, RecQ-like type 5) (RecQ5) (RecQ protein-like 5)	RECQL5 RECQ5	VGAGFPK;YDEGSGGSGDEGRDEAHK	2	2.5	0.98409	-0.86071	15.1599	16.0915	12.5412	11.6166	12.8031	0	13.2745	11.76	12.2994	16.3999	16.5667	14.868	15.345	15.9166	14.8623	15.1254	14.5142	14.4005	14.6535	12.3061	14.4464	15.1767	15.6066	15.6563	15.2939	13.3549	15.5249
O94763	RMP_HUMAN	Unconventional prefoldin RPB5 interactor 1 (Protein NNX3) (Protein phosphatase 1 regulatory subunit 19) (RNA polymerase II subunit 5-mediating protein) (RPB5-mediating protein)	URI1 C19orf2 NNX3 PPP1R19 RMP URI	AKHRIAHKPHSKPK;KLLPLSVTPEAFSGTVIEK	2	6.2	0.9737	-2.8231	0	0	0	0	0	0	0	0	0	11.4819	0	0	0	0	0	0	0	0	0	0	0	0	13.4585	0	0	0	0
O94766	B3GA3_HUMAN	Galactosylgalactosylxylosylprotein 3-beta-glucuronosyltransferase 3 (EC 2.4.1.135) (Beta-1,3-glucuronyltransferase 3) (Glucuronosyltransferase I) (GlcAT-I) (UDP-GlcUA:Gal beta-1,3-Gal-R glucuronyltransferase) (GlcUAT-I)	B3GAT3	AELVRLSQTLSLVPR	1	4.5	0.97226	-2.1754	0	0	0	0	0	0	0	12.3108	0	0	0	0	0	0	0	0	0	0	0	0	0	0	0	0	0	0	0
O94779	CNTN5_HUMAN	Contactin-5 (Neural recognition molecule NB-2) (hNB-2)	CNTN5	VLSPPTPLTLR	1	1	0.97837	0.40974	13.6478	0	0	0	0	0	0	0	0	12.3472	13.3464	13.3715	13.0053	13.9368	0	13.1336	12.672	0	0	11.8375	12.8747	12.3877	12.1622	0	0	0	0
O94804	STK10_HUMAN	Serine/threonine-protein kinase 10 (EC 2.7.11.1) (Lymphocyte-oriented kinase)	STK10 LOK	MAFANFRR	1	0.8	0.97914	-0.48083	12.0579	12.1792	0	0	0	0	0	0	0	0	0	0	0	0	0	0	0	0	0	0	0	0	0	0	0	0	0
O94818	NOL4_HUMAN	Nucleolar protein 4 (Nucleolar-localized protein)	NOL4 NOLP HRIHFB2255	GGGGGAK	1	1.1	0.97991	-0.36606	0	0	0	12.7176	0	0	0	13.5156	0	0	0	0	0	0	0	0	0	0	0	0	0	0	0	0	0	0	0
O94823	AT10B_HUMAN	Phospholipid-transporting ATPase VB (EC 7.6.2.1) (ATPase class V type 10B) (P4-ATPase flippase complex alpha subunit ATP10B)	ATP10B ATPVB KIAA0715	SSNPPKRK	1	0.5	0.98097	-1.1463	0	0	0	0	0	0	17.0215	0	0	0	0	0	0	0	0	0	0	0	0	0	0	0	0	0	0	0	0
O94832	MYO1D_HUMAN	Unconventional myosin-Id	MYO1D KIAA0727	WRASQLIK	1	0.8	0.98222	-0.48504	0	0	0	0	0	0	0	0	0	0	0	0	0	0	17.6854	0	0	0	0	0	0	0	0	0	0	0	0
O94844	RHBT1_HUMAN	Rho-related BTB domain-containing protein 1	RHOBTB1 KIAA0740	ARRPLARPIKR;HLQFWKSHLK;WCFWNSSPAVA	3	4.6	0.30769	2.5259	0	0	0	0	0	12.2304	0	13.9063	14.6238	0	0	0	0	0	0	0	0	0	0	0	0	0	0	0	0	0	0
O94854	K0754_HUMAN	Microtubule-actin cross-linking factor 1, isoforms 6/7 (Uncharacterized protein KIAA0754)	MACF1 KIAA0754	SIYDTMR;SIYDTMRINEQIDQGSK	2	0.5	0.98003	-1.1619	0	0	0	0	0	0	11.9811	0	11.9494	0	0	0	0	0	0	0	0	0	0	0	0	0	0	0	0	0	0
O94856	NFASC_HUMAN	Neurofascin	NFASC KIAA0756	QSAKDHIVDPR	1	0.8	0.97912	0.40974	12.0625	13.8755	0	0	0	0	0	0	0	0	16.1861	15.9292	11.6967	0	12.74	14.9673	15.1113	14.6461	15.6267	15.3249	16.0212	0	0	0	13.0909	14.4438	14.2715
O94868	FCSD2_HUMAN	F-BAR and double SH3 domains protein 2 (Carom) (Protein nervous wreck 1) (NWK1) (SH3 multiple domains protein 3)	FCHSD2 KIAA0769 SH3MD3	HTPETSYGKLRPVR	1	1.9	0.97158	-1.7277	0	0	0	0	0	0	0	0	0	0	0	0	0	0	0	0	0	0	12.4589	0	0	0	0	0	10.4747	0	0
O94874	UFL1_HUMAN	E3 UFM1-protein ligase 1 (EC 2.3.2.-) (E3 UFM1-protein transferase 1) (Multiple alpha-helix protein located at ER) (Novel LZAP-binding protein) (Regulator of C53/LZAP and DDRGK1)	UFL1 KIAA0776 MAXER NLBP RCAD	ILSKLSEETKVALTK;LGIPDAVSYIKK	2	3.4	0.97343	-2.3829	0	0	0	0	0	0	0	0	0	9.8052	0	0	10.8712	0	0	11.3953	0	0	11.6459	0	9.67737	0	0	0	0	0	0
O94876	TMCC1_HUMAN	Transmembrane and coiled-coil domains protein 1	TMCC1 KIAA0779	HLFQHQRR;VPPKMKR	2	2.3	0.96886	0.4889	0	0	0	12.3581	13.0441	0	12.5577	0	0	0	0	0	0	0	0	0	0	0	0	0	0	18.8785	0	17.745	0	17.2259	0
O94885	SASH1_HUMAN	SAM and SH3 domain-containing protein 1 (Proline-glutamate repeat-containing protein)	SASH1 KIAA0790 PEPE1	YAEDLDQPER;YFWQNFRK	2	1.4	0.96322	0.5884	0	0	0	0	0	0	0	0	0	0	0	0	0	0	0	0	0	0	0	0	0	0	0	0	14.4265	17.4088	0
O94892	ZN432_HUMAN	Zinc finger protein 432	ZNF432 KIAA0798	SMLIIHQR	1	2.5	0.9792	-0.48083	0	0	0	0	0	0	0	0	0	0	0	0	0	0	0	0	0	0	0	13.3102	0	0	0	0	0	0	0
O94915	FRYL_HUMAN	Protein furry homolog-like (ALL1-fused gene from chromosome 4p12 protein)	FRYL AF4P12 KIAA0826	EIIFDLLSVGK;LLWVYVIRIK	2	0.7	0.76471	2.0083	0	0	0	0	0	0	0	0	0	14.059	0	14.8306	13.2573	14.1062	0	0	0	12.7557	13.1798	0	0	0	0	0	0	12.684	0
O94921	CDK14_HUMAN	Cyclin-dependent kinase 14 (EC 2.7.11.22) (Cell division protein kinase 14) (Serine/threonine-protein kinase PFTAIRE-1) (hPFTAIRE1)	CDK14 KIAA0834 PFTK1	VNGKLVALKVIR	1	2.6	0.97549	-0.45754	0	0	0	0	0	0	0	0	0	0	14.7837	0	0	0	0	0	0	0	0	0	0	0	0	0	0	0	0
O94933	SLIK3_HUMAN	SLIT and NTRK-like protein 3	SLITRK3 KIAA0848	GNRLKVLFYR	1	1	0.98245	-0.97081	0	0	0	0	0	0	0	0	0	0	13.9868	0	0	0	0	0	0	0	0	0	0	0	0	0	0	0	0
O94953	KDM4B_HUMAN	Lysine-specific demethylase 4B (EC 1.14.11.66) (JmjC domain-containing histone demethylation protein 3B) (Jumonji domain-containing protein 2B) ([histone H3]-trimethyl-L-lysine(9) demethylase 4B)	KDM4B JHDM3B JMJD2B KIAA0876	FLNVIERHPVDISAIPEQR	1	1.7	0.9774	-1.3671	0	0	0	0	0	0	0	0	0	0	0	0	0	0	0	0	0	0	0	0	0	0	0	0	0	11.4245	0
O94964	SOGA1_HUMAN	Protein SOGA1 (SOGA family member 1) (Suppressor of glucose by autophagy) (Suppressor of glucose, autophagy-associated protein 1) [Cleaved into: N-terminal form; C-terminal 80 kDa form (80-kDa SOGA fragment)]	SOGA1 C20orf117 KIAA0889 SOGA	LQIGELSGKVKK	1	0.8	0.97863	-0.1504	11.8903	12.4918	0	0	0	0	0	0	0	11.9817	13.8864	0	13.0579	12.3775	0	11.8674	0	12.1817	13.5607	0	0	11.4203	11.3717	12.5723	11.2628	0	0
O94972	TRI37_HUMAN	E3 ubiquitin-protein ligase TRIM37 (EC 2.3.2.27) (Mulibrey nanism protein) (RING-type E3 ubiquitin transferase TRIM37) (Tripartite motif-containing protein 37)	TRIM37 KIAA0898 MUL POB1	ERLTIELSRTQK	1	1.2	0.97739	-0.47857	0	0	0	0	0	0	0	14.3692	0	0	0	0	0	0	0	0	0	0	0	0	0	0	0	0	0	0	0
O94979	SC31A_HUMAN	Protein transport protein Sec31A (ABP125) (ABP130) (SEC31-like protein 1) (SEC31-related protein A) (Web1-like protein)	SEC31A KIAA0905 SEC31L1 HSPC275 HSPC334	IPYEKQQLPK	1	0.8	1.0382	1.0831	0	0	0	0	0	0	0	0	0	13.6387	0	13.3051	0	12.7379	12.9182	13.2007	13.2026	0	0	0	0	0	0	0	0	0	0
O95049	ZO3_HUMAN	Tight junction protein ZO-3 (Tight junction protein 3) (Zona occludens protein 3) (Zonula occludens protein 3)	TJP3 ZO3	LIEKSEGKLSLLVLR;QDSDEDDGPQR;RPRPGRRGR	3	3.8	0.97205	-1.8362	0	0	0	0	0	0	12.1655	0	0	14.9465	0	0	0	0	0	0	13.2623	15.0517	0	0	0	0	0	0	0	15.1685	14.2544
O95067	CCNB2_HUMAN	G2/mitotic-specific cyclin-B2	CCNB2	KLQLVGITALLLASK	1	3.8	0.97224	-1.882	0	0	0	0	0	0	0	0	0	0	0	0	0	0	0	0	0	0	0	11.2616	0	0	0	0	0	0	0
O95076	ALX3_HUMAN	Homeobox protein aristaless-like 3 (Proline-rich transcription factor ALX3)	ALX3	TTFSTFQLEELEK	1	3.8	0.98602	-0.82454	0	12.1122	0	0	0	0	0	0	0	0	0	0	0	0	0	0	0	0	0	0	0	0	0	0	0	0	0
O95084	PRS23_HUMAN	Serine protease 23 (EC 3.4.21.-) (Putative secreted protein Zsig13)	PRSS23 ZSIG13 UNQ270/PRO307	RTHVPKGWIK	1	2.6	0.9823	-0.97143	0	0	0	0	0	0	0	0	0	0	15.0041	0	0	0	0	0	0	0	0	0	0	0	0	0	0	0	0
O95125	ZN202_HUMAN	Zinc finger protein 202 (Zinc finger protein with KRAB and SCAN domains 10)	ZNF202 ZKSCAN10	EALIRLR	1	1.1	0.97455	-0.40972	0	0	0	0	0	0	0	0	0	0	0	0	0	0	0	0	0	0	0	0	17.4139	0	0	0	0	0	0
O95180	CAC1H_HUMAN	Voltage-dependent T-type calcium channel subunit alpha-1H (Low-voltage-activated calcium channel alpha1 3.2 subunit) (Voltage-gated calcium channel subunit alpha Cav3.2)	CACNA1H	IMRVLRIAR;STFPSPEAQRRPYYADYSPTR	2	1.3	0.97944	0.75873	0	0	0	0	0	0	0	0	0	0	0	0	0	0	0	0	0	0	0	0	0	0	10.7448	0	0	13.6978	13.5395
O95197	RTN3_HUMAN	Reticulon-3 (Homolog of ASY protein) (HAP) (Neuroendocrine-specific protein-like 2) (NSP-like protein 2) (Neuroendocrine-specific protein-like II) (NSP-like protein II) (NSPLII)	RTN3 ASYIP NSPL2	NGSDLGISQKPITIRETTR	1	1.8	0.9768	-1.3671	0	0	0	0	0	0	0	0	0	0	0	0	0	0	0	12.2152	0	10.8643	0	0	0	0	0	0	0	0	0
O95218	ZRAB2_HUMAN	Zinc finger Ran-binding domain-containing protein 2 (Zinc finger protein 265) (Zinc finger, splicing)	ZRANB2 ZIS ZNF265	GLFSANDWQCK;SPERRHR;VSDGDWICPDK	3	8.8	0.95	1.1137	0	0	0	0	0	0	0	0	0	0	0	0	0	0	0	0	11.8256	0	0	0	0	0	11.5279	0	0	0	0
O95219	SNX4_HUMAN	Sorting nexin-4	SNX4	EYLFYAEALR	1	2.2	0.98481	0.9752	11.7385	12.6182	0	0	0	0	0	0	0	0	0	0	0	0	0	0	10.8645	11.702	0	0	0	0	0	0	0	0	13.6549
O95237	LRAT_HUMAN	Lecithin retinol acyltransferase (EC 2.3.1.135) (Phosphatidylcholine--retinol O-acyltransferase)	LRAT	VVSNKRLILGVIVK	1	6.1	0.97213	-1.7671	0	0	0	0	0	0	0	12.2535	0	0	0	0	0	0	0	0	0	0	0	0	0	0	0	0	0	0	0
O95238	SPDEF_HUMAN	SAM pointed domain-containing Ets transcription factor (Prostate epithelium-specific Ets transcription factor) (Prostate-specific Ets) (Prostate-derived Ets factor)	SPDEF PDEF PSE	FIRWLNKEK	1	2.7	0.97871	-0.013418	0	0	0	0	0	0	0	0	0	0	0	14.9655	0	0	0	0	0	0	0	0	0	0	0	0	0	0	0
O95239	KIF4A_HUMAN	Chromosome-associated kinesin KIF4A (Chromokinesin-A)	KIF4A KIF4	EQQLLSTLKCQDEELEKMR	1	1.5	0.97587	-1.3841	0	0	0	0	0	0	0	0	0	0	0	0	0	0	0	0	0	0	0	0	0	0	13.0687	0	0	0	0
O95243	MBD4_HUMAN	Methyl-CpG-binding domain protein 4 (EC 3.2.2.-) (Methyl-CpG-binding endonuclease 1) (Methyl-CpG-binding protein MBD4) (Mismatch-specific DNA N-glycosylase)	MBD4 MED1	EALSPPRRK;FDVYFISPQGLKFR;MAIPVLWK	3	5.3	0.98256	-0.94147	10.9612	11.6965	0	0	0	11.9801	0	0	0	0	0	12.0011	0	0	0	17.6484	0	16.6294	0	0	0	0	0	0	0	0	0
O95248	MTMR5_HUMAN	Myotubularin-related protein 5 (Inactive phosphatidylinositol 3-phosphatase 5) (SET-binding factor 1) (Sbf1)	SBF1 MTMR5	VPRPFPR	1	0.4	0.98014	0.84187	0	16.1123	0	0	0	0	0	0	0	16.4818	11.9663	12.3353	0	0	0	15.3354	15.356	0	15.4839	0	0	14.2142	0	0	0	0	0
O95249	GOSR1_HUMAN	Golgi SNAP receptor complex member 1 (28 kDa Golgi SNARE protein) (28 kDa cis-Golgi SNARE p28) (GOS-28)	GOSR1 GS28	LIEETISIAMATK	1	5.2	0.98464	-0.82454	0	0	0	0	0	0	0	0	0	0	0	12.5918	13.4829	12.626	0	0	0	0	0	13.735	0	13.2627	0	0	12.8553	0	13.5619
O95255	MRP6_HUMAN	ATP-binding cassette sub-family C member 6 (EC 7.6.2.-) (EC 7.6.2.3) (Anthracycline resistance-associated protein) (Multi-specific organic anion transporter E) (MOAT-E) (Multidrug resistance-associated protein 6)	ABCC6 ARA MRP6	KGGSGMK;QLLCLARALLR	2	1.2	0.98285	-0.75489	0	0	11.3735	0	0	11.6924	0	0	0	0	0	0	0	12.9694	0	0	0	0	0	0	0	0	0	0	0	0	0
O95267	GRP1_HUMAN	RAS guanyl-releasing protein 1 (Calcium and DAG-regulated guanine nucleotide exchange factor II) (CalDAG-GEFII) (Ras guanyl-releasing protein)	RASGRP1 RASGRP	DALAKNSPGLCLKICYFVR	1	2.4	0.97464	-1.4065	11.5985	13.8886	0	0	0	0	0	0	0	12.1183	0	0	12.1338	0	0	0	0	0	0	0	0	0	0	0	0	0	0
O95294	RASL1_HUMAN	RasGAP-activating-like protein 1 (RAS protein activator like 1) (Ras GTPase-activating-like protein)	RASAL1 RASAL	LVGMPYLHEVLKPVISRVFEEK;VELWDWDMVGK	2	4.1	1.0017	1.0753	0	11.7603	0	0	0	0	0	0	0	0	0	0	0	0	0	0	0	0	0	0	0	0	0	0	0	0	0
O95319	CELF2_HUMAN	CUGBP Elav-like family member 2 (CELF-2) (Bruno-like protein 3) (CUG triplet repeat RNA-binding protein 2) (CUG-BP2) (CUG-BP- and ETR-3-like factor 2) (ELAV-type RNA-binding protein 3) (ETR-3) (Neuroblastoma apoptosis-related RNA-binding protein) (hNAPOR) (RNA-binding protein BRUNOL-3)	CELF2 BRUNOL3 CUGBP2 ETR3 NAPOR	KLFIGMVSKK	1	2	1.0502	1.0831	12.5915	13.5409	0	0	0	0	0	0	0	12.9645	14.0185	13.1844	11.5494	12.1578	13.7191	0	13.6372	13.1713	0	0	0	0	0	12.2132	0	13.5524	0
O95340	PAPS2_HUMAN	Bifunctional 3'-phosphoadenosine 5'-phosphosulfate synthase 2 (PAPS synthase 2) (PAPSS 2) (Sulfurylase kinase 2) (SK 2) (SK2) [Includes: Sulfate adenylyltransferase (EC 2.7.7.4) (ATP-sulfurylase) (Sulfate adenylate transferase) (SAT); Adenylyl-sulfate kinase (EC 2.7.1.25) (3'-phosphoadenosine-5'-phosphosulfate synthase) (APS kinase) (Adenosine-5'-phosphosulfate 3'-phosphotransferase) (Adenylylsul…	PAPSS2 ATPSK2	IRWNDGLDQYR	1	1.8	0.98483	1.0328	0	13.5106	0	0	0	0	0	0	0	0	0	0	11.634	12.9299	13.6669	0	0	0	16.8971	14.5671	14.7368	0	0	13.647	15.0711	14.3137	14.3431
O95347	SMC2_HUMAN	Structural maintenance of chromosomes protein 2 (SMC protein 2) (SMC-2) (Chromosome-associated protein E) (hCAP-E) (XCAP-E homolog)	SMC2 CAPE SMC2L1 PRO0324	LKETYEALLAR	1	0.9	0.97849	0.40974	13.4771	0	0	0	0	0	0	0	0	0	0	0	0	0	0	0	0	0	0	0	0	0	0	0	0	0	0
O95359	TACC2_HUMAN	Transforming acidic coiled-coil-containing protein 2 (Anti-Zuai-1) (AZU-1)	TACC2	MPLLAKGK	1	0.3	0.98035	-0.48083	0	0	14.0901	0	13.2749	0	13.9947	13.4384	0	0	0	0	0	0	0	0	0	0	0	0	0	0	0	0	0	0	0
O95377	CXB5_HUMAN	Gap junction beta-5 protein (Connexin-31.1) (Cx31.1)	GJB5	IWLSLVFIFR	1	3.7	1.0493	1.0831	0	0	0	0	0	0	0	0	0	0	0	0	13.7669	0	0	0	12.5362	0	0	0	0	0	0	13.0974	0	0	0
O95425	SVIL_HUMAN	Supervillin (Archvillin) (p205/p250)	SVIL	LSVAAKRLLFR	1	0.5	0.98376	-1.033	0	0	0	0	0	0	0	0	0	0	0	0	0	0	0	0	0	0	14.6846	12.256	11.9752	11.8971	11.4425	0	11.5821	0	0
O95450	ATS2_HUMAN	A disintegrin and metalloproteinase with thrombospondin motifs 2 (ADAM-TS 2) (ADAM-TS2) (ADAMTS-2) (EC 3.4.24.14) (Procollagen I N-proteinase) (PC I-NP) (Procollagen I/II amino propeptide-processing enzyme) (Procollagen N-endopeptidase) (pNPI)	ADAMTS2 PCINP PCPNI	IEPPPGK	1	0.6	0.97513	-0.36606	12.0916	12.764	0	0	0	0	0	0	0	13.5557	13.8578	13.0854	0	0	12.6518	0	11.6067	0	0	0	0	12.3974	12.3366	12.8665	0	0	0
O95460	MATN4_HUMAN	Matrilin-4	MATN4	VAEVAAQARARGIEIYAVGVQR	1	3.5	0.97173	0.14255	0	0	0	0	0	0	0	0	0	0	0	0	0	0	0	0	0	0	13.844	0	12.1235	0	0	0	0	0	0
O95473	SNG4_HUMAN	Synaptogyrin-4	SYNGR4	LAMMPDN	1	3	0.97803	-0.36606	0	0	0	0	0	0	0	0	0	12.0243	12.5765	11.4408	11.7711	0	0	0	0	0	0	0	0	0	0	0	0	0	0
O95490	AGRL2_HUMAN	Adhesion G protein-coupled receptor L2 (Calcium-independent alpha-latrotoxin receptor 2) (CIRL-2) (Latrophilin homolog 1) (Latrophilin-2) (Lectomedin-1)	ADGRL2 KIAA0786 LEC1 LPHH1 LPHN2	DSPYPESSPDMEEDLSPSRR	1	1.4	0.97734	-0.15467	0	0	0	0	0	0	0	0	0	0	0	0	0	0	0	0	0	0	14.7655	0	0	0	0	0	0	0	0
O95544	NADK_HUMAN	NAD kinase (EC 2.7.1.23) (Poly(P)/ATP NAD kinase)	NADK	EMEQEKMTMNKELSPDAAAYCCSACHGDETWSYNHPIR	1	8.5	0.9205	1.0831	0	0	0	0	0	0	0	0	0	0	0	0	0	0	0	0	0	0	13.4603	12.075	0	0	0	0	0	0	0
O95602	RPA1_HUMAN	DNA-directed RNA polymerase I subunit RPA1 (RNA polymerase I subunit A1) (EC 2.7.7.6) (A190) (DNA-directed RNA polymerase I largest subunit) (DNA-directed RNA polymerase I subunit A) (RNA polymerase I 194 kDa subunit) (RPA194)	POLR1A	ALHHFRAIK;NVCESKSKLIALFWK;QPTLHRPSIQAHR;YPGIRQILEK	4	2.7	0.97999	0.33052	0	0	0	0	0	0	0	0	14.6525	0	0	0	0	0	0	0	0	0	13.2667	10.9542	0	0	0	0	0	0	0
O95613	PCNT_HUMAN	Pericentrin (Kendrin) (Pericentrin-B)	PCNT KIAA0402 PCNT2	HVKALLQMVR	1	0.3	0.97734	-0.33011	0	0	14.9491	0	0	0	0	0	0	0	0	0	0	0	0	0	0	0	0	0	0	0	0	0	0	0	0
O95644	NFAC1_HUMAN	Nuclear factor of activated T-cells, cytoplasmic 1 (NF-ATc1) (NFATc1) (NFAT transcription complex cytosolic component) (NF-ATc) (NFATc)	NFATC1 NFAT2 NFATC	ASVTEESWLGAR	1	1.3	0.9782	-0.1504	0	0	0	0	0	0	0	0	0	0	0	0	0	0	0	12.3641	0	0	0	0	0	0	0	0	0	0	0
O95714	HERC2_HUMAN	E3 ubiquitin-protein ligase HERC2 (EC 2.3.2.26) (HECT domain and RCC1-like domain-containing protein 2) (HECT-type E3 ubiquitin transferase HERC2)	HERC2	LEGIDTILK;LIEALKTKR;NCDDFDFCETCFK;QNVQGLYPQSPLLSTIAEFALK;VVVDLLK	5	1.2	0.97672	-0.22052	14.8054	14.6375	0	0	17.2342	0	0	0	10.5209	15.7788	15.9413	16.6108	16.8944	14.3376	15.8713	13.4322	16.7994	13.7518	0	0	17.9276	15.9469	15.5187	15.1075	16.031	0	14.5865
O95718	ERR2_HUMAN	Steroid hormone receptor ERR2 (ERR beta-2) (Estrogen receptor-like 2) (Estrogen-related receptor beta) (ERR-beta) (Nuclear receptor subfamily 3 group B member 2)	ESRRB ERRB2 ESRL2 NR3B2	LFLEMLEAKV	1	2.3	0.97255	1.0831	0	0	0	0	11.942	0	0	12.1384	0	0	0	0	0	0	0	0	0	0	0	0	0	0	0	0	0	0	0
O95758	PTBP3_HUMAN	Polypyrimidine tract-binding protein 3 (Regulator of differentiation 1) (Rod1)	PTBP3 ROD1	VLRATLSKHQAVQLPR	1	2.9	0.97385	-2.2679	0	0	0	0	0	12.2392	0	0	0	0	0	0	0	0	0	0	0	0	0	0	0	0	0	0	0	0	0
O95759	TBCD8_HUMAN	TBC1 domain family member 8 (AD 3) (Vascular Rab-GAP/TBC-containing protein)	TBC1D8 VRP	KLVAMGIPESLRGR	1	1.2	0.97339	-1.7671	0	0	0	0	0	0	0	0	0	0	0	0	10.1276	0	0	0	0	0	0	0	14.7877	0	0	0	0	0	0
O95772	STR3N_HUMAN	STARD3 N-terminal-like protein (MLN64 N-terminal domain homolog)	STARD3NL MENTHO UNQ855/PRO1864	LRHWWAIALTTAVTSAFLLAK	1	9	0.97179	0.18688	0	0	0	0	0	0	0	0	0	0	0	0	0	0	0	0	0	0	13.2313	0	0	0	0	0	0	0	0
O95780	ZN682_HUMAN	Zinc finger protein 682	ZNF682	TIHTGKKPYKCK	1	2.4	0.97728	-0.1504	0	0	0	0	12.7983	11.7647	13.8454	12.6039	0	0	0	0	0	0	0	0	0	0	0	0	0	0	0	0	0	0	0
O95785	WIZ_HUMAN	Protein Wiz (Widely-interspaced zinc finger-containing protein) (Zinc finger protein 803)	WIZ ZNF803	CRFCEVEFQGPLSIQEEWVR;KFRSAGHGR	2	1.8	0.98468	-0.82626	0	0	0	0	0	0	0	13.2502	0	0	0	0	0	0	0	0	0	0	0	0	0	0	0	0	0	0	13.1809
O95789	ZMYM6_HUMAN	Zinc finger MYM-type protein 6 (Transposon-derived Buster2 transposase-like protein) (Zinc finger protein 258)	ZMYM6 Buster2 KIAA1353 ZNF258	TDTTPVITSVMSLAKIPATLSTGNTNSVLKGAVTK	1	2.6	0.97924	0.39561	0	0	0	0	0	0	0	0	0	0	0	0	0	12.9609	0	0	0	11.8222	0	0	0	0	0	0	0	0	0
O95822	DCMC_HUMAN	Malonyl-CoA decarboxylase, mitochondrial (MCD) (EC 4.1.1.9)	MLYCD	NELFTDSECK	1	2	1.0468	1.0831	0	0	0	0	0	0	0	10.8418	0	12.9843	0	12.6754	12.1369	0	13.2589	0	12.7923	9.6732	13.929	10.6339	0	10.0721	0	0	12.1838	0	13.0329
O95841	ANGL1_HUMAN	Angiopoietin-related protein 1 (Angiopoietin-3) (ANG-3) (Angiopoietin-like protein 1)	ANGPTL1 ANG3 ANGPT3 ARP1 PSEC0154 UNQ162/PRO188	DVLSRQKR	1	1.6	0.98016	-1.1463	0	0	0	0	0	0	0	0	0	0	0	0	0	0	0	0	0	0	0	0	0	17.3119	0	0	0	0	17.0506
O95872	GPAN1_HUMAN	G patch domain and ankyrin repeat-containing protein 1 (Ankyrin repeat domain-containing protein 59) (G patch domain-containing protein 10) (HLA-B-associated transcript 4) (Protein G5)	GPANK1 ANKRD59 BAT4 G5 GPATCH10	HGQGRSLEAEDK	1	3.4	0.97859	-0.4615	0	0	0	0	0	0	0	0	0	0	0	0	0	0	0	0	0	0	0	13.183	0	0	0	0	0	0	0
O95905	ECD_HUMAN	Protein ecdysoneless homolog (Human suppressor of GCR two) (hSGT1)	ECD	FAPMLVPYIWQNQPFNLKYKPGK	1	3.6	0.97259	0.14969	0	0	0	0	0	0	0	0	0	0	0	0	0	0	0	13.3507	13.0653	12.2284	0	0	0	0	0	0	0	0	0
O95944	NCTR2_HUMAN	Natural cytotoxicity triggering receptor 2 (Lymphocyte antigen 95 homolog) (NK cell-activating receptor) (Natural killer cell p44-related protein) (NK-p44) (NKp44) (CD antigen CD336)	NCR2 LY95	EEDSGHYWCRIYRPSDNSVSK	1	7.6	0.9727	0.18688	0	13.78	0	0	0	0	0	0	0	14.4092	14.5046	0	0	14.8884	15.8188	0	0	0	0	0	0	0	0	0	0	0	14.6534
O95985	TOP3B_HUMAN	DNA topoisomerase 3-beta-1 (EC 5.6.2.1) (DNA topoisomerase III beta-1)	TOP3B TOP3B1	VFDREIAQMFLNMTKLEK	1	2.1	0.97246	-1.7503	0	0	0	0	0	0	0	0	0	0	0	0	0	0	0	12.2265	0	0	0	0	0	0	0	0	0	0	14.4846
O95988	TCL1B_HUMAN	T-cell leukemia/lymphoma protein 1B (Oncogene TCL-1B) (Oncogene TCL1B) (SYN-1) (Syncytiotrophoblast-specific protein) (TCL1/MTCP1-like protein 1)	TCL1B TCL1	FNPSRREWAR	1	7.8	0.983	-0.97608	0	0	0	0	0	0	0	0	0	0	0	0	0	0	0	0	0	0	0	0	0	0	0	0	0	13.8347	0
O96014	WNT11_HUMAN	Protein Wnt-11	WNT11	QCNKTSNGSDSCDLMCCGR	1	5.4	0.99872	0.99969	0	0	0	0	0	0	0	0	0	0	0	0	0	0	0	0	0	13.8048	0	0	0	15.4142	15.1125	0	0	0	13.7793
O96017	CHK2_HUMAN	Serine/threonine-protein kinase Chk2 (EC 2.7.11.1) (CHK2 checkpoint homolog) (Cds1 homolog) (Hucds1) (hCds1) (Checkpoint kinase 2)	CHEK2 CDS1 CHK2 RAD53	KHFRIFR	1	1.3	0.97863	-0.36606	0	0	0	0	0	0	0	0	0	0	0	0	0	0	0	0	0	0	0	0	0	0	0	0	14.6938	0	0
P00450	CERU_HUMAN	Ceruloplasmin (EC 1.16.3.1) (Ferroxidase)	CP	ELHHLQEQNVSNAFLDKGEFYIGSK	1	2.3	0.97578	-1.3865	11.8912	12.0243	0	0	0	0	0	0	0	13.4614	13.2444	0	0	0	0	0	0	0	0	0	0	0	0	0	0	0	0
P00451	FA8_HUMAN	Coagulation factor VIII (Antihemophilic factor) (AHF) (Procoagulant component) [Cleaved into: Factor VIIIa heavy chain, 200 kDa isoform; Factor VIIIa heavy chain, 92 kDa isoform; Factor VIII B chain; Factor VIIIa light chain]	F8 F8C	ASEGAEYDDQTSQREKEDDK	1	0.9	0.97587	0.16228	0	0	0	0	0	0	0	0	0	0	0	0	0	0	0	11.8193	0	0	0	0	0	0	0	0	0	0	0
P00488	F13A_HUMAN	Coagulation factor XIII A chain (Coagulation factor XIIIa) (EC 2.3.2.13) (Protein-glutamine gamma-glutamyltransferase A chain) (Transglutaminase A chain)	F13A1 F13A	VDHHTDKYENNK	1	1.6	0.98917	0.98466	0	10.0631	0	0	0	0	0	0	0	0	0	0	0	12.0475	0	0	0	0	0	0	0	0	0	0	0	0	0
P00747	PLMN_HUMAN	Plasminogen (EC 3.4.21.7) [Cleaved into: Plasmin heavy chain A; Activation peptide; Angiostatin; Plasmin heavy chain A, short form; Plasmin light chain B]	PLG	LFLEPTRK;TPENFPCKNLDENYCRNPDGK	2	3.6	0.97149	0.18281	0	0	0	0	0	0	0	0	0	0	0	13.8884	0	0	0	0	0	0	0	0	0	0	0	0	0	0	0
P00748	FA12_HUMAN	Coagulation factor XII (EC 3.4.21.38) (Hageman factor) (HAF) [Cleaved into: Coagulation factor XIIa heavy chain; Beta-factor XIIa part 1; Coagulation factor XIIa light chain (Beta-factor XIIa part 2)]	F12	EQPPSLTRNGPLSCGQR	1	2.8	0.97248	-2.0016	0	0	0	0	13.0542	0	13.0221	0	0	0	0	0	0	0	0	0	0	0	0	0	0	0	0	0	0	0	0
P00915	CAH1_HUMAN	Carbonic anhydrase 1 (EC 4.2.1.1) (Carbonate dehydratase I) (Carbonic anhydrase B) (CAB) (Carbonic anhydrase I) (CA-I) (Cyanamide hydratase CA1) (EC 4.2.1.69)	CA1	MASPDWGYDDKNGPEQWSK	1	7.3	0.97966	-0.3642	0	0	0	0	0	0	0	0	0	0	0	0	0	0	0	0	0	13.541	0	0	0	0	0	0	0	0	0
P01023	A2MG_HUMAN	Alpha-2-macroglobulin (Alpha-2-M) (C3 and PZP-like alpha-2-macroglobulin domain-containing protein 5)	A2M CPAMD5 FWP007	FSGQLNSHGCFYQQVKTK	1	1.2	0.97287	-1.6931	0	0	0	0	0	11.9744	0	0	0	0	0	13.9658	11.2271	0	0	0	0	0	0	0	0	0	0	0	0	0	0
P01024	CO3_HUMAN	Complement C3 (C3 and PZP-like alpha-2-macroglobulin domain-containing protein 1) [Cleaved into: Complement C3 beta chain; C3-beta-c (C3bc); Complement C3 alpha chain; C3a anaphylatoxin; Acylation stimulating protein (ASP) (C3adesArg); Complement C3b alpha' chain; Complement C3c alpha' chain fragment 1; Complement C3dg fragment; Complement C3g fragment; Complement C3d fragment; Complement C3f fra…	C3 CPAMD1	GPLLNKFLTTAKDK;IRYYTYLIMNK;VGKYPKELR	3	2	0.98168	-0.66568	12.7448	13.2028	0	0	0	0	11.6284	12.171	12.2187	14.321	14.7946	13.2832	0	12.9735	12.0416	0	14.1265	14.3079	0	10.9948	0	0	0	13.0325	14.2885	0	13.5855
P01100	FOS_HUMAN	Protein c-Fos (Cellular oncogene fos) (Fos proto-oncogene, AP-1 transcription factor subunit) (G0/G1 switch regulatory protein 7) (Proto-oncogene c-Fos) (Transcription factor AP-1 subunit c-Fos)	FOS G0S7	MAAAKCR	1	1.8	0.97562	-0.36606	0	0	12.0058	13.5225	13.8094	12.7167	13.0658	14.2652	14.5717	0	0	0	0	0	0	0	0	0	0	0	0	0	0	0	0	0	0
P01130	LDLR_HUMAN	Low-density lipoprotein receptor (LDL receptor)	LDLR	VSSTAVR	1	0.8	0.97507	0.84012	0	0	0	0	16.2167	0	0	0	0	0	0	0	0	0	0	0	0	0	0	0	0	0	0	0	0	0	0
P01133	EGF_HUMAN	Pro-epidermal growth factor (EGF) [Cleaved into: Epidermal growth factor (Urogastrone)]	EGF	RFYWTDR	1	0.6	0.9801	-0.36606	0	0	0	0	0	0	0	0	0	0	11.4327	0	0	0	0	0	0	0	0	0	0	0	0	0	0	0	0
P01160	ANF_HUMAN	Natriuretic peptides A (Atrial natriuretic factor prohormone) (proANF) (Atrial natriuretic peptide prohormone) (preproANP) (proANP) (Atriopeptigen) (Cardiodilatin) (CDD) (preproCDD-ANF) [Cleaved into: Long-acting natriuretic peptide (LANP) (Long-acting natriuretic hormone) (LANH) (Pro atrial natriuretic factor 1-30) (proANF 1-30) (Pro atrial natriuretic peptide 1-30) (proANP 1-30); Vessel dilator…	NPPA ANP PND	RSSCFGGRMDR	1	7.3	0.97553	0.40974	0	0	0	0	0	0	0	0	0	12.1493	12.7142	11.077	0	12.1934	0	0	10.8731	0	0	0	0	0	0	0	12.4129	0	12.1426
P01266	THYG_HUMAN	Thyroglobulin (Tg)	TG	FPEVSGYCHCADSQGR;VKNFYTR	2	0.8	0.97299	-2.5935	0	0	0	0	0	0	0	0	0	0	0	11.9369	0	0	14.7256	0	0	0	0	0	0	0	0	0	0	0	0
P01589	IL2RA_HUMAN	Interleukin-2 receptor subunit alpha (IL-2 receptor subunit alpha) (IL-2-RA) (IL-2R subunit alpha) (IL2-RA) (TAC antigen) (p55) (CD antigen CD25)	IL2RA	IYHFVVGQMVYYQCVQGYR	1	7	0.98256	-1.056	0	0	0	0	0	0	0	0	0	0	0	0	0	0	0	11.9245	0	0	0	0	0	0	0	0	0	0	0
P02549	SPTA1_HUMAN	Spectrin alpha chain, erythrocytic 1 (Erythroid alpha-spectrin)	SPTA1 SPTA	EKEPIVDNTNYGADEEAAGALLKK	1	1	0.97247	0.10016	0	0	0	11.6254	0	0	13.3453	0	0	0	0	0	0	0	0	0	0	0	0	0	0	0	0	0	0	0	0
P02671	FIBA_HUMAN	Fibrinogen alpha chain [Cleaved into: Fibrinopeptide A; Fibrinogen alpha chain]	FGA	TFPGFFSPMLGEFVSETESR	1	2.3	1.001	0.93847	0	0	0	0	0	0	0	0	0	0	0	0	0	14.6636	0	0	0	0	0	0	0	0	0	0	0	0	0
P02675	FIBB_HUMAN	Fibrinogen beta chain [Cleaved into: Fibrinopeptide B; Fibrinogen beta chain]	FGB	GHRPLDKKR;QCSKEDGGGWWYNR	2	4.7	0.97356	-2.75	0	0	0	0	0	0	17.0142	0	0	0	0	0	0	0	0	0	0	0	0	0	0	0	0	0	0	12.0307	0
P02751	FINC_HUMAN	Fibronectin (FN) (Cold-insoluble globulin) (CIG) [Cleaved into: Anastellin; Ugl-Y1; Ugl-Y2; Ugl-Y3]	FN1 FN	LTVGLTRRGQPR	1	0.5	0.97748	-0.1504	0	0	0	0	0	0	0	0	0	0	0	0	0	0	12.8701	0	0	16.1451	0	0	0	0	0	0	0	0	0
P02774	VTDB_HUMAN	Vitamin D-binding protein (DBP) (VDB) (Gc protein-derived macrophage activating factor) (Gc-MAF) (GcMAF) (Gc-globulin) (Group-specific component) (Gc) (Vitamin D-binding protein-macrophage activating factor) (DBP-maf)	GC	ELPEHTVKLCDNLSTKNSK	1	4	0.97575	-1.4065	0	0	0	0	0	0	0	0	12.9042	0	0	0	0	0	0	0	0	0	0	0	0	0	0	0	0	0	0
P02786	TFR1_HUMAN	Transferrin receptor protein 1 (TR) (TfR) (TfR1) (Trfr) (T9) (p90) (CD antigen CD71) [Cleaved into: Transferrin receptor protein 1, serum form (sTfR)]	TFRC	NVKLTVSNVLKEIK;VARAAAEVAGQFVIK	2	3.8	0.97148	-3.9379	0	0	0	0	0	0	0	0	13.1987	0	0	0	0	0	0	0	0	0	0	13.2072	0	12.8036	0	0	0	0	0
P02788	TRFL_HUMAN	Lactotransferrin (Lactoferrin) (EC 3.4.21.-) (Growth-inhibiting protein 12) (Talalactoferrin) [Cleaved into: Lactoferricin-H (Lfcin-H); Kaliocin-1; Lactoferroxin-A; Lactoferroxin-B; Lactoferroxin-C]	LTF GIG12 LF	FFSASCVPGADKGQFPNLCR	1	2.8	0.97031	0.17935	0	0	0	0	0	0	0	0	0	0	0	0	0	0	0	0	0	0	0	0	0	13.735	14.1307	13.839	0	0	0
P02795	MT2_HUMAN	Metallothionein-2 (MT-2) (Metallothionein-2A) (Metallothionein-II) (MT-II)	MT2A CES1 MT2	DPNCSCAAGDSCTCAGSCKCK	1	34.4	0.9718	0.18688	0	0	0	0	0	0	0	0	0	0	0	12.5107	0	0	0	0	0	0	0	0	0	0	0	0	0	0	0
P03999	OPSB_HUMAN	Short-wave-sensitive opsin 1 (Blue cone photoreceptor pigment) (Blue-sensitive opsin) (BOP)	OPN1SW BCP	HALTVVLATWTIGIGVSIPPFFGWSR	1	7.5	0.97476	-1.4279	0	0	0	0	0	0	0	0	0	0	0	0	0	0	0	0	0	13.3467	0	0	0	0	0	0	14.213	0	0
P04003	C4BPA_HUMAN	C4b-binding protein alpha chain (C4bp) (Proline-rich protein) (PRP)	C4BPA C4BP	FKTGTTLK	1	1.3	0.9795	-0.48083	0	0	0	0	0	0	0	0	0	0	0	0	0	0	0	0	0	0	0	0	0	0	0	0	0	0	12.0628
P04035	HMDH_HUMAN	3-hydroxy-3-methylglutaryl-coenzyme A reductase (HMG-CoA reductase) (EC 1.1.1.34)	HMGCR	VLADGMTRGPVVRLPR	1	1.8	0.97335	-2.2455	0	0	0	0	0	0	0	0	0	0	0	0	0	0	0	0	0	0	0	0	14.4041	0	0	14.8926	0	0	12.9626
P04040	CATA_HUMAN	Catalase (EC 1.11.1.6)	CAT	VFEHIGKK	1	1.5	0.97577	-0.21836	0	0	0	0	16.7188	0	0	0	0	0	0	0	0	0	0	0	0	0	0	0	0	0	0	0	0	0	0
P04053	TDT_HUMAN	DNA nucleotidylexotransferase (EC 2.7.7.31) (Terminal addition enzyme) (Terminal deoxynucleotidyltransferase) (Terminal transferase)	DNTT TDT	VMNLWEKK	1	1.6	0.97907	-0.48083	0	0	0	0	0	0	0	0	14.5469	0	0	0	0	0	0	0	0	0	0	0	0	0	0	0	0	0	0
P04114	APOB_HUMAN	Apolipoprotein B-100 (Apo B-100) [Cleaved into: Apolipoprotein B-48 (Apo B-48)]	APOB	LLLMGARTLQGIPQMIGEVIR	1	0.5	0.97277	0.18688	0	0	0	13.5669	0	0	0	0	0	0	0	0	0	0	0	0	0	0	0	0	0	0	0	0	0	0	0
P04275	VWF_HUMAN	von Willebrand factor (vWF) [Cleaved into: von Willebrand antigen 2 (von Willebrand antigen II)]	VWF F8VWF	GDILQRVREIR;IPGTCCDTCEEPECNDITAR;ISQKWVRVAVVEYHDGSHAYIGLK;RPSELRR;YPPGTSLSRDCNTCICR	5	2.8	0.97681	-1.3273	13.5779	13.9587	11.9107	11.8987	0	11.8701	0	12.2205	0	0	15.3559	14.2051	13.6585	14.9039	14.0425	14.2511	13.6513	14.0659	0	13.6741	13.4338	13.594	14.4573	14.5753	14.325	13.9978	0
P04553	HSP1_HUMAN	Sperm protamine P1 (Cysteine-rich protamine)	PRM1	RAMRCCRPR	1	17.6	0.98294	-1.0233	0	0	0	0	0	0	0	0	0	0	0	0	0	0	0	12.8517	13.0907	11.3616	12.8883	0	13.2222	0	0	0	0	0	0
P04554	PRM2_HUMAN	Protamine-2 (Sperm histone P2) (Sperm protamine P2) [Cleaved into: Basic nuclear protein HPI1; Basic nuclear protein HPI2; Basic nuclear protein HPS1; Basic nuclear protein HPS2; Sperm histone HP4 (Sperm protamine P4); Sperm histone HP2 (Sperm protamine P2) (P2'); Sperm histone HP3 (P2'') (Sperm protamine P3)]	PRM2	LHRIHRR;RLHRIHR	2	7.8	0.97284	-2.2039	15.4949	15.6896	0	0	0	0	0	0	0	18.0942	17.4733	17.4841	14.2987	14.4834	15.7027	0	15.8221	15.5438	16.0153	11.726	15.5765	0	12.9585	15.4872	0	0	14.3676
P04628	WNT1_HUMAN	Proto-oncogene Wnt-1 (Proto-oncogene Int-1 homolog)	WNT1 INT1	SCSEGSIESCTCDYR	1	4.1	0.97257	-2.192	16.4239	0	0	0	0	0	0	0	0	16.5198	0	0	0	0	0	0	0	16.7141	0	0	0	16.3518	0	0	0	0	0
P04732	MT1E_HUMAN	Metallothionein-1E (MT-1E) (Metallothionein-IE) (MT-IE)	MT1E	GASEKCSCCA;KSCCSCCPVGCAKCAQGCVCK	2	50.8	1	1.1654	0	0	0	0	0	0	11.747	0	0	0	0	0	0	0	0	0	0	0	0	0	0	0	0	0	0	0	0
P04798	CP1A1_HUMAN	Cytochrome P450 1A1 (CYPIA1) (EC 1.14.14.1) (Cytochrome P450 form 6) (Cytochrome P450-C) (Cytochrome P450-P1) (Hydroperoxy icosatetraenoate dehydratase) (EC 4.2.1.152)	CYP1A1	VIIFGMGKR	1	1.8	0.98917	-0.013418	12.4098	0	0	0	0	0	0	0	0	0	0	0	0	0	0	0	0	0	0	0	0	0	0	0	0	0	0
P04843	RPN1_HUMAN	Dolichyl-diphosphooligosaccharide--protein glycosyltransferase subunit 1 (Dolichyl-diphosphooligosaccharide--protein glycosyltransferase 67 kDa subunit) (Ribophorin I) (RPN-I) (Ribophorin-1)	RPN1	NIEIDSPYEISR	1	2	0.97735	-0.1504	0	0	0	0	0	0	0	0	0	0	0	0	0	0	0	16.1533	0	0	0	0	0	0	0	0	0	0	0
P05060	SCG1_HUMAN	Secretogranin-1 (Chromogranin-B) (CgB) (Secretogranin I) (SgI) [Cleaved into: PE-11; GAWK peptide; CCB peptide]	CHGB SCG1	HHHGRSRPDR	1	1.5	0.9772	-0.32224	0	0	0	0	0	0	0	0	0	0	0	0	0	0	0	0	0	0	0	12.9625	0	0	0	0	0	0	0
P05154	IPSP_HUMAN	Plasma serine protease inhibitor (Acrosomal serine protease inhibitor) (Plasminogen activator inhibitor 3) (PAI-3) (PAI3) (Protein C inhibitor) (PCI) (Serpin A5)	SERPINA5 PCI PLANH3 PROCI	RDFTFDLYR	1	2.2	0.98203	-0.093698	0	0	0	0	12.8082	0	13.4988	13.0071	13.0706	0	0	0	0	0	0	0	0	0	0	0	0	0	0	0	0	0	0
P05156	CFAI_HUMAN	Complement factor I (EC 3.4.21.45) (C3B/C4B inactivator) [Cleaved into: Complement factor I heavy chain; Complement factor I light chain]	CFI IF	TMFICKSSWSMR	1	2.1	0.9786	-0.4615	11.5874	0	0	0	0	0	0	0	0	0	0	0	0	0	0	0	0	0	0	0	0	0	0	11.5722	0	0	0
P05160	F13B_HUMAN	Coagulation factor XIII B chain (Fibrin-stabilizing factor B subunit) (Protein-glutamine gamma-glutamyltransferase B chain) (Transglutaminase B chain)	F13B	DKVQYECATGYYTAGGKK	1	2.7	0.97208	-1.7279	0	12.5148	0	0	0	0	0	0	0	0	0	0	0	0	0	0	0	0	0	0	0	0	0	0	0	0	0
P05186	PPBT_HUMAN	Alkaline phosphatase, tissue-nonspecific isozyme (AP-TNAP) (TNS-ALP) (TNSALP) (EC 3.1.3.1) (Alkaline phosphatase liver/bone/kidney isozyme) (Phosphoamidase) (Phosphocreatine phosphatase) (EC 3.9.1.1)	ALPL	HSHFIWNR	1	1.5	0.97927	-0.48083	0	11.3919	0	0	0	0	0	0	0	0	0	0	0	0	0	0	0	0	0	0	0	0	0	0	0	0	0
P06239	LCK_HUMAN	Tyrosine-protein kinase Lck (EC 2.7.10.2) (Leukocyte C-terminal Src kinase) (LSK) (Lymphocyte cell-specific protein-tyrosine kinase) (Protein YT16) (Proto-oncogene Lck) (T cell-specific protein-tyrosine kinase) (p56-LCK)	LCK	QLQHQRLVR	1	1.8	0.97493	-0.36817	14.1879	0	0	0	0	0	0	0	0	0	0	0	16.0827	14.4716	15.2301	14.9217	14.91	15.0639	0	13.6435	13.9069	14.3357	14.1664	14.2748	0	14.6845	13.6478
P06400	RB_HUMAN	Retinoblastoma-associated protein (p105-Rb) (p110-RB1) (pRb) (Rb) (pp110)	RB1	KSNLDEEVNVIPPHTPVR;LSPPMLLK;VSWITFLLAK	3	3.9	0.9848	-0.90952	0	0	0	0	0	0	14.0831	0	0	0	0	17.3247	13.8567	0	16.5147	16.3162	17.7377	11.0538	0	0	18.1303	0	15.8058	16.0685	18.942	16.3316	15.9336
P06702	S10A9_HUMAN	Protein S100-A9 (Calgranulin-B) (Calprotectin L1H subunit) (Leukocyte L1 complex heavy chain) (Migration inhibitory factor-related protein 14) (MRP-14) (p14) (S100 calcium-binding protein A9)	S100A9 CAGB CFAG MRP14	KDLQNFLKK	1	7.9	0.98319	-1.0226	0	0	0	0	0	0	0	0	0	0	0	0	0	17.1842	0	0	0	0	0	0	0	0	0	0	0	0	0
P06734	FCER2_HUMAN	Low affinity immunoglobulin epsilon Fc receptor (BLAST-2) (C-type lectin domain family 4 member J) (Fc-epsilon-RII) (Immunoglobulin E-binding factor) (Lymphocyte IgE receptor) (CD antigen CD23) [Cleaved into: Low affinity immunoglobulin epsilon Fc receptor membrane-bound form; Low affinity immunoglobulin epsilon Fc receptor soluble form]	FCER2 CD23A CLEC4J FCE2 IGEBF	LGAWVCDRLATCTPPASEGSAESMGPDSRPDPDGR	1	10.9	0.97455	0.43042	0	0	0	0	0	0	0	0	0	0	0	0	0	0	0	0	12.2099	12.9702	0	0	0	0	0	0	0	0	0
P07148	FABPL_HUMAN	Fatty acid-binding protein, liver (Fatty acid-binding protein 1) (Liver-type fatty acid-binding protein) (L-FABP)	FABP1 FABPL	TVVQLEGDNKLVTTFKNIK	1	15	0.97544	-1.3841	0	0	0	0	0	0	12.1195	0	0	0	0	0	0	0	0	0	0	0	0	0	0	0	0	0	0	0	0
P07197	NFM_HUMAN	Neurofilament medium polypeptide (NF-M) (160 kDa neurofilament protein) (Neurofilament 3) (Neurofilament triplet M protein)	NEFM NEF3 NFM	TVEKITSEGGDGATK	1	1.6	0.97287	-2.1931	0	12.1913	0	0	0	0	0	0	0	0	0	0	0	0	12.1955	0	0	0	13.1796	0	0	0	0	0	12.8263	0	0
P07305	H10_HUMAN	Histone H1.0 (Histone H1') (Histone H1(0)) [Cleaved into: Histone H1.0, N-terminally processed]	H1-0 H1F0 H1FV	RLVTTGVLKQTK	1	6.2	0.98349	-1.0342	13.2056	13.3696	0	0	0	0	0	0	0	14.7668	14.9138	14.5485	0	12.2493	13.0025	12.7527	12.9738	13.0704	14.8547	13.3032	13.0758	13.1317	13.1275	13.2874	0	0	13.0219
P07315	CRGC_HUMAN	Gamma-crystallin C (Gamma-C-crystallin) (Gamma-crystallin 2-1) (Gamma-crystallin 3)	CRYGC CRYG3	VESGCWMLYERPNYQGQQYLLRR	1	13.2	0.96813	0.46079	0	0	0	0	12.768	0	0	0	0	0	0	0	0	0	0	0	0	0	0	0	0	0	0	0	0	0	0
P07339	CATD_HUMAN	Cathepsin D (EC 3.4.23.5) [Cleaved into: Cathepsin D light chain; Cathepsin D heavy chain]	CTSD CPSD	QPGITFIAAKFDGILGMAYPR	1	5.1	0.97263	0.18688	13.5292	0	0	0	0	0	0	0	0	0	0	0	0	0	0	0	14.247	0	0	0	0	0	0	0	0	0	0
P07359	GP1BA_HUMAN	Platelet glycoprotein Ib alpha chain (GP-Ib alpha) (GPIb-alpha) (GPIbA) (Glycoprotein Ibalpha) (Antigen CD42b-alpha) (CD antigen CD42b) [Cleaved into: Glycocalicin]	GP1BA	GRQVTVPRAWLLFLR	1	2.3	0.9728	-2.2325	0	0	0	0	0	0	0	0	0	0	0	0	0	0	0	0	0	0	12.241	0	0	0	0	0	0	0	0
P07438	MT1B_HUMAN	Metallothionein-1B (MT-1B) (Metallothionein-IB) (MT-IB)	MT1B MT1Q	MDPNCSCTTGGSCACAGSCKCK	1	36.1	0.97107	0.17736	0	0	0	0	0	0	0	0	0	11.3769	0	0	0	0	0	0	0	0	0	0	0	0	0	0	0	0	0
P07478	TRY2_HUMAN	Trypsin-2 (EC 3.4.21.4) (Anionic trypsinogen) (Serine protease 2) (Trypsin II)	PRSS2 TRY2 TRYP2	IIRHPKYNSR	1	4	0.98211	-0.96803	0	0	0	0	0	0	0	0	0	15.5451	0	17.5039	0	0	0	0	0	0	0	0	0	0	0	0	0	0	0
P07585	PGS2_HUMAN	Decorin (Bone proteoglycan II) (PG-S2) (PG40)	DCN SLRR1B	ELPEKMPK	1	2.2	0.97903	-0.48083	0	0	0	0	0	11.8579	12.1485	12.3446	0	0	0	0	0	0	0	0	0	0	0	0	0	0	0	0	0	0	0
P07602	SAP_HUMAN	Prosaposin (Proactivator polypeptide) [Cleaved into: Saposin-A (Protein A); Saposin-B-Val; Saposin-B (Cerebroside sulfate activator) (CSAct) (Dispersin) (Sphingolipid activator protein 1) (SAP-1) (Sulfatide/GM1 activator); Saposin-C (A1 activator) (Co-beta-glucosidase) (Glucosylceramidase activator) (Sphingolipid activator protein 2) (SAP-2); Saposin-D (Component C) (Protein C)]	PSAP GLBA SAP1	EIVDSYLPVILDIIK;YALFLLASLLGAALAGPVLGLKECTR	2	7.8	0.96286	0.58218	0	0	12.9731	0	0	0	0	0	0	0	11.8195	0	0	0	0	0	0	0	0	0	0	0	0	0	0	0	0
P07686	HEXB_HUMAN	Beta-hexosaminidase subunit beta (EC 3.2.1.52) (Beta-N-acetylhexosaminidase subunit beta) (Hexosaminidase subunit B) (Cervical cancer proto-oncogene 7 protein) (HCC-7) (N-acetyl-beta-glucosaminidase subunit beta) [Cleaved into: Beta-hexosaminidase subunit beta chain B; Beta-hexosaminidase subunit beta chain A]	HEXB HCC7	HRCRMVER;KLESFYIQKVLDIIATINK	2	4.9	0.97221	-1.865	10.5064	0	0	0	0	0	0	0	0	16.4654	13.3215	0	0	0	13.4423	0	0	0	0	0	14.2216	0	0	0	11.555	0	0
P07737	PROF1_HUMAN	Profilin-1 (Epididymis tissue protein Li 184a) (Profilin I)	PFN1	TLVLLMGKEGVHGGLINKK	1	13.6	0.97683	-1.3841	0	0	0	0	0	0	0	0	0	0	0	0	0	0	0	0	0	0	0	0	0	13.8355	0	0	0	0	0
P07766	CD3E_HUMAN	T-cell surface glycoprotein CD3 epsilon chain (T-cell surface antigen T3/Leu-4 epsilon chain) (CD antigen CD3e)	CD3E T3E	AKAKPVTR	1	3.9	0.97299	0.076575	0	0	0	0	0	0	0	0	0	0	0	0	0	0	0	0	0	0	18.8543	0	20.4331	0	0	0	0	0	0
P07942	LAMB1_HUMAN	Laminin subunit beta-1 (Laminin B1 chain) (Laminin-1 subunit beta) (Laminin-10 subunit beta) (Laminin-12 subunit beta) (Laminin-2 subunit beta) (Laminin-6 subunit beta) (Laminin-8 subunit beta)	LAMB1	SLLKDISQK	1	0.5	0.98416	-0.013418	0	0	0	0	0	0	0	0	0	0	0	0	0	0	0	0	0	0	14.4462	0	14.4964	0	0	0	0	0	0
P08138	TNR16_HUMAN	Tumor necrosis factor receptor superfamily member 16 (Gp80-LNGFR) (Low affinity neurotrophin receptor p75NTR) (Low-affinity nerve growth factor receptor) (NGF receptor) (p75 ICD) (CD antigen CD271)	NGFR TNFRSF16	EACPTGLYTHSGECCK	1	3.7	0.9729	-2.2274	13.7944	0	0	0	0	0	0	0	0	0	0	0	0	0	12.7917	13.311	0	0	0	0	0	0	0	0	0	0	12.8718
P08236	BGLR_HUMAN	Beta-glucuronidase (EC 3.2.1.31) (Beta-G1)	GUSB	EVILPERWTQDLR	1	2	0.98242	-1.1356	0	0	0	0	0	0	0	0	11.9873	0	0	0	0	0	0	0	0	0	0	0	0	0	13.5253	0	13.0659	0	0
P08574	CY1_HUMAN	Cytochrome c1, heme protein, mitochondrial (EC 7.1.1.8) (Complex III subunit 4) (Complex III subunit IV) (Cytochrome b-c1 complex subunit 4) (Ubiquinol-cytochrome-c reductase complex cytochrome c1 subunit) (Cytochrome c-1)	CYC1	MLMMMALLVPLVYTIKR	1	5.2	0.97295	-1.6905	0	0	0	0	0	0	0	0	0	0	0	0	0	0	0	0	0	0	0	0	0	0	0	0	0	0	12.9194
P08648	ITA5_HUMAN	Integrin alpha-5 (CD49 antigen-like family member E) (Fibronectin receptor subunit alpha) (Integrin alpha-F) (VLA-5) (CD antigen CD49e) [Cleaved into: Integrin alpha-5 heavy chain; Integrin alpha-5 light chain]	ITGA5 FNRA	MPYRILPR;RPPLLPLLLLLLPPPPR	2	2.4	0.97338	-2.1713	0	0	0	0	0	0	0	0	16.8336	0	0	14.0587	0	0	0	0	0	0	0	13.2938	0	0	0	0	0	13.1911	0
P08651	NFIC_HUMAN	Nuclear factor 1 C-type (NF1-C) (Nuclear factor 1/C) (CCAAT-box-binding transcription factor) (CTF) (Nuclear factor I/C) (NF-I/C) (NFI-C) (TGGCA-binding protein)	NFIC NFI	APGCVLSNPDQKGKMR	1	3.1	0.98358	-0.98506	0	13.2159	0	0	0	0	0	0	0	0	0	0	0	0	0	0	0	0	0	0	0	0	0	0	0	0	0
P08686	CP21A_HUMAN	Steroid 21-hydroxylase (EC 1.14.14.16) (21-OHase) (Cytochrome P-450c21) (Cytochrome P450 21) (Cytochrome P450 XXI) (Cytochrome P450-C21) (Cytochrome P450-C21B)	CYP21A2 CYP21 CYP21B	LLWNWWK	1	1.4	0.99277	0.89026	0	0	16.5687	14.0165	0	13.7712	14.808	16.3141	19.8547	0	0	0	0	0	0	0	0	0	0	0	0	0	0	0	0	0	0
P08912	ACM5_HUMAN	Muscarinic acetylcholine receptor M5	CHRM5	RKPAHRALFR	1	1.9	0.98436	-0.98474	0	0	0	0	0	0	14.157	0	0	0	0	0	0	0	0	0	0	0	0	0	0	0	0	0	0	0	0
P09210	GSTA2_HUMAN	Glutathione S-transferase A2 (EC 2.5.1.18) (GST HA subunit 2) (GST class-alpha member 2) (GST-gamma) (GSTA2-2) (GTH2)	GSTA2 GST2	SAEDLDK	1	3.2	0.98728	0.84933	0	14.4483	0	0	0	0	0	0	0	0	19.178	0	0	0	0	0	0	0	0	0	0	0	0	0	0	0	13.7339
P09417	DHPR_HUMAN	Dihydropteridine reductase (EC 1.5.1.34) (HDHPR) (Quinoid dihydropteridine reductase) (Short chain dehydrogenase/reductase family 33C member 1)	QDPR DHPR SDR33C1	RVLVYGGRGALGSR	1	5.7	0.97457	-1.4166	10.3471	11.4448	0	0	0	0	0	0	0	0	0	0	0	0	10.936	11.7285	11.7857	11.0593	13.3886	12.7045	13.5518	0	0	0	12.0855	0	11.18
P09455	RET1_HUMAN	Retinol-binding protein 1 (Cellular retinol-binding protein) (CRBP) (Cellular retinol-binding protein I) (CRBP-I)	RBP1 CRBP1	EFEEDLTGIDDR	1	8.9	0.97707	-0.1504	0	0	0	0	11.2768	0	0	0	0	0	0	0	0	0	0	0	0	0	0	0	0	0	0	0	0	0	0
P09564	CD7_HUMAN	T-cell antigen CD7 (GP40) (T-cell leukemia antigen) (T-cell surface antigen Leu-9) (TP41) (CD antigen CD7)	CD7	KLCSWRDK	1	3.3	0.98082	-1.1463	0	0	0	11.2773	0	0	0	0	0	0	0	0	0	0	0	0	0	0	0	0	0	0	0	0	0	0	0
P09884	DPOLA_HUMAN	DNA polymerase alpha catalytic subunit (EC 2.7.7.7) (DNA polymerase alpha catalytic subunit p180)	POLA1 POLA	QELKGLDIVRR;VEAMALKPDLVNVIK	2	1.8	0.96802	0.50289	0	0	0	0	0	0	0	14.5188	13.6143	0	0	0	0	0	0	0	0	0	0	0	0	0	0	0	0	0	0
P09913	IFIT2_HUMAN	Interferon-induced protein with tetratricopeptide repeats 2 (IFIT-2) (ISG-54 K) (Interferon-induced 54 kDa protein) (IFI-54K) (P54)	IFIT2 CIG-42 G10P2 IFI54 ISG54	VFYRTEFQNREFK	1	2.8	0.98243	-1.0712	0	12.5783	0	10.7563	0	0	0	0	0	0	0	0	0	0	0	0	0	0	14.9721	15.3137	14.4037	14.2456	15.0966	14.2246	13.8603	12.9257	14.3778
P0C091	FREM3_HUMAN	FRAS1-related extracellular matrix protein 3	FREM3	QSACSSFD	1	0.4	1.0009	0.92147	0	0	0	0	0	0	0	0	0	0	0	0	0	0	13.6198	14.1159	0	0	14.0241	16.6148	14.9098	0	0	13.5888	0	0	0
P0C0L5	CO4B_HUMAN	Complement C4-B (Basic complement C4) (C3 and PZP-like alpha-2-macroglobulin domain-containing protein 3) [Cleaved into: Complement C4 beta chain; Complement C4-B alpha chain; C4a anaphylatoxin; C4b-B; C4d-B; Complement C4 gamma chain]	C4B CO4 CPAMD3; C4B_2	GCGEQTMIYLAPTLAASRYLDK;INVKVGGNSKGTLK;SFFPENWLWR	3	2.6	0.9757	0.040451	13.37	14.5057	0	0	0	0	0	13.2799	0	13.0038	13.2234	0	0	13.3906	13.7979	0	0	0	0	0	0	13.1007	0	13.3815	0	13.9204	11.5545
P0C1Z6	TFPT_HUMAN	TCF3 fusion partner (INO80 complex subunit F) (Protein FB1)	TFPT INO80F	YQALGRRCR	1	3.6	0.98258	-1.0216	11.592	12.5331	0	0	0	0	0	0	0	0	0	0	0	0	0	13.2691	13.8663	0	13.5272	12.909	0	0	0	0	12.4855	0	0
P0C264	SBK3_HUMAN	Uncharacterized serine/threonine-protein kinase SBK3 (EC 2.7.11.1) (SH3-binding domain kinase family member 3) (Sugen kinase 110)	SBK3 SGK110	VLLAQPHQGGPAVALKLLR	1	5.3	0.97656	-1.3493	0	12.0468	0	0	0	0	0	0	0	0	0	0	0	0	0	12.1588	0	0	0	0	0	0	0	0	0	0	0
P0C6C1	AN34C_HUMAN	Ankyrin repeat domain-containing protein 34C	ANKRD34C	VSNLKRAR	1	1.5	0.98087	-1.1463	0	0	0	0	0	0	0	0	0	0	0	0	0	0	0	0	0	15.742	0	0	0	0	0	0	0	0	0
P0C6S8	LIGO3_HUMAN	Leucine-rich repeat and immunoglobulin-like domain-containing nogo receptor-interacting protein 3 (Leucine-rich repeat neuronal protein 2) (Leucine-rich repeat neuronal protein 6B)	LINGO3 LERN2 LRRN6B	DLVRLRELHLAGALLAVVEPQAFLGLR;HLAIASLEDQNFRRLPGLLHLEIDNWPLLEEVAAGSLR	2	11	0.97226	-4.227	0	0	0	0	0	0	0	0	0	0	0	0	0	0	0	0	0	0	0	0	0	12.3775	0	0	0	0	12.9408
P0C7M6	IQCF3_HUMAN	IQ domain-containing protein F3	IQCF3	QKLLLAQLHHR	1	7.1	0.96848	0.11637	0	0	0	0	0	0	0	0	0	0	0	0	0	0	0	0	0	13.7211	0	0	0	0	0	0	0	0	0
P0C7M7	ACSM4_HUMAN	Acyl-coenzyme A synthetase ACSM4, mitochondrial (EC 6.2.1.2) (Acyl-CoA synthetase medium-chain family member 4)	ACSM4	YPRKVEFVQELPK	1	2.2	0.98354	-1.072	0	0	0	0	0	0	0	0	0	14.3018	0	0	0	0	0	0	0	0	0	0	0	0	0	0	0	0	0
P0C7N4	T191B_HUMAN	Transmembrane protein 191B	TMEM191B	LFGGPRALAIRR	1	3.5	0.98303	-1.0358	0	0	0	0	0	0	0	0	0	0	0	0	0	0	0	0	0	0	0	13.2625	0	0	0	0	0	0	0
P0C7P3	SLN14_HUMAN	Protein SLFN14 [Cleaved into: C-terminally truncated SLFN14 endoribonuclease (EC 3.1.-.-) (Schlafen family member 14)]	SLFN14	TALAIKIMEKIK	1	1.3	0.98295	-0.50091	0	0	17.0444	17.7308	17.6642	0	17.2036	17.7436	0	0	0	0	0	0	0	0	0	0	0	0	0	0	0	0	0	0	0
P0C7U0	ELFN1_HUMAN	Protein ELFN1 (Extracellular leucine-rich repeat and fibronectin type-III domain-containing protein 1) (Protein phosphatase 1 regulatory subunit 28)	ELFN1 PPP1R28	LVESADTPKASKGSYMEVR	1	2.3	0.98301	-1.056	0	0	0	0	0	0	0	0	0	0	12.6997	0	0	0	0	0	0	0	0	0	0	0	0	0	0	0	0
P0C7V0	CF217_HUMAN	Putative uncharacterized protein encoded by LINC00271 (AHI1 divergent transcript)	AHI1-DT C6orf217 LINC00271 NCRNA00271	RPRPRPR	1	2.6	0.97658	-0.36606	0	0	0	0	0	12.5775	0	12.7385	12.8361	0	0	0	0	0	0	0	0	0	0	0	0	0	0	0	0	0	0
P0C869	PA24B_HUMAN	Cytosolic phospholipase A2 beta (cPLA2-beta) (EC 3.1.1.4) (Lysophospholipase A1 group IVB) (EC 3.1.1.5) (Phospholipase A2 group IVB)	PLA2G4B	LVFPTSQEPLMRVELKK	1	2.2	0.97208	-2.0187	0	0	0	0	0	0	0	0	0	0	0	0	0	0	0	0	0	0	0	0	0	0	0	10.6748	0	0	0
P0CB47	UBFL1_HUMAN	Upstream-binding factor 1-like protein 1	UBTFL1 C11orf27	RTQNKVQK	1	2	0.97591	-0.15061	0	17.5127	0	0	0	0	0	0	0	0	0	0	0	17.055	0	0	0	0	0	0	0	17.3119	0	18.3472	0	0	16.9866
P0CG12	DERPC_HUMAN	Decreased expression in renal and prostate cancer protein	DERPC	EPRIFPR	1	1.3	0.97761	-0.36606	0	0	0	0	0	12.5064	0	12.7603	0	0	0	0	0	0	0	0	0	0	0	0	0	0	0	0	0	0	0
P0CW27	CC166_HUMAN	Coiled-coil domain-containing protein 166	CCDC166	QELLLLLRR	1	2.1	0.98182	-0.094292	0	12.2418	0	0	0	0	0	0	0	12.9667	0	0	0	0	0	0	11.4646	0	13.9426	12.6644	13.5263	0	11.8307	12.2009	12.2801	12.5996	12.2498
P0DJD0	RGPD1_HUMAN	RANBP2-like and GRIP domain-containing protein 1 (Ran-binding protein 2-like 6) (RanBP2-like 6) (RanBP2L6)	RGPD1 RANBP2L6 RGP1	EHLLDCEGEDGWNK	1	0.8	0.97311	-1.4166	0	0	0	0	0	0	0	0	0	13.706	0	0	0	0	0	0	0	0	0	0	0	0	0	0	0	0	0
P0DJG4	THEGL_HUMAN	Testicular haploid expressed gene protein-like (Theg spermatid-like protein)	THEGL	HENPEEPEEVR	1	2.4	0.98442	1.0461	0	0	0	0	0	0	0	0	0	0	0	0	0	0	0	0	0	0	13.0492	10.6958	0	0	0	0	0	0	0
P0DKB6	MPC1L_HUMAN	Mitochondrial pyruvate carrier 1-like protein	MPC1L	MAVLWRKMR	1	6.6	0.98293	-1.0233	0	0	13.264	0	0	0	0	0	0	0	0	0	0	0	0	0	0	0	0	0	0	0	0	0	0	0	0
P0DKX0	ZN728_HUMAN	Zinc finger protein 728	ZNF728	CEECGKAFGNFSTLTK	1	2.6	0.97328	-2.2285	0	0	0	0	0	0	0	0	0	0	0	12.004	0	0	0	0	0	0	0	0	0	0	0	0	0	0	0
P0DMN0	ST1A4_HUMAN	Sulfotransferase 1A4 (ST1A4) (EC 2.8.2.1) (Aryl sulfotransferase 1A3/1A4) (Sulfotransferase 1A3/1A4)	SULT1A4	VVYVARNPK	1	3.1	0.97417	-0.36817	0	0	0	0	0	0	0	0	0	0	0	0	0	0	0	0	0	0	0	0	0	0	0	0	17.7237	0	0
P0DMR1	HNRC4_HUMAN	Heterogeneous nuclear ribonucleoprotein C-like 4	HNRNPCL4	GNAGVKR	1	2.4	0.97965	-0.36606	0	0	0	0	0	0	0	0	0	0	0	0	0	0	12.2864	0	0	0	13.0444	0	0	12.1454	0	12.4166	0	12.0638	0
P0DMS8	AA3R_HUMAN	Adenosine receptor A3	ADORA3	FKETYLLILK	1	3.1	0.98154	0.77197	0	0	0	0	0	0	13.5421	0	0	0	0	0	0	0	0	0	0	0	0	0	0	0	0	0	0	0	0
P0DN81	O13C7_HUMAN	Olfactory receptor 13C7	OR13C7 OR13C7P	AAVRDLIFQKCFA	1	4.1	0.98005	-1.1751	0	0	0	0	0	0	10.4874	0	0	0	0	0	0	0	0	0	0	0	0	0	0	0	0	0	0	0	0
P0DOX5	IGG1_HUMAN	Immunoglobulin gamma-1 heavy chain (Immunoglobulin gamma-1 heavy chain NIE)		EPQVYTLPPSRDELTK	1	3.6	0.97323	-2.2285	0	0	0	0	0	0	0	0	0	0	0	0	0	0	0	0	0	0	0	0	0	0	0	0	0	10.8081	0
P0DOX6	IGM_HUMAN	Immunoglobulin mu heavy chain (Immunoglobulin mu heavy chain OU)		STKLTCLVTDLTTYDSVTISWTR	1	4	0.98171	-0.49939	0	0	0	0	0	0	0	0	0	0	0	0	0	0	0	0	0	0	0	0	0	17.2252	0	0	0	0	0
P0DPE3	TMDD1_HUMAN	Transmembrane and death domain protein 1	TMDD1 C12orf81	ALRRSGRPDVAR	1	3.8	0.97856	-0.1504	0	0	11.394	0	0	0	0	0	0	0	0	0	0	0	0	0	0	0	0	0	0	0	0	0	0	0	0
P0DQW0	ZC11C_HUMAN	Zinc finger CCCH domain-containing protein 11C	ZC3H11C	LNCAFHHNRGR;QGECLHFGIK	2	2.6	0.96909	0.69425	13.5772	14.4743	0	0	0	0	0	0	15.245	13.366	13.6603	13.4147	0	12.6398	0	13.85	13.7567	13.4013	0	0	15.3247	12.9585	0	13.1469	14.3744	14.4047	14.5755
P0DSN6	T2R33_HUMAN	Putative taste receptor type 2 member 33 (T2R33) (hGR33)	TAS2R33	GEKPSSP	1	2.3	0.97776	-0.36606	0	0	0	0	11.5826	11.571	0	0	0	0	0	0	0	0	0	0	0	0	0	0	0	0	0	0	0	0	0
P0DTF9	PTIP2_HUMAN	PTTG1IP family member 2	PTTG1IP2	CVWCSEEKACK	1	7.1	0.98026	0.40974	0	0	0	0	0	11.2658	0	0	0	0	0	0	0	0	0	0	0	0	0	0	0	0	14.0066	0	0	0	0
P0DX02	GG6LZ_HUMAN	Golgin subfamily A member 6-like protein 26	GOLGA6L26	MWEQEEKMCEQEEK	1	2.2	0.9726	-1.71	0	0	0	0	0	0	0	0	0	0	0	0	11.7367	0	13.1061	0	0	0	0	0	0	0	0	0	14.3938	0	13.049
P10072	ZN875_HUMAN	Zinc finger protein 875 (Krueppel-related zinc finger protein 1) (Protein HKR1)	ZNF875 HKR1	GFSRKSNLIR	1	1.5	0.98195	-0.96816	0	0	0	0	0	0	0	18.236	0	0	0	0	0	0	0	0	0	0	0	0	0	0	0	0	0	0	0
P10073	ZSC22_HUMAN	Zinc finger and SCAN domain-containing protein 22 (Krueppel-related zinc finger protein 2) (Protein HKR2) (Zinc finger protein 50)	ZSCAN22 HKR2 ZNF50	LRFRHFR	1	1.4	0.98323	-1.1136	0	0	0	0	0	0	0	0	0	0	0	0	13.6361	0	0	0	11.5177	0	0	0	0	0	13.1525	12.8211	0	0	0
P10074	TZAP_HUMAN	Telomere zinc finger-associated protein (TZAP) (Krueppel-related zinc finger protein 3) (hKR3) (Zinc finger and BTB domain-containing protein 48) (Zinc finger protein 855)	ZBTB48 HKR3 TZAP ZNF855	CYFRKENLLEHEAR;TLGLVPR	2	3.1	0.9727	-2.1332	0	0	0	0	0	0	0	0	0	12.1369	0	0	0	0	0	0	0	0	0	12.5429	0	0	0	0	13.8057	0	0
P10082	PYY_HUMAN	Peptide YY (PYY) (PYY-I) (Peptide tyrosine tyrosine) [Cleaved into: Peptide YY(3-36) (PYY-II)]	PYY	SEGPDLW	1	7.2	0.9736	0.83242	0	0	0	0	0	0	0	0	0	0	0	0	0	11.8024	0	0	0	10.6356	0	0	0	0	0	0	0	0	0
P10155	RO60_HUMAN	RNA-binding protein RO60 (60 kDa SS-A/Ro ribonucleoprotein) (60 kDa Ro protein) (60 kDa ribonucleoprotein Ro) (RoRNP) (Ro 60 kDa autoantigen) (Ro60 autoantigen) (Sjoegren syndrome antigen A2) (Sjoegren syndrome type A antigen) (SS-A) (TROVE domain family member 2)	RO60 SSA2 TROVE2	ESMKCGMWGR	1	1.9	0.9773	-0.32701	0	0	0	0	0	0	0	0	0	0	0	0	0	0	0	0	0	0	0	0	0	15.8725	0	0	0	0	0
P10243	MYBA_HUMAN	Myb-related protein A (A-Myb) (Myb-like protein 1)	MYBL1 AMYB	FTTSLLMIPLLEIHDNR;RWSLIAKHLK	2	3.6	0.98431	-0.91748	12.4115	13.9679	0	0	0	0	0	0	0	0	13.3011	0	0	0	13.0554	13.1443	0	12.7437	13.4448	13.7579	0	0	13.6006	13.2288	12.2646	13.801	13.276
P10619	PPGB_HUMAN	Lysosomal protective protein (EC 3.4.16.5) (Carboxypeptidase C) (Carboxypeptidase L) (Cathepsin A) (Protective protein cathepsin A) (PPCA) (Protective protein for beta-galactosidase) [Cleaved into: Lysosomal protective protein 32 kDa chain; Lysosomal protective protein 20 kDa chain]	CTSA PPGB	LPLKRMWHQALLR	1	2.7	0.97853	-1.1751	0	0	0	0	0	0	0	0	0	0	11.8942	11.8395	0	0	0	0	0	0	0	0	0	0	0	0	0	0	0
P10620	MGST1_HUMAN	Microsomal glutathione S-transferase 1 (Microsomal GST-1) (EC 2.5.1.18) (Microsomal GST-I)	MGST1 GST12 MGST	IYHTIAYLTPLPQPNR;LLKSKLYL	2	15.5	0.97733	-0.27548	0	12.8886	0	0	0	0	0	0	0	0	15.4087	0	0	0	10.9398	12.0091	0	12.3171	15.3114	14.084	12.6691	14.1513	14.6631	13.8782	12.9436	0	13.4147
P10745	RET3_HUMAN	Retinol-binding protein 3 (Interphotoreceptor retinoid-binding protein) (IRBP) (Interstitial retinol-binding protein)	RBP3	RAIVVGER	1	0.6	0.97617	-0.21836	0	0	0	0	0	17.139	0	0	0	0	0	0	0	0	0	0	0	0	0	0	0	0	0	0	0	0	0
P10826	RARB_HUMAN	Retinoic acid receptor beta (RAR-beta) (HBV-activated protein) (Nuclear receptor subfamily 1 group B member 2) (RAR-epsilon)	RARB HAP NR1B2	VYKPCFVCQDK	1	2.4	0.99285	0.91771	0	0	0	0	0	0	0	0	0	0	0	0	0	0	0	0	0	0	15.0905	14.7899	15.0959	0	0	12.7003	0	0	13.0406
P11047	LAMC1_HUMAN	Laminin subunit gamma-1 (Laminin B2 chain) (Laminin-1 subunit gamma) (Laminin-10 subunit gamma) (Laminin-11 subunit gamma) (Laminin-2 subunit gamma) (Laminin-3 subunit gamma) (Laminin-4 subunit gamma) (Laminin-6 subunit gamma) (Laminin-7 subunit gamma) (Laminin-8 subunit gamma) (Laminin-9 subunit gamma) (S-laminin subunit gamma) (S-LAM gamma)	LAMC1 LAMB2	ACNCNLYGTMK	1	0.7	0.97466	0.40974	0	0	0	0	0	0	0	0	0	0	0	10.4648	0	0	0	0	0	0	0	0	0	0	0	0	0	0	0
P11169	GTR3_HUMAN	Solute carrier family 2, facilitated glucose transporter member 3 (Glucose transporter type 3, brain) (GLUT-3)	SLC2A3 GLUT3	MSQEKQVTVLELFRVSSYR	1	3.8	0.95605	0.62447	0	0	0	0	0	0	0	0	0	0	0	0	0	15.3139	0	0	0	0	0	0	0	0	0	0	0	0	0
P11171	EPB41_HUMAN	Protein 4.1 (P4.1) (4.1R) (Band 4.1) (EPB4.1) (Erythrocyte membrane protein band 4.1)	EPB41 E41P	LWKVCVEHHTFFR;TVKGGISETR	2	2.7	0.97572	0.25853	13.423	12.8282	0	0	0	0	0	0	0	0	12.3591	0	0	0	0	0	14.2087	13.7288	15.0168	13.3794	0	0	12.6351	0	0	0	0
P11362	FGFR1_HUMAN	Fibroblast growth factor receptor 1 (FGFR-1) (EC 2.7.10.1) (Basic fibroblast growth factor receptor 1) (BFGFR) (bFGF-R-1) (Fms-like tyrosine kinase 2) (FLT-2) (N-sam) (Proto-oncogene c-Fgr) (CD antigen CD331)	FGFR1 BFGFR CEK FGFBR FLG FLT2 HBGFR	DKPNRVTK	1	1	0.98329	-0.49232	0	0	0	0	0	0	17.9614	0	0	0	0	0	0	0	0	0	0	0	0	0	0	0	0	0	0	0	0
P11388	TOP2A_HUMAN	DNA topoisomerase 2-alpha (EC 5.6.2.2) (DNA topoisomerase II, alpha isozyme)	TOP2A TOP2	GQRVIPRITIEMK;NYEDEDSLK	2	1.4	0.98333	0.9664	0	0	0	0	0	0	0	0	0	0	0	0	0	0	0	0	0	0	0	14.8978	0	0	0	0	0	0	0
P11441	UBL4A_HUMAN	Ubiquitin-like protein 4A (Ubiquitin-like protein GDX)	UBL4A DXS254E GDX UBL4	ECSLQVPEDELVSTLK	1	10.2	0.97168	-1.9174	0	0	0	0	0	0	0	0	0	0	0	0	11.2909	0	0	0	0	0	0	0	0	0	0	0	0	0	0
P11498	PYC_HUMAN	Pyruvate carboxylase, mitochondrial (EC 6.4.1.1) (Pyruvic carboxylase) (PCB)	PC	TVHGGLRLLGIRR	1	1.1	0.98634	-0.82454	0	0	0	0	0	0	12.8633	0	0	0	0	0	0	0	0	0	0	0	0	0	0	0	0	0	0	0	0
P12074	CX6A1_HUMAN	Cytochrome c oxidase subunit 6A1, mitochondrial (Cytochrome c oxidase polypeptide VIa-liver) (Cytochrome c oxidase subunit VIA-liver) (COX VIa-L)	COX6A1 COX6AL	AVVGVSSVSRLLGR	1	12.8	0.97272	-1.4166	0	0	0	0	0	0	0	0	0	0	0	0	0	0	0	0	0	0	0	0	12.2005	0	0	0	0	0	0
P12107	COBA1_HUMAN	Collagen alpha-1(XI) chain	COL11A1 COLL6	GVAGKPGPRGQRGPTGPR;MEPWSSRWKTK	2	1.6	0.98278	-0.99002	0	0	0	0	0	0	0	0	0	0	0	0	0	0	0	0	9.82766	0	12.3255	0	10.6046	0	0	10.6632	0	13.7594	0
P12259	FA5_HUMAN	Coagulation factor V (Activated protein C cofactor) (Proaccelerin, labile factor) [Cleaved into: Coagulation factor V heavy chain; Coagulation factor V light chain]	F5	SLSSEMYVK;YRSQHLDNFSNQIGKHYK	2	1.2	0.97229	-1.7279	0	0	0	0	0	0	0	0	0	0	0	0	0	0	12.9523	0	0	0	0	0	0	0	0	0	0	0	0
P12270	TPR_HUMAN	Nucleoprotein TPR (Megator) (NPC-associated intranuclear protein) (Translocated promoter region protein)	TPR	ELREHQERHLEQR	1	0.6	0.98463	-0.82454	0	0	0	0	0	0	0	0	0	0	0	0	0	0	0	0	0	0	13.3089	0	0	0	0	0	0	0	0
P12544	GRAA_HUMAN	Granzyme A (EC 3.4.21.78) (CTL tryptase) (Cytotoxic T-lymphocyte proteinase 1) (Fragmentin-1) (Granzyme-1) (Hanukkah factor) (H factor) (HF)	GZMA CTLA3 HFSP	KGDDVKPGTMCQVAGWGR;YVTILHLPKK	2	10.3	0.9745	-1.4559	0	0	0	0	0	0	0	0	0	0	0	0	0	0	0	0	11.4132	0	0	0	14.2487	0	0	0	15.1668	0	0
P12643	BMP2_HUMAN	Bone morphogenetic protein 2 (BMP-2) (Bone morphogenetic protein 2A) (BMP-2A)	BMP2 BMP2A	QAKHKQR	1	1.8	0.9791	-0.36606	13.0887	12.5312	0	0	0	0	0	0	0	13.5	13.835	0	13.1523	12.9717	12.728	14.4125	11.9388	0	0	0	0	0	0	0	12.7119	0	0
P12755	SKI_HUMAN	Ski oncogene (Proto-oncogene c-Ski)	SKI	FDYGNKYKR;SVRVYHECFGK	2	2.7	0.97485	-0.38769	13.5436	13.9078	0	0	0	0	0	0	0	14.5052	13.7364	13.5012	12.6706	13.2237	13.3308	0	0	0	14.8504	15.105	15.0247	13.5392	13.5741	13.6396	14.5404	0	14.397
P12814	ACTN1_HUMAN	Alpha-actinin-1 (Alpha-actinin cytoskeletal isoform) (F-actin cross-linking protein) (Non-muscle alpha-actinin-1)	ACTN1	FAIQDISVEETSAKEGLLLWCQRK;GISQEQMNEFR;GKMRVHK	3	4.7	1.0021	0.93994	0	0	0	0	0	0	0	0	0	12.4695	0	0	0	0	0	0	0	0	0	0	13.8562	14.3952	0	0	12.9166	0	0
P12882	MYH1_HUMAN	Myosin-1 (Myosin heavy chain 1) (Myosin heavy chain 2x) (MyHC-2x) (Myosin heavy chain IIx/d) (MyHC-IIx/d) (Myosin heavy chain, skeletal muscle, adult 1)	MYH1	CDQLIKTKIQLEAK;RESIFCIQYNVR	2	1.3	0.97854	-0.1504	0	0	0	0	0	0	0	0	0	0	0	0	0	0	0	0	0	0	18.7487	0	0	0	0	0	0	0	0
P13010	XRCC5_HUMAN	X-ray repair cross-complementing protein 5 (EC 3.6.4.-) (86 kDa subunit of Ku antigen) (ATP-dependent DNA helicase 2 subunit 2) (ATP-dependent DNA helicase II 80 kDa subunit) (CTC box-binding factor 85 kDa subunit) (CTC85) (CTCBF) (DNA repair protein XRCC5) (Ku80) (Ku86) (Lupus Ku autoantigen protein p86) (Nuclear factor IV) (Thyroid-lupus autoantigen) (TLAA) (X-ray repair complementing defective…	XRCC5 G22P2	IERHSIHWPCRLTIGSNLSIR	1	2.9	0.97525	0.15207	0	0	0	0	0	12.8714	0	0	0	0	0	0	0	0	0	0	0	0	0	0	0	0	0	0	0	0	0
P13521	SCG2_HUMAN	Secretogranin-2 (Chromogranin-C) (Secretogranin II) (SgII) [Cleaved into: Secretoneurin (SN); Manserin]	SCG2 CHGC	RFPVGPPK	1	1.3	0.97775	-0.48083	0	0	0	0	0	0	0	0	0	0	0	0	0	0	0	0	0	0	0	13.6077	0	0	0	0	0	0	0
P13569	CFTR_HUMAN	Cystic fibrosis transmembrane conductance regulator (CFTR) (ATP-binding cassette sub-family C member 7) (Channel conductance-controlling ATPase) (EC 5.6.1.6) (cAMP-dependent chloride channel)	CFTR ABCC7	LLNERSLFR	1	0.6	0.9781	-0.32452	0	0	0	0	0	0	0	0	0	0	0	0	0	0	0	0	0	0	12.2502	0	0	0	0	0	0	0	11.8118
P13584	CP4B1_HUMAN	Cytochrome P450 4B1 (EC 1.14.14.1) (CYPIVB1) (Cytochrome P450-HP)	CYP4B1	LIHLLLR	1	1.4	0.97733	-0.36606	0	0	0	0	0	0	0	12.2664	0	0	0	0	0	0	0	0	0	0	0	0	0	0	0	0	0	0	0
P13591	NCAM1_HUMAN	Neural cell adhesion molecule 1 (N-CAM-1) (NCAM-1) (CD antigen CD56)	NCAM1 NCAM	AAHFVFR	1	0.8	0.97752	-0.36606	0	0	0	0	0	0	0	0	0	0	0	0	0	0	12.4208	0	0	0	0	0	0	0	0	0	0	0	0
P13611	CSPG2_HUMAN	Versican core protein (Chondroitin sulfate proteoglycan core protein 2) (Chondroitin sulfate proteoglycan 2) (Glial hyaluronate-binding protein) (GHAP) (Large fibroblast proteoglycan) (PG-M)	VCAN CSPG2	HDHRWSRR	1	0.2	0.98085	-1.1463	0	0	0	0	0	0	0	0	14.2349	0	0	0	0	0	0	0	0	0	0	0	0	0	0	0	0	0	0
P13645	K1C10_HUMAN	Keratin, type I cytoskeletal 10 (Cytokeratin-10) (CK-10) (Keratin-10) (K10)	KRT10 KPP	ALEESNYELEGK;GSLGGGFSSGGFSGGSFSR;LENEIQTYR;NVQALEIELQSQLALK;SLLEGEGSSGGGGR;SQYEQLAEQNR;SQYEQLAEQNRK;VLDELTLTK;YENEVALR	9	17	0	14.796	0	0	15.9999	16.874	17.1721	16.7579	17.5705	17.8825	18.1157	0	0	0	13.1613	11.1321	13.6049	0	0	0	0	12.8105	0	12.9492	12.9809	12.7698	0	0	0
P13985	HRES1_HUMAN	Putative HTLV-1-related endogenous sequence (p25)	HRES1	HRHPQDPR	1	3.6	0.97904	-0.48083	0	0	0	0	0	0	0	0	0	0	0	0	0	0	0	0	0	0	0	0	0	0	0	0	11.0253	0	0
P14091	CATE_HUMAN	Cathepsin E (EC 3.4.23.34) [Cleaved into: Cathepsin E form I; Cathepsin E form II]	CTSE	VGLAPAVP	1	2	0.9679	0.79967	0	0	0	0	0	0	0	0	0	0	17.451	16.8904	0	14.8188	14.2968	14.0218	0	13.4351	14.3212	18.1887	17.2544	18.2875	18.2654	18.5471	17.4931	17.5917	18.1187
P14210	HGF_HUMAN	Hepatocyte growth factor (Hepatopoietin-A) (Scatter factor) (SF) [Cleaved into: Hepatocyte growth factor alpha chain; Hepatocyte growth factor beta chain]	HGF HPTA	GFDDNYCR	1	1.1	0.97955	-0.48083	0	11.1345	0	0	0	0	0	0	0	0	0	0	0	0	0	0	0	0	0	0	0	0	0	0	0	0	0
P14222	PERF_HUMAN	Perforin-1 (P1) (Cytolysin) (Lymphocyte pore-forming protein) (PFP)	PRF1 PFP	ISALTALR	1	1.4	0.97921	-0.48083	12.8362	13.2778	0	0	0	0	0	0	0	12.668	12.4686	0	0	0	0	0	0	13.5916	14.403	14.4451	0	0	0	0	0	14.1145	0
P14384	CBPM_HUMAN	Carboxypeptidase M (CPM) (EC 3.4.17.12)	CPM	GRNLWVLVVGRFPK	1	3.2	0.97237	-1.7671	0	0	0	0	0	0	0	0	0	0	0	0	0	0	0	0	0	0	13.4023	14.8507	11.4604	0	0	0	13.6932	13.4411	12.053
P14410	SUIS_HUMAN	Sucrase-isomaltase, intestinal [Cleaved into: Sucrase (EC 3.2.1.48); Isomaltase (EC 3.2.1.10)]	SI	YVIILDPAISIGRR	1	0.8	0.97436	-1.4166	0	0	0	0	0	0	0	0	0	0	0	15.4482	0	0	0	0	0	0	0	0	0	0	0	0	0	0	0
P14679	TYRO_HUMAN	Tyrosinase (EC 1.14.18.1) (LB24-AB) (Monophenol monooxygenase) (SK29-AB) (Tumor rejection antigen AB)	TYR	RNPGNHDK	1	1.5	0.97819	-0.48083	0	0	0	0	0	0	0	0	0	0	0	0	0	11.5351	0	0	0	0	0	0	0	0	0	0	0	0	0
P14780	MMP9_HUMAN	Matrix metalloproteinase-9 (MMP-9) (EC 3.4.24.35) (92 kDa gelatinase) (92 kDa type IV collagenase) (Gelatinase B) (GELB) [Cleaved into: 67 kDa matrix metalloproteinase-9; 82 kDa matrix metalloproteinase-9]	MMP9 CLG4B	FDVKAQMVDPR;WCATTANYDRDK	2	3.3	0.98023	-0.36286	12.0042	12.222	0	0	0	0	0	0	0	12.1977	0	0	11.5689	0	12.3267	13.326	13.0202	0	0	11.5971	0	0	0	0	0	0	0
P14923	PLAK_HUMAN	Junction plakoglobin (Catenin gamma) (Desmoplakin III) (Desmoplakin-3)	JUP CTNNG DP3	GIMEEDEACGR	1	1.5	0.9775	0.40974	0	0	0	11.6071	0	0	0	0	0	0	0	0	0	0	0	0	0	0	0	0	0	0	0	0	0	0	0
P15056	BRAF_HUMAN	Serine/threonine-protein kinase B-raf (EC 2.7.11.1) (Proto-oncogene B-Raf) (p94) (v-Raf murine sarcoma viral oncogene homolog B1)	BRAF BRAF1 RAFB1	TFFTLAFCDFCR	1	1.6	0.97553	-0.46043	0	0	0	0	0	0	0	0	0	0	0	0	0	0	0	0	0	0	0	13.6522	0	0	0	0	0	0	0
P15260	INGR1_HUMAN	Interferon gamma receptor 1 (IFN-gamma receptor 1) (IFN-gamma-R1) (CDw119) (Interferon gamma receptor alpha-chain) (IFN-gamma-R-alpha) (CD antigen CD119)	IFNGR1	VGQKESAYAK	1	2	1.0428	1.0831	0	0	0	0	0	0	0	0	0	0	0	0	11.8352	11.7736	0	0	0	0	0	12.8082	0	0	0	0	0	0	0
P15516	HIS3_HUMAN	Histatin-3 (Basic histidine-rich protein) (Hst) (Histidine-rich protein 3) (PB) [Cleaved into: Histatin-3; His3-(20-44)-peptide (His3 20/44) (His3-(1-25)-peptide) (His3 1/25) (Histatin-3 1/25) (Histatin-6); His3-(20-43)-peptide (His3 20/43) (His3-(1-24)-peptide) (His3 1/24) (Histatin-3 1/24) (Histatin-5); His3-(20-32)-peptide (His3 20/32) (His3-(1-13)-peptide) (His3 1/13) (Histatin-3 1/13); His3-…	HTN3 HIS2	FHEKHHSHR;HHSHRGYR	2	23.5	0.98457	-0.85015	11.4144	0	11.4422	12.8992	13.2248	12.6982	0	0	12.2737	0	0	0	0	0	0	0	0	0	0	0	0	0	0	0	0	0	0
P15586	GNS_HUMAN	N-acetylglucosamine-6-sulfatase (EC 3.1.6.14) (Glucosamine-6-sulfatase) (G6S)	GNS	FDPRLMFSNR;MRLLPLAPGR	2	3.6	1.0347	1.2302	0	0	12.9538	11.9842	12.868	0	13.2869	13.3239	13.2691	0	0	0	0	0	0	0	0	0	0	0	0	0	0	0	0	0	0
P15812	CD1E_HUMAN	T-cell surface glycoprotein CD1e, membrane-associated (hCD1e) (R2G1) (CD antigen CD1e) [Cleaved into: T-cell surface glycoprotein CD1e, soluble (sCD1e)]	CD1E	VLNRYLDIK	1	2.3	0.97653	-0.36711	18.1881	0	0	0	0	0	0	0	0	14.8783	19.2491	0	0	17.9616	0	0	0	0	0	0	0	17.9388	0	17.9823	0	19.2248	17.5097
P15924	DESP_HUMAN	Desmoplakin (DP) (250/210 kDa paraneoplastic pemphigus antigen)	DSP	AQQIHSQTSQQYPLYDLDLGK;SLLATMK	2	1	0.98711	1.0208	0	0	0	0	0	0	0	0	13.0756	0	0	0	0	12.3818	0	0	16.393	0	14.1443	0	0	0	13.7115	0	0	0	0
P16035	TIMP2_HUMAN	Metalloproteinase inhibitor 2 (CSC-21K) (Tissue inhibitor of metalloproteinases 2) (TIMP-2)	TIMP2	RSDGSCAWYR	1	4.5	0.9682	1.0831	0	0	0	0	0	0	0	0	10.5798	0	0	0	0	0	0	0	0	0	0	0	0	0	0	0	0	0	0
P16104	H2AX_HUMAN	Histone H2AX (H2a/x) (Histone H2A.X)	H2AX H2AFX	LLGGVTIAQGGVLPNIQAVLLPKKTSATVGPK	1	22.4	0.97729	0.058861	0	0	0	0	0	0	0	0	0	0	0	0	0	0	0	0	0	0	0	0	0	0	0	13.1292	0	0	0
P16112	PGCA_HUMAN	Aggrecan core protein (Cartilage-specific proteoglycan core protein) (CSPCP) (Chondroitin sulfate proteoglycan core protein 1) (Chondroitin sulfate proteoglycan 1) [Cleaved into: Aggrecan core protein 2]	ACAN AGC1 CSPG1 MSK16	TPCVGDK;YPIVTPRPACGGDKPGVR;YQGHCYR	3	1.3	0.9832	-1.1035	15.3531	0	0	0	0	0	0	0	0	0	15.493	14.3323	12.9215	15.3163	14.1622	15.6578	15.4862	15.6443	12.6863	0	17.0192	16.9763	16.4586	16.3725	16.0543	15.9171	15.915
P16157	ANK1_HUMAN	Ankyrin-1 (ANK-1) (Ankyrin-R) (Erythrocyte ankyrin)	ANK1 ANK	LVKFLLQHQADVNAK;RKFHRPIGLR;SFHFQSFR;VRVAELLLER	4	2.3	0	3.3991	13.0723	13.4232	0	0	0	0	0	0	0	0	0	16.3792	13.6974	13.1739	13.4306	13.4009	13.2253	13.2955	14.2437	12.6951	13.0723	14.0139	14.7003	14.0194	14.4774	14.3425	14.0937
P16219	ACADS_HUMAN	Short-chain specific acyl-CoA dehydrogenase, mitochondrial (SCAD) (EC 1.3.8.1) (Butyryl-CoA dehydrogenase)	ACADS	MAAALLARASGPARR	1	3.6	0.97246	-1.882	0	0	0	0	0	0	0	0	0	0	0	0	10.8198	0	0	0	0	0	0	0	0	12.8651	12.9141	12.9579	0	0	0
P16278	BGAL_HUMAN	Beta-galactosidase (EC 3.2.1.23) (Acid beta-galactosidase) (Lactase) (Elastin receptor 1)	GLB1 ELNR1	YFALRNIIQK	1	1.5	0.97518	-0.31679	0	0	0	0	11.4787	12.6133	12.9434	12.8656	12.9778	0	0	0	0	0	0	0	0	0	0	0	0	0	0	0	0	0	0
P16333	NCK1_HUMAN	Cytoplasmic protein NCK1 (NCK adaptor protein 1) (Nck-1) (SH2/SH3 adaptor protein NCK-alpha)	NCK1 NCK	INGMVGLVPK	1	2.7	1.0483	1.0831	12.155	12.1194	0	0	0	0	0	0	0	0	12.9613	12.779	0	11.3657	0	11.4662	0	11.7837	0	0	0	11.4327	11.3645	11.9299	0	0	0
P16519	NEC2_HUMAN	Neuroendocrine convertase 2 (NEC 2) (EC 3.4.21.94) (KEX2-like endoprotease 2) (Prohormone convertase 2) (Proprotein convertase 2) (PC2)	PCSK2 NEC2	MAKDWKTVPER	1	1.7	0.97414	0.081568	12.4579	0	0	0	0	0	0	0	0	0	13.3115	0	0	0	12.0621	0	0	0	14.0425	0	0	0	0	0	0	11.8841	12.8702
P16591	FER_HUMAN	Tyrosine-protein kinase Fer (EC 2.7.10.2) (Feline encephalitis virus-related kinase FER) (Fujinami poultry sarcoma/Feline sarcoma-related protein Fer) (Proto-oncogene c-Fer) (Tyrosine kinase 3) (p94-Fer)	FER TYK3	KSDIVLLLSQK	1	1.3	0.97811	0.40974	0	0	0	0	0	0	0	0	0	0	0	0	0	0	0	0	0	0	0	0	0	0	0	0	0	12.2033	0
P16615	AT2A2_HUMAN	Sarcoplasmic/endoplasmic reticulum calcium ATPase 2 (SERCA2) (SR Ca(2+)-ATPase 2) (EC 7.2.2.10) (Calcium pump 2) (Calcium-transporting ATPase sarcoplasmic reticulum type, slow twitch skeletal muscle isoform) (Endoplasmic reticulum class 1/2 Ca(2+) ATPase)	ATP2A2 ATP2B	LTSIKSTTLR	1	1	0.97774	-0.32809	0	0	0	0	0	0	14.5778	12.7364	13.9869	0	0	0	0	0	0	0	0	0	0	0	0	0	0	0	0	0	0
P16885	PLCG2_HUMAN	1-phosphatidylinositol 4,5-bisphosphate phosphodiesterase gamma-2 (EC 3.1.4.11) (Phosphoinositide phospholipase C-gamma-2) (Phospholipase C-IV) (PLC-IV) (Phospholipase C-gamma-2) (PLC-gamma-2)	PLCG2	SFVFILEPK	1	0.7	0.9906	0.92373	0	0	0	0	0	0	0	0	0	0	0	0	0	0	0	0	0	0	0	12.9009	12.4053	12.6574	12.7943	0	0	0	0
P17017	ZNF14_HUMAN	Zinc finger protein 14 (Gonadotropin-inducible ovary transcription repressor 4) (GIOT-4) (Zinc finger protein KOX6)	ZNF14 GIOT4 KOX6	QCGKVFIR	1	1.2	0.97776	-0.48083	0	0	0	0	0	0	0	0	0	0	0	0	0	0	0	0	0	11.7561	0	0	0	0	0	0	0	0	0
P17021	ZNF17_HUMAN	Zinc finger protein 17 (Zinc finger protein HPF3) (Zinc finger protein KOX10)	ZNF17 KIAA1947 KOX10	HRRNHFGER;VFNQNSHLIQHQK	2	3.3	0.9792	-1.148	0	0	0	0	0	0	0	13.1023	12.9745	0	0	0	0	0	0	0	0	0	14.2591	0	0	0	0	0	0	0	0
P17022	ZNF18_HUMAN	Zinc finger protein 18 (Heart development-specific gene 1 protein) (Zinc finger protein 535) (Zinc finger protein KOX11) (Zinc finger protein with KRAB and SCAN domains 6)	ZNF18 HDSG1 KOX11 ZKSCAN6 ZNF535	CDYCGKGFSDFSGLR	1	2.7	0.97281	-2.1931	0	0	0	0	0	0	0	0	0	0	0	12.1321	0	0	0	0	0	0	0	0	0	0	0	0	0	0	0
P17026	ZNF22_HUMAN	Zinc finger protein 22 (Zinc finger protein KOX15) (Zinc finger protein Krox-26)	ZNF22 KOX15 KROX26	TRGKNIR	1	3.1	0.97995	-0.36606	0	0	0	0	0	0	0	13.675	14.8412	0	0	0	0	0	0	0	0	0	0	0	0	0	0	0	0	0	0
P17027	ZNF23_HUMAN	Zinc finger protein 23 (Zinc finger protein 359) (Zinc finger protein 612) (Zinc finger protein KOX16)	ZNF23 KOX16 ZNF359 ZNF612	AFSINEKLIWHQR	1	2	0.98123	-1.1356	0	0	0	0	0	0	0	0	0	0	0	0	0	0	0	0	0	0	0	12.6573	13.7217	0	0	0	0	0	0
P17036	ZNF3_HUMAN	Zinc finger protein 3 (Zinc finger protein HF.12) (Zinc finger protein HZF3.1) (Zinc finger protein KOX25)	ZNF3 KOX25	EVSLKRPLGNSPGER	1	3.4	0.97254	-2.1931	0	0	0	0	0	0	0	0	0	0	0	0	0	0	0	0	0	0	13.8021	0	0	0	0	0	0	0	0
P17038	ZNF43_HUMAN	Zinc finger protein 43 (Zinc finger protein 39) (Zinc finger protein HTF6) (Zinc finger protein KOX27)	ZNF43 KOX27 ZNF39 ZNF39L1	CEECGKAFNQFSTLTKHK	1	2.2	0.9719	-1.7279	0	0	0	0	0	0	0	0	0	0	0	11.5557	0	0	0	0	0	0	0	0	0	0	0	0	0	0	0
P17050	NAGAB_HUMAN	Alpha-N-acetylgalactosaminidase (EC 3.2.1.49) (Alpha-galactosidase B)	NAGA	CNINCDEDPK;CNINCDEDPKNCISEQLFMEMADR	2	5.8	0.93204	1.5337	0	12.7018	0	0	0	0	0	14.6982	12.939	11.8703	0	13.1219	11.9743	0	11.7407	12.7661	11.6344	13.4767	14.3635	0	12.436	0	13.9626	0	0	0	12.1988
P17098	ZNF8_HUMAN	Zinc finger protein 8 (Zinc finger protein HF.18)	ZNF8	SSAGGAKAGQPESR	1	2.4	0.97171	-1.7277	0	0	0	0	0	0	0	0	0	0	11.7801	0	0	0	0	0	0	0	0	0	0	0	0	0	0	0	11.5926
P17213	BPI_HUMAN	Bactericidal permeability-increasing protein (BPI) (CAP 57)	BPI	ISGKWKAQK	1	1.8	0.98299	-1.0223	0	0	0	0	0	0	0	0	0	0	0	0	0	0	0	0	0	0	0	0	17.1834	0	0	0	0	0	0
P17342	ANPRC_HUMAN	Atrial natriuretic peptide receptor 3 (Atrial natriuretic peptide clearance receptor) (Atrial natriuretic peptide receptor type C) (ANP-C) (ANPR-C) (NPR-C)	NPR3 ANPRC C5orf23 NPRC	RLLPPGTR;VAPAYAK	2	2.8	0.97627	0.36974	0	0	0	0	0	0	0	0	0	12.9801	10.7849	16.407	0	0	0	0	0	12.8071	0	0	0	0	16.7068	16.8297	0	0	0
P17405	ASM_HUMAN	Sphingomyelin phosphodiesterase (EC 3.1.4.12) (EC 3.1.4.3) (Acid sphingomyelinase) (aSMase) [Cleaved into: Sphingomyelin phosphodiesterase, processed form]	SMPD1 ASM	EPNVARVGSVAIKLCNLLK	1	3	0.99484	1.0008	0	0	0	0	0	0	0	0	0	0	0	0	0	0	0	0	0	0	0	0	15.9088	0	0	0	0	0	0
P17480	UBF1_HUMAN	Nucleolar transcription factor 1 (Autoantigen NOR-90) (Upstream-binding factor 1) (UBF-1)	UBTF UBF UBF1	EDHPDLIQNAKK	1	1.6	0.97706	-0.1504	0	0	0	0	0	0	0	0	0	0	14.6876	0	0	0	0	0	0	0	0	0	0	0	0	0	0	0	0
P17600	SYN1_HUMAN	Synapsin-1 (Brain protein 4.1) (Synapsin I)	SYN1	QLIVELVVNKMAQALPR	1	2.4	0.9721	-2.0016	0	0	0	0	0	0	0	0	0	0	0	0	0	0	0	0	0	0	0	11.6527	0	0	11.5668	0	0	0	0
P17812	PYRG1_HUMAN	CTP synthase 1 (EC 6.3.4.2) (CTP synthetase 1) (UTP--ammonia ligase 1)	CTPS1 CTPS	GCRLSPR;RRTLFQTK	2	2.5	0.98421	-0.8453	0	0	11.2543	0	12.5572	0	0	11.5061	13.4181	0	0	0	12.328	0	0	0	0	0	0	0	11.5117	0	0	0	0	0	0
P18084	ITB5_HUMAN	Integrin beta-5	ITGB5	GDCSCNQCSCFESEFGK;IGDTASFEVSLEAR	2	3.9	0.98002	-1.1614	0	0	0	0	0	0	0	0	0	0	0	0	0	12.1504	0	0	0	12.9096	0	0	0	10.8248	13.2689	11.7531	13.0089	0	0
P18089	ADA2B_HUMAN	Alpha-2B adrenergic receptor (Alpha-2 adrenergic receptor subtype C2) (Alpha-2B adrenoreceptor) (Alpha-2B adrenoceptor) (Alpha-2BAR)	ADRA2B ADRA2L1 ADRA2RL1	RAQLTREK	1	1.8	0.97988	-1.1463	0	0	0	0	0	0	0	0	0	0	0	0	0	0	0	0	0	0	0	0	0	17.3119	0	0	0	0	0
P18146	EGR1_HUMAN	Early growth response protein 1 (EGR-1) (AT225) (Nerve growth factor-induced protein A) (NGFI-A) (Transcription factor ETR103) (Transcription factor Zif268) (Zinc finger protein 225) (Zinc finger protein Krox-24)	EGR1 KROX24 ZNF225	TPPHERPYACPVESCDRRFSR	1	3.9	0.97404	0.15207	0	0	0	0	0	0	0	0	0	0	0	0	0	0	0	0	0	0	0	0	14.2533	0	0	0	14.3387	0	0
P18206	VINC_HUMAN	Vinculin (Metavinculin) (MV)	VCL	TDAGFTLRWVRK	1	1.1	0.97796	-0.1504	0	0	0	0	12.3117	0	0	0	0	0	0	0	0	0	0	0	0	0	0	0	0	0	0	0	0	0	0
P18428	LBP_HUMAN	Lipopolysaccharide-binding protein (LBP)	LBP	ALPSILLALLLTSTPEALGANPGLVARITDK;GEIFHRNHR	2	8.3	0.97732	-0.26933	12.9725	13.5167	0	0	0	0	0	0	0	0	14.1326	13.907	12.8683	12.7005	12.9419	13.8244	13.6668	13.3615	13.629	13.6095	13.4378	11.0969	0	12.0093	12.8156	0	12.7128
P18433	PTPRA_HUMAN	Receptor-type tyrosine-protein phosphatase alpha (Protein-tyrosine phosphatase alpha) (R-PTP-alpha) (EC 3.1.3.48)	PTPRA PTPA PTPRL2	SPSTNRK	1	0.9	0.97853	-0.36606	0	0	11.2037	0	0	0	0	0	0	0	0	0	0	0	0	0	0	0	0	0	0	0	0	0	0	0	0
P18847	ATF3_HUMAN	Cyclic AMP-dependent transcription factor ATF-3 (cAMP-dependent transcription factor ATF-3) (Activating transcription factor 3)	ATF3	NLFIQQIK	1	4.4	0.98123	-0.48083	0	0	0	0	0	0	0	0	0	15.5679	0	0	0	0	0	0	0	0	0	0	0	0	0	0	0	0	0
P18858	DNLI1_HUMAN	DNA ligase 1 (EC 6.5.1.1) (DNA ligase I) (Polydeoxyribonucleotide synthase [ATP] 1)	LIG1	RPGRKAAR	1	0.9	0.97837	-0.48083	0	0	0	0	0	0	0	0	0	13.1102	13.5567	0	0	0	0	0	0	0	0	13.3176	0	0	0	0	0	0	12.3784
P18887	XRCC1_HUMAN	DNA repair protein XRCC1 (X-ray repair cross-complementing protein 1)	XRCC1	ILQGVVVVLSGFQNPFR;MPEIRLR	2	3.8	0.97355	-2.3666	0	0	15.1553	14.2039	13.6034	13.3045	16.1302	11.9261	14.4524	0	0	0	0	0	0	0	0	0	0	0	0	0	0	0	0	0	0
P19021	AMD_HUMAN	Peptidyl-glycine alpha-amidating monooxygenase (PAM) [Includes: Peptidylglycine alpha-hydroxylating monooxygenase (PHM) (EC 1.14.17.3); Peptidyl-alpha-hydroxyglycine alpha-amidating lyase (EC 4.3.2.5) (Peptidylamidoglycolate lyase) (PAL)]	PAM	IPLLQQPKR	1	0.9	0.9839	-0.013418	0	0	0	0	0	0	0	0	0	15.5717	15.3005	14.643	0	13.7308	13.6093	0	14.2993	13.6039	14.6594	0	13.6936	0	0	0	12.6001	13.5687	0
P19022	CADH2_HUMAN	Cadherin-2 (CDw325) (Neural cadherin) (N-cadherin) (CD antigen CD325)	CDH2 CDHN NCAD	IVGAGLGTGAIIAILLCIIILLILVLMFVVWMKRR;VCQCDSNGDCTDVDR	2	5.5	1.0464	1.3029	0	0	0	0	11.789	0	0	0	0	0	0	14.5353	0	0	0	0	0	0	12.0887	0	0	12.2798	0	0	0	0	0
P19086	GNAZ_HUMAN	Guanine nucleotide-binding protein G(z) subunit alpha (G(x) alpha chain) (Gz-alpha)	GNAZ	EIKLLLLGTSNSGKSTIVK	1	5.4	0.97642	-1.3841	0	13.7226	0	0	0	0	0	0	0	0	0	0	0	0	0	0	0	0	0	0	0	0	0	0	0	0	0
P19099	C11B2_HUMAN	Cytochrome P450 11B2, mitochondrial (Aldosterone synthase) (ALDOS) (Aldosterone-synthesizing enzyme) (CYPXIB2) (Corticosterone 18-monooxygenase, CYP11B2) (EC 1.14.15.5) (Cytochrome P-450Aldo) (Cytochrome P-450C18) (Steroid 11-beta-hydroxylase, CYP11B2) (EC 1.14.15.4) (Steroid 18-hydroxylase)	CYP11B2	AALKETLRLYPVGLFLER;WLRLLQIWR	2	5.4	0.9722	-1.7414	0	13.1812	11.4973	11.6867	0	0	11.3809	0	0	0	0	13.701	0	0	0	0	0	0	0	0	0	0	0	0	0	0	0
P19113	DCHS_HUMAN	Histidine decarboxylase (HDC) (EC 4.1.1.22)	HDC	SVKLWFVIR	1	1.4	0.98866	-0.013418	0	0	0	0	0	0	0	0	0	0	0	12.3663	0	0	0	0	0	0	0	0	0	0	0	0	0	0	0
P19320	VCAM1_HUMAN	Vascular cell adhesion protein 1 (V-CAM 1) (VCAM-1) (INCAM-100) (CD antigen CD106)	VCAM1	VPSVYPLDR	1	1.2	0.9949	0.99855	0	0	0	0	18.2652	17.9466	0	0	0	0	0	0	0	0	0	0	0	0	0	0	0	0	0	0	0	0	0
P19367	HXK1_HUMAN	Hexokinase-1 (EC 2.7.1.1) (Brain form hexokinase) (Hexokinase type I) (HK I) (Hexokinase-A)	HK1	KRTVEMHNK	1	1	0.98403	-0.013418	0	0	0	0	0	0	0	0	0	0	0	0	0	0	0	0	0	0	0	0	0	0	0	0	0	0	11.8776
P19404	NDUV2_HUMAN	NADH dehydrogenase [ubiquinone] flavoprotein 2, mitochondrial (EC 7.1.1.2) (NADH-ubiquinone oxidoreductase 24 kDa subunit)	NDUFV2	AAGLTAHWGRHVRNLHK	1	6.8	0.9832	-0.93819	0	0	0	0	0	0	0	0	0	0	0	0	0	0	0	0	0	15.0901	0	0	0	0	0	0	0	0	0
P19447	ERCC3_HUMAN	General transcription and DNA repair factor IIH helicase subunit XPB (TFIIH subunit XPB) (EC 3.6.4.12) (Basic transcription factor 2 89 kDa subunit) (BTF2 p89) (DNA excision repair protein ERCC-3) (DNA repair protein complementing XP-B cells) (TFIIH basal transcription factor complex 89 kDa subunit) (TFIIH 89 kDa subunit) (TFIIH p89) (Xeroderma pigmentosum group B-complementing protein)	ERCC3 XPB XPBC	APSKHVHPLFK;HVHPLFK	2	1.4	0.97512	0.043679	0	0	0	0	0	0	0	0	0	0	0	0	0	0	0	0	0	13.9902	14.4937	14.0867	0	14.179	12.8287	13.4029	13.4115	13.5957	13.7799
P19634	SL9A1_HUMAN	Sodium/hydrogen exchanger 1 (APNH) (Na(+)/H(+) antiporter, amiloride-sensitive) (Na(+)/H(+) exchanger 1) (NHE-1) (Solute carrier family 9 member 1)	SLC9A1 APNH1 NHE1	VAEEDEDDDGGIMMR	1	1.8	0.97326	-2.192	0	0	0	0	0	0	0	0	0	0	0	0	0	0	0	0	0	0	15.4153	0	0	0	0	0	0	0	0
P19838	NFKB1_HUMAN	Nuclear factor NF-kappa-B p105 subunit (DNA-binding factor KBF1) (EBP-1) (Nuclear factor of kappa light polypeptide gene enhancer in B-cells 1) [Cleaved into: Nuclear factor NF-kappa-B p50 subunit]	NFKB1	LSPAPSK	1	0.7	0.98507	0.97237	0	0	0	0	0	0	0	12.7883	14.2938	0	0	0	0	0	0	0	0	0	0	0	0	0	0	0	0	0	0
P19971	TYPH_HUMAN	Thymidine phosphorylase (TP) (EC 2.4.2.4) (Gliostatin) (Platelet-derived endothelial cell growth factor) (PD-ECGF) (TdRPase)	TYMP ECGF1	QLPELIRMKR	1	2.1	1.0256	1.0831	0	0	0	0	0	0	0	0	0	13.2761	13.2125	0	0	12.4807	12.417	0	0	0	0	0	0	0	0	0	0	0	10.1055
P20020	AT2B1_HUMAN	Plasma membrane calcium-transporting ATPase 1 (EC 7.2.2.10) (Plasma membrane calcium ATPase isoform 1) (PMCA1) (Plasma membrane calcium pump isoform 1)	ATP2B1 PMCA1	CFKILSANGEAKVFRPR	1	1.4	0.97207	0.70034	0	0	0	0	13.2881	0	14.9037	13.6062	0	0	0	0	0	0	0	0	0	0	0	0	10.2781	0	0	0	0	0	0
P20042	IF2B_HUMAN	Eukaryotic translation initiation factor 2 subunit 2 (Eukaryotic translation initiation factor 2 subunit beta) (eIF-2-beta)	EIF2S2 EIF2B	IFDIDEAEEGVK	1	3.6	0.9814	-0.1504	0	0	13.2185	0	0	0	0	0	0	0	0	0	0	0	0	0	0	0	0	0	0	0	0	0	0	0	0
P20396	TRH_HUMAN	Pro-thyrotropin-releasing hormone (Pro-TRH) (Prothyroliberin) [Cleaved into: Thyrotropin-releasing hormone (TRH) (Protirelin) (TSH-releasing factor) (Thyroliberin) (Thyrotropin-releasing factor) (TRF)]	TRH	SPWLAYAVPKR	1	4.5	0.98028	0.40974	0	0	12.7065	0	0	0	13.0602	12.725	12.5362	0	0	0	0	0	0	0	0	0	0	0	0	0	0	0	0	0	0
P20674	COX5A_HUMAN	Cytochrome c oxidase subunit 5A, mitochondrial (Cytochrome c oxidase polypeptide Va)	COX5A	CYSHGSQETDEEFDARWVTYFNKPDIDAWELR	1	21.3	0.97138	-1.7243	0	12.3207	0	0	0	0	0	0	0	12.7007	0	0	0	0	11.824	11.8394	0	0	14.7102	0	0	0	11.6903	0	12.4728	0	12.4636
P20749	BCL3_HUMAN	B-cell lymphoma 3 protein (BCL-3) (Proto-oncogene BCL3)	BCL3 BCL4 D19S37	AAGLPGAALPLR	1	2.6	0.98788	0.91023	0	0	0	0	0	0	0	0	0	0	11.6088	12.5111	0	0	12.3283	13.0573	13.514	11.0222	0	0	0	0	0	0	11.2516	12.9659	12.6028
P20800	EDN2_HUMAN	Endothelin-2 (ET-2) (Preproendothelin-2) (PPET2)	EDN2	CQCSSARDPACATFCLR	1	9.6	0.97197	-2.0016	0	0	0	0	0	0	0	0	0	0	0	0	0	0	0	0	0	0	0	0	0	0	0	0	0	10.1152	0
P20810	ICAL_HUMAN	Calpastatin (Calpain inhibitor) (Sperm BS-17 component)	CAST	CGEDDETIPSEYR	1	1.8	0.98488	-0.82454	0	0	0	0	0	0	0	0	0	0	0	0	0	0	0	0	0	0	0	10.9937	0	0	0	0	0	0	0
P20929	NEBU_HUMAN	Nebulin	NEB	AMEIISEKK;TDAIPIRAAKAAR;TIYTAPLDMLQVTQAKK;YRQHPDTLK	4	1	0.97384	-2.8957	0	0	12.5596	0	0	0	14.3631	13.2074	14.5171	0	0	0	0	0	13.1618	0	12.8307	12.5686	13.6404	12.2855	12.8978	0	14.0583	0	0	0	0
P21128	ENDOU_HUMAN	Uridylate-specific endoribonuclease (EC 4.6.1.-) (Placental protein 11) (PP11) (Protein endoU)	ENDOU	YIATAYIVSST	1	2.7	0.97907	0.40974	0	0	0	0	0	0	0	0	0	0	0	0	0	0	0	0	0	0	0	0	10.3503	0	0	0	0	0	0
P21439	MDR3_HUMAN	Phosphatidylcholine translocator ABCB4 (EC 7.6.2.1) (ATP-binding cassette sub-family B member 4) (Multidrug resistance protein 3) (P-glycoprotein 3)	ABCB4 MDR3 PGY3	STTVQLIQR	1	0.7	0.98596	-0.013418	0	0	0	0	0	0	13.9774	0	13.5816	0	0	0	0	0	0	0	0	0	0	0	0	0	0	0	0	0	0
P21709	EPHA1_HUMAN	Ephrin type-A receptor 1 (hEpha1) (EC 2.7.10.1) (EPH tyrosine kinase) (EPH tyrosine kinase 1) (Erythropoietin-producing hepatoma receptor) (Tyrosine-protein kinase receptor EPH)	EPHA1 EPH EPHT EPHT1	KEPRQLELTWAGSRPR	1	1.6	0.98386	-0.98447	0	0	0	0	0	0	0	0	0	0	0	0	0	0	0	0	0	15.0901	0	0	0	0	0	0	0	0	0
P21817	RYR1_HUMAN	Ryanodine receptor 1 (RYR-1) (RyR1) (Skeletal muscle calcium release channel) (Skeletal muscle ryanodine receptor) (Skeletal muscle-type ryanodine receptor) (Type 1 ryanodine receptor)	RYR1 RYDR	ISEDPARDGPGIRR;RGDRYSVQTSLIVATLK	2	0.6	0.98367	-0.92549	0	0	0	0	0	0	0	0	0	0	0	0	0	0	0	0	0	0	12.1783	0	0	0	0	0	0	0	0
P21854	CD72_HUMAN	B-cell differentiation antigen CD72 (Lyb-2) (CD antigen CD72)	CD72	TKETLQSEEQQRR	1	3.6	0.97847	-1.1751	0	0	0	0	0	12.894	0	0	0	0	0	0	0	0	0	0	0	0	0	0	0	0	0	0	0	0	0
P21860	ERBB3_HUMAN	Receptor tyrosine-protein kinase erbB-3 (EC 2.7.10.1) (Proto-oncogene-like protein c-ErbB-3) (Tyrosine kinase-type cell surface receptor HER3)	ERBB3 HER3	DNGRSCPPCHEVCKGR	1	1.2	0.97373	-2.2679	0	0	0	0	0	0	0	0	0	0	0	0	0	0	0	0	0	0	0	0	0	12.917	0	0	0	0	0
P21912	SDHB_HUMAN	Succinate dehydrogenase [ubiquinone] iron-sulfur subunit, mitochondrial (EC 1.3.5.1) (Iron-sulfur subunit of complex II) (Ip)	SDHB SDH SDH1	AAVVALSLRR	1	3.6	0.99346	1.0831	12.4644	0	0	0	0	0	0	0	0	0	0	0	0	0	0	0	0	0	0	0	0	0	0	0	0	0	0
P22059	OSBP1_HUMAN	Oxysterol-binding protein 1	OSBP OSBP1	RWFVLSNGLLSYYR	1	1.7	0.9742	-1.4166	13.142	12.5069	0	0	0	0	0	0	0	13.1637	12.894	12.4117	12.8066	0	12.6083	0	0	0	13.6619	12.2671	0	12.4088	12.8102	12.8706	0	0	0
P22105	TENX_HUMAN	Tenascin-X (TN-X) (Hexabrachion-like protein)	TNXB HXBL TNX TNXB1 TNXB2 XB	AGQCVCVEGFRGPDCAIQTCPGDCR;FLLYGLSGRKR;VNWMPPPSR	3	1.1	0.97505	0.22097	0	0	13.6617	0	0	0	0	0	0	12.2889	0	0	0	0	0	12.3053	0	0	12.9484	0	0	0	0	0	0	0	0
P22307	SCP2_HUMAN	Sterol carrier protein 2 (SCP-2) (Acetyl-CoA C-myristoyltransferase) (EC 2.3.1.155) (Non-specific lipid-transfer protein) (NSL-TP) (Propanoyl-CoA C-acyltransferase) (EC 2.3.1.176) (SCP-2/3-oxoacyl-CoA thiolase) (SCP-2/thiolase) (EC 2.3.1.16) (SCP-chi) (SCPX) (Sterol carrier protein X) (SCP-X)	SCP2	IGGIFAFK	1	1.5	0.97851	-0.48083	0	0	0	0	0	0	0	0	0	12.9951	12.9562	0	11.2384	0	11.9344	0	0	0	0	0	0	0	0	0	0	0	12.5846
P22352	GPX3_HUMAN	Glutathione peroxidase 3 (GPx-3) (GSHPx-3) (EC 1.11.1.9) (Extracellular glutathione peroxidase) (Plasma glutathione peroxidase) (GPx-P) (GSHPx-P)	GPX3 GPXP	TTVSNVKMDILSYMR	1	6.6	0.97498	-0.38468	0	13.1477	0	0	0	0	0	0	0	13.1856	0	12.1744	12.5555	12.8609	13.4704	0	0	0	0	0	0	12.9244	12.6723	12.9545	0	0	0
P22413	ENPP1_HUMAN	Ectonucleotide pyrophosphatase/phosphodiesterase family member 1 (E-NPP 1) (Membrane component chromosome 6 surface marker 1) (Phosphodiesterase I/nucleotide pyrophosphatase 1) (Plasma-cell membrane glycoprotein PC-1) [Cleaved into: Ectonucleotide pyrophosphatase/phosphodiesterase family member 1, secreted form] [Includes: Alkaline phosphodiesterase I (EC 3.1.4.1); Nucleotide pyrophosphatase (NPP…	ENPP1 M6S1 NPPS PC1 PDNP1	IIKHETLPYGRPR	1	1.4	0.98294	-1.1179	0	0	0	0	0	0	0	0	0	0	0	0	0	0	0	0	11.7055	0	0	0	0	0	0	0	0	0	0
P22557	HEM0_HUMAN	5-aminolevulinate synthase, erythroid-specific, mitochondrial (ALAS-E) (EC 2.3.1.37) (5-aminolevulinic acid synthase 2) (Delta-ALA synthase 2) (Delta-aminolevulinate synthase 2)	ALAS2 ALASE ASB	QDHTYRVFK	1	1.5	0.98514	-0.013418	0	0	0	0	0	0	0	0	0	0	0	0	0	0	14.1089	14.2002	0	0	0	0	15.0857	0	15.0626	0	14.8352	0	0
P22735	TGM1_HUMAN	Protein-glutamine gamma-glutamyltransferase K (EC 2.3.2.13) (Epidermal TGase) (Transglutaminase K) (TG(K)) (TGK) (TGase K) (Transglutaminase-1) (TGase-1)	TGM1 KTG	SRRGGGR	1	0.9	0.98284	-1.0954	12.1028	13.1598	0	0	0	0	0	0	0	13.6613	16.4654	15.6961	0	12.7997	12.5068	12.4302	12.2589	0	13.6799	13.1324	11.9084	14.3401	12.7065	13.1049	0	12.2314	11.5098
P22736	NR4A1_HUMAN	Nuclear receptor subfamily 4 group A member 1 (Early response protein NAK1) (Nuclear hormone receptor NUR/77) (Nur77) (Orphan nuclear receptor HMR) (Orphan nuclear receptor TR3) (ST-59) (Testicular receptor 3)	NR4A1 GFRP1 HMR NAK1	NRCQFCRFQK	1	1.7	0.98278	-0.97081	0	10.768	0	0	0	0	0	0	0	0	0	0	0	0	0	0	11.9518	10.886	14.4519	14.1529	13.8016	0	0	12.4089	12.4183	12.5226	13.0216
P22897	MRC1_HUMAN	Macrophage mannose receptor 1 (MMR) (C-type lectin domain family 13 member D) (C-type lectin domain family 13 member D-like) (Human mannose receptor) (hMR) (Macrophage mannose receptor 1-like protein 1) (CD antigen CD206)	MRC1 CLEC13D CLEC13DL MRC1L1	YTNWAADEPK	1	0.7	0.92369	1.0831	0	0	0	0	0	0	0	0	0	0	0	0	0	12.6404	0	0	0	0	0	0	0	0	0	0	0	0	0
P22914	CRYGS_HUMAN	Gamma-crystallin S (Beta-crystallin S) (Gamma-S-crystallin)	CRYGS CRYG8	GRQYLLDKK	1	5.1	0.98377	-1.0222	0	0	0	0	0	0	0	0	0	0	0	0	0	0	0	0	0	13.2306	0	0	0	0	0	0	0	0	0
P23229	ITA6_HUMAN	Integrin alpha-6 (CD49 antigen-like family member F) (VLA-6) (CD antigen CD49f) [Cleaved into: Integrin alpha-6 heavy chain; Integrin alpha-6 light chain; Processed integrin alpha-6 (Alpha6p)]	ITGA6	IEDDMDGGDWSFCDGRLR;KFSLFAER	2	2.3	0.97269	-2.1917	0	14.366	0	0	12.7289	0	0	0	0	0	13.4426	0	0	0	0	0	0	0	0	0	0	0	0	0	0	12.7919	0
P23378	GCSP_HUMAN	Glycine dehydrogenase (decarboxylating), mitochondrial (EC 1.4.4.2) (Glycine cleavage system P protein) (Glycine decarboxylase) (Glycine dehydrogenase (aminomethyl-transferring))	GLDC GCSP	IQPVEVDKYGNIDAVHLK	1	1.8	0.97331	-1.6931	0	0	0	0	0	0	0	0	0	0	0	0	0	0	0	0	0	0	0	0	0	0	0	0	13.565	0	0
P23458	JAK1_HUMAN	Tyrosine-protein kinase JAK1 (EC 2.7.10.2) (Janus kinase 1) (JAK-1)	JAK1 JAK1A JAK1B	MIGPTHGQMTVTR	1	1.1	0.98532	-0.82454	0	0	0	0	0	0	0	0	0	0	0	11.7008	0	0	0	0	0	0	0	0	0	0	0	0	0	0	0
P23467	PTPRB_HUMAN	Receptor-type tyrosine-protein phosphatase beta (Protein-tyrosine phosphatase beta) (R-PTP-beta) (EC 3.1.3.48) (Vascular endothelial protein tyrosine phosphatase) (VE-PTP)	PTPRB PTPB	NESISSETSR	1	0.5	1.0022	0.96174	0	0	0	0	0	0	0	0	0	0	0	0	0	0	0	12.3743	12.6314	12.6001	13.3343	13.1622	13.0773	0	0	0	12.6365	0	0
P23468	PTPRD_HUMAN	Receptor-type tyrosine-protein phosphatase delta (Protein-tyrosine phosphatase delta) (R-PTP-delta) (EC 3.1.3.48)	PTPRD	CDQYWPSR	1	0.4	0.97083	0.79967	13.5337	14.0621	0	0	0	0	0	0	0	0	0	0	0	0	0	13.0442	14.1846	14.4231	0	0	0	0	0	0	0	0	12.237
P23588	IF4B_HUMAN	Eukaryotic translation initiation factor 4B (eIF-4B)	EIF4B	DMDRYGGRDR	1	1.6	0.91803	1.0831	0	0	0	0	0	0	0	0	0	13.26	13.1111	0	0	0	0	0	0	0	0	0	0	0	0	0	11.8304	0	0
P23610	HAP40_HUMAN	40-kDa huntingtin-associated protein (HAP40) (CpG island protein) (Factor VIII intron 22 protein)	F8A1; F8A2; F8A3	VLLLLLLQPPPAK	1	3.5	0.98488	-0.82454	0	0	11.2565	0	0	0	0	0	0	0	0	0	0	0	0	0	0	0	0	0	0	0	0	0	0	0	0
P24043	LAMA2_HUMAN	Laminin subunit alpha-2 (Laminin M chain) (Laminin-12 subunit alpha) (Laminin-2 subunit alpha) (Laminin-4 subunit alpha) (Merosin heavy chain)	LAMA2 LAMM	KEFMTVLANLK	1	0.4	0.9777	0.40974	0	0	11.3225	10.6278	11.2829	11.1295	0	11.4099	12.382	0	0	0	0	0	0	0	0	0	0	0	0	0	0	0	0	0	0
P24539	AT5F1_HUMAN	ATP synthase F(0) complex subunit B1, mitochondrial (ATP synthase peripheral stalk-membrane subunit b) (ATP synthase proton-transporting mitochondrial F(0) complex subunit B1) (ATP synthase subunit b) (ATPase subunit b)	ATP5PB ATP5F1	TGVTGPYVLGTGLILYALSK	1	7.8	0.96658	0.49046	0	0	0	0	0	0	0	0	0	0	0	0	0	0	0	0	11.8085	0	0	0	0	12.4447	0	0	0	0	0
P24588	AKAP5_HUMAN	A-kinase anchor protein 5 (AKAP-5) (A-kinase anchor protein 79 kDa) (AKAP 79) (H21) (cAMP-dependent protein kinase regulatory subunit II high affinity-binding protein)	AKAP5 AKAP79	ETTISEIHVENKDEK	1	3.5	0.97266	-2.1931	0	0	0	0	0	0	0	0	0	0	0	0	0	0	0	0	10.8313	0	0	0	0	0	0	0	0	0	0
P24592	IBP6_HUMAN	Insulin-like growth factor-binding protein 6 (IBP-6) (IGF-binding protein 6) (IGFBP-6)	IGFBP6 IBP6	SLPGSPDGNGSSSCPTGSSG	1	8.3	0.97121	0.18042	0	0	0	0	0	0	0	0	0	0	9.95472	0	0	0	0	0	0	0	0	0	0	0	0	0	0	0	0
P24593	IBP5_HUMAN	Insulin-like growth factor-binding protein 5 (IBP-5) (IGF-binding protein 5) (IGFBP-5)	IGFBP5 IBP5	EQVKIERDSR	1	3.7	0.96629	1.0831	0	0	0	0	0	0	0	0	0	0	0	0	0	0	0	0	0	0	12.4375	0	0	0	0	0	0	0	0
P24752	THIL_HUMAN	Acetyl-CoA acetyltransferase, mitochondrial (EC 2.3.1.9) (Acetoacetyl-CoA thiolase) (T2)	ACAT1 ACAT MAT	RLNVTPLARIVAFADAAVEPIDFPIAPVYAASMVLK	1	8.4	0.96144	0.65977	0	0	0	0	0	0	0	0	0	0	11.0932	0	0	0	0	0	0	0	0	0	0	0	0	0	11.135	0	11.0277
P24821	TENA_HUMAN	Tenascin (TN) (Cytotactin) (GMEM) (GP 150-225) (Glioma-associated-extracellular matrix antigen) (Hexabrachion) (JI) (Myotendinous antigen) (Neuronectin) (Tenascin-C) (TN-C)	TNC HXB	CECDDGFTGADCGELK	1	0.7	0.97241	-2.2274	0	0	0	0	0	0	0	0	0	0	11.9361	11.428	0	0	0	0	0	0	0	13.7442	0	0	0	0	0	0	0
P24928	RPB1_HUMAN	DNA-directed RNA polymerase II subunit RPB1 (RNA polymerase II subunit B1) (EC 2.7.7.6) (DNA-directed RNA polymerase II subunit A) (DNA-directed RNA polymerase III largest subunit) (RNA-directed RNA polymerase II subunit RPB1) (EC 2.7.7.48)	POLR2A POLR2	INNQLRR;MQEEEEVVDK;MSMMGHR	3	1.2	0.94382	1.6363	15.744	16.3386	0	0	0	0	0	0	0	0	17.3642	16.8706	15.4833	16.1388	16.2324	15.9681	16.3229	15.9178	14.5375	13.2226	14.8635	0	15.5321	16.3346	15.6924	11.0419	15.3017
P25054	APC_HUMAN	Adenomatous polyposis coli protein (Protein APC) (Deleted in polyposis 2.5)	APC DP2.5	AQRRIAR;QIRVAMEEQLGTCQDMEKR;TDSTESSGTQSPK	3	1.4	0.97244	-1.6338	0	0	0	0	13.8915	0	17.26	0	0	0	0	0	0	0	0	0	0	0	0	0	0	0	0	11.4728	0	0	0
P25100	ADA1D_HUMAN	Alpha-1D adrenergic receptor (Alpha-1A adrenergic receptor) (Alpha-1D adrenoreceptor) (Alpha-1D adrenoceptor) (Alpha-adrenergic receptor 1a)	ADRA1D ADRA1A	RKPPSAFR	1	1.4	0.97766	-0.48083	13.4619	13.7582	0	0	0	0	0	0	0	12.819	13.3684	0	0	0	13.6642	0	0	0	0	0	0	0	12.3183	12.8709	0	13.4708	0
P25205	MCM3_HUMAN	DNA replication licensing factor MCM3 (EC 3.6.4.12) (DNA polymerase alpha holoenzyme-associated protein P1) (P1-MCM3) (RLF subunit beta) (p102)	MCM3	KAILCLLLGGVER;LKAFKVALLDVFR;SQDSMSSDTARTSPVTAR	3	5.4	0.98129	0.30199	10.6272	0	0	0	0	0	0	0	0	13.1301	12.2456	12.7454	0	0	0	0	0	0	0	0	11.171	12.4994	11.845	0	0	0	0
P25440	BRD2_HUMAN	Bromodomain-containing protein 2 (O27.1.1) (Really interesting new gene 3 protein)	BRD2 KIAA9001 RING3	VVMKALWK	1	1	0.97379	0.076575	0	0	0	0	0	0	0	0	0	0	0	0	0	0	0	13.0688	0	0	0	0	0	0	0	0	0	0	0
P25685	DNJB1_HUMAN	DnaJ homolog subfamily B member 1 (DnaJ protein homolog 1) (Heat shock 40 kDa protein 1) (HSP40) (Heat shock protein 40) (Human DnaJ protein 1) (hDj-1)	DNAJB1 DNAJ1 HDJ1 HSPF1	VSLEEIYSGCTKKMK	1	4.4	0.98274	-1.0387	0	15.1961	0	0	0	0	0	0	0	0	14.8245	0	0	0	0	0	0	0	0	0	0	0	0	0	15.7109	12.623	0
P26022	PTX3_HUMAN	Pentraxin-related protein PTX3 (Pentaxin-related protein PTX3) (Tumor necrosis factor alpha-induced protein 5) (TNF alpha-induced protein 5) (Tumor necrosis factor-inducible gene 14 protein) (TSG-14)	PTX3 TNFAIP5 TSG14	ATDVLNKTILFSYGTKR	1	4.5	0.9728	-1.6905	0	0	0	0	0	0	0	0	0	0	0	0	0	0	0	0	0	0	14.2531	0	0	0	0	0	0	0	0
P26045	PTN3_HUMAN	Tyrosine-protein phosphatase non-receptor type 3 (EC 3.1.3.48) (Protein-tyrosine phosphatase H1) (PTP-H1)	PTPN3 PTPH1	FFIHQRQK	1	0.9	0.98279	-0.49232	0	0	13.1623	12.8194	12.0545	13.2505	13.5069	0	0	0	0	0	0	0	0	0	0	0	0	0	0	0	0	0	0	0	0
P26358	DNMT1_HUMAN	DNA (cytosine-5)-methyltransferase 1 (Dnmt1) (EC 2.1.1.37) (CXXC-type zinc finger protein 9) (DNA methyltransferase HsaI) (DNA MTase HsaI) (M.HsaI) (MCMT)	DNMT1 AIM CXXC9 DNMT	GAQYQPILR;LPLFPEPLHVFAPR	2	1.4	0.91045	1.7773	0	0	0	0	0	0	0	0	0	0	0	0	0	0	0	0	0	0	17.4	15.2304	0	0	0	0	0	0	0
P26371	KRA59_HUMAN	Keratin-associated protein 5-9 (Keratin, cuticle, ultrahigh sulfur 1) (Keratin, ultra high-sulfur matrix protein A) (Keratin-associated protein 5.9) (UHS keratin A) (UHS KerA) (Ultrahigh sulfur keratin-associated protein 5.9)	KRTAP5-9 KAP5.9 KRN1 KRTAP5.9 UHSK1	GCGSCGGSK	1	5.3	0.99067	1.0445	0	0	14.0996	0	0	0	0	0	0	0	0	0	0	0	0	0	0	0	0	0	0	0	0	0	0	0	0
P26441	CNTF_HUMAN	Ciliary neurotrophic factor (CNTF)	CNTF	TFHVLLAR	1	4	0.97084	0.79967	11.5939	0	0	0	0	0	0	0	0	12.4382	0	15.2631	13.5814	0	0	0	0	13.0849	0	11.9234	0	0	0	0	0	0	0
P26640	SYVC_HUMAN	Valine--tRNA ligase (EC 6.1.1.9) (Protein G7a) (Valyl-tRNA synthetase) (ValRS)	VARS1 G7A VARS VARS2	EAFLQEVWK;FEARKAVLVALK	2	1.7	0.97419	0.70228	0	0	0	0	0	0	0	0	0	13.6473	0	0	0	0	0	0	0	0	0	0	0	0	0	0	0	0	0
P27361	MK03_HUMAN	Mitogen-activated protein kinase 3 (MAP kinase 3) (MAPK 3) (EC 2.7.11.24) (ERT2) (Extracellular signal-regulated kinase 1) (ERK-1) (Insulin-stimulated MAP2 kinase) (MAP kinase isoform p44) (p44-MAPK) (Microtubule-associated protein 2 kinase) (p44-ERK1)	MAPK3 ERK1 PRKM3	MLTFNPNKR	1	2.4	0.98891	-0.013418	0	0	0	0	0	0	0	0	0	0	0	0	0	0	0	0	0	0	14.2552	0	0	0	0	0	0	0	0
P27658	CO8A1_HUMAN	Collagen alpha-1(VIII) chain (Endothelial collagen) [Cleaved into: Vastatin]	COL8A1 C3orf7	KGKEIPLASLR;MAVLPGPLQLLGVLLTISLSSIR	2	4.6	0.96136	0.5605	0	11.8638	0	0	0	0	0	0	0	0	12.3611	15.1234	11.9597	13.1758	13.2769	13.592	11.9684	11.4333	0	0	0	0	0	0	12.1665	0	12.2232
P27694	RFA1_HUMAN	Replication protein A 70 kDa DNA-binding subunit (RP-A p70) (Replication factor A protein 1) (RF-A protein 1) (Single-stranded DNA-binding protein) [Cleaved into: Replication protein A 70 kDa DNA-binding subunit, N-terminally processed]	RPA1 REPA1 RPA70	LVMSIRR;VVILMELEVLK	2	2.9	0.97538	0.043683	12.9704	13.9844	0	0	0	0	0	0	0	13.5313	13.3678	13.8843	12.4833	13.056	13.8031	13.4587	13.691	13.4529	0	0	0	0	12.5879	12.5954	0	0	13.121
P27708	PYR1_HUMAN	CAD protein [Includes: Glutamine-dependent carbamoyl-phosphate synthase (EC 6.3.5.5); Aspartate carbamoyltransferase (EC 2.1.3.2); Dihydroorotase (EC 3.5.2.3)]	CAD	WFLHRMKR	1	0.4	0.97921	-0.48083	0	0	0	0	0	0	0	12.6624	0	0	0	0	0	0	0	0	0	0	0	0	0	0	0	0	0	0	0
P27797	CALR_HUMAN	Calreticulin (CRP55) (Calregulin) (Endoplasmic reticulum resident protein 60) (ERp60) (HACBP) (grp60)	CALR CRTC	HKSDFGKFVLSSGK	1	3.4	0.97339	-1.7671	0	0	0	0	0	0	0	0	0	11.5325	0	0	0	0	0	0	0	11.2549	0	0	0	11.2305	0	0	0	0	0
P27824	CALX_HUMAN	Calnexin (IP90) (Major histocompatibility complex class I antigen-binding protein p88) (p90)	CANX	AEEDEILNRSPRNR;GTLSGWILSKAK;WKPPMIDNPSYQGIWKPR	3	7.4	0.97376	-2.6445	0	0	13.0207	15.5325	0	14.7728	13.7852	13.7177	13.6846	0	0	0	0	0	0	0	0	0	0	0	13.8375	0	0	0	12.462	12.9086	0
P27987	IP3KB_HUMAN	Inositol-trisphosphate 3-kinase B (EC 2.7.1.127) (Inositol 1,4,5-trisphosphate 3-kinase B) (IP3 3-kinase B) (IP3K B) (InsP 3-kinase B)	ITPKB	LKAIRTTLEVSPFFK;TYLEEELTK	2	2.5	0.97719	-1.2875	0	0	0	0	0	0	0	0	0	0	0	0	0	0	0	0	0	0	0	14.1188	13.6521	0	0	0	13.5245	13.7939	12.981
P28039	AOAH_HUMAN	Acyloxyacyl hydrolase (EC 3.1.1.77) [Cleaved into: Acyloxyacyl hydrolase small subunit; Acyloxyacyl hydrolase large subunit]	AOAH	VQLQWPQILGK	1	1.9	0.98097	0.40974	0	0	16.1164	13.3834	13.343	15.0438	16.9947	0	0	0	0	0	0	0	0	0	0	0	0	0	0	0	0	0	0	0	0
P28300	LYOX_HUMAN	Protein-lysine 6-oxidase (EC 1.4.3.13) (Lysyl oxidase) [Cleaved into: Protein-lysine 6-oxidase, long form; Protein-lysine 6-oxidase, short form]	LOX	HWFQAGYSTSRAR	1	3.1	0.98201	-1.1356	11.8316	0	0	0	0	0	0	0	0	0	0	0	0	0	0	0	0	0	0	0	0	0	0	0	0	0	0
P28329	CLAT_HUMAN	Choline O-acetyltransferase (CHOACTase) (ChAT) (Choline acetylase) (EC 2.3.1.6)	CHAT	TPILEKVPRK	1	1.3	0.91286	1.0831	0	0	0	0	0	0	0	0	0	0	0	0	0	0	0	0	0	0	0	14.5358	0	13.3353	13.7215	13.6891	13.8481	0	13.5201
P28330	ACADL_HUMAN	Long-chain specific acyl-CoA dehydrogenase, mitochondrial (LCAD) (EC 1.3.8.8)	ACADL	KLHKMGLK;TVAHLQTVQHK	2	4.4	0.98198	-0.7366	0	0	0	11.3859	0	13.224	0	0	0	0	0	0	0	0	0	0	0	0	0	0	0	0	0	0	0	0	0
P28340	DPOD1_HUMAN	DNA polymerase delta catalytic subunit (EC 2.7.7.7) (3'-5' exodeoxyribonuclease) (EC 3.1.11.-) (DNA polymerase subunit delta p125)	POLD1 POLD	RPGPGPGVPPKRAR;RRPGPGPGVPPKR	2	1.4	0.9719	-1.9189	0	0	15.1515	0	0	0	0	15.9295	0	0	0	0	0	0	0	0	0	0	0	0	0	0	0	0	0	0	0
P29120	NEC1_HUMAN	Neuroendocrine convertase 1 (NEC 1) (EC 3.4.21.93) (Prohormone convertase 1) (Proprotein convertase 1) (PC1)	PCSK1 NEC1	TVEGPGRLAQK	1	1.5	0.98018	0.40974	13.1585	0	0	0	0	0	0	0	0	0	0	0	0	0	0	0	0	0	0	0	0	0	0	0	0	0	0
P29218	IMPA1_HUMAN	Inositol monophosphatase 1 (IMP 1) (IMPase 1) (EC 3.1.3.25) (D-galactose 1-phosphate phosphatase) (EC 3.1.3.94) (Inositol-1(or 4)-monophosphatase 1) (Lithium-sensitive myo-inositol monophosphatase A1)	IMPA1 IMPA	RVIAANNR	1	2.9	0.97583	-0.21836	0	0	0	0	0	0	0	0	0	0	0	0	0	0	0	0	15.6517	0	0	0	0	0	0	0	0	0	0
P29323	EPHB2_HUMAN	Ephrin type-B receptor 2 (EC 2.7.10.1) (Developmentally-regulated Eph-related tyrosine kinase) (ELK-related tyrosine kinase) (EPH tyrosine kinase 3) (EPH-like kinase 5) (EK5) (hEK5) (Renal carcinoma antigen NY-REN-47) (Tyrosine-protein kinase TYRO5) (Tyrosine-protein kinase receptor EPH-3) [Cleaved into: EphB2/CTF1; EphB2/CTF2]	EPHB2 DRT EPHT3 EPTH3 ERK HEK5 TYRO5	ELSEYNATAIK	1	1	0.97717	0.40974	0	0	0	0	0	0	0	0	0	0	0	0	0	0	0	0	10.04	0	0	0	0	0	0	0	10.9091	0	0
P29372	3MG_HUMAN	DNA-3-methyladenine glycosylase (EC 3.2.2.21) (3-alkyladenine DNA glycosylase) (3-methyladenine DNA glycosidase) (ADPG) (N-methylpurine-DNA glycosylase)	MPG AAG ANPG MID1	GGRQTPRNR	1	3	0.98702	-0.013418	0	0	11.9427	0	0	0	0	0	0	0	0	0	0	0	0	0	0	0	0	0	0	0	0	0	0	0	0
P29375	KDM5A_HUMAN	Lysine-specific demethylase 5A (EC 1.14.11.67) (Histone demethylase JARID1A) (Jumonji/ARID domain-containing protein 1A) (Retinoblastoma-binding protein 2) (RBBP-2) ([histone H3]-trimethyl-L-lysine(4) demethylase 5A)	KDM5A JARID1A RBBP2 RBP2	DFGSGFPVK	1	0.5	0.98622	-0.013418	11.6145	0	0	0	0	0	0	0	0	13.4765	14.1665	14.0959	14.1433	13.5265	13.0816	0	0	12.9242	0	12.225	11.5229	11.1678	0	0	0	0	0
P29376	LTK_HUMAN	Leukocyte tyrosine kinase receptor (EC 2.7.10.1) (Protein tyrosine kinase 1)	LTK TYK1	DIYRASYYRR	1	1.2	0.98505	0.73256	0	0	0	0	0	0	0	0	0	0	0	0	0	0	0	0	0	0	0	0	0	0	0	0	0	13.0896	0
P29475	NOS1_HUMAN	Nitric oxide synthase, brain (EC 1.14.13.39) (Constitutive NOS) (NC-NOS) (NOS type I) (Neuronal NOS) (N-NOS) (nNOS) (Peptidyl-cysteine S-nitrosylase NOS1) (bNOS)	NOS1	HAWRNASR;IQADELVPCFVR	2	1.4	0.98026	-0.63122	0	0	0	0	0	0	0	0	0	0	0	0	12.7888	11.9168	0	12.1388	0	0	12.6364	12.5157	0	0	0	0	0	0	0
P29558	RBMS1_HUMAN	RNA-binding motif, single-stranded-interacting protein 1 (Single-stranded DNA-binding protein MSSP-1) (Suppressor of CDC2 with RNA-binding motif 2)	RBMS1 C2orf12 MSSP MSSP1 SCR2	IVSTKAILDKTTNK	1	3.4	0.97236	-1.7671	0	0	0	0	0	0	0	0	0	0	0	0	0	0	0	0	0	0	0	0	13.4934	0	0	0	0	0	0
P29590	PML_HUMAN	Protein PML (E3 SUMO-protein ligase PML) (EC 2.3.2.-) (Promyelocytic leukemia protein) (RING finger protein 71) (RING-type E3 SUMO transferase PML) (Tripartite motif-containing protein 19) (TRIM19)	PML MYL PP8675 RNF71 TRIM19	CKESADFWCFECEQLLCAK	1	2.2	0.97613	-1.3493	0	0	0	0	0	0	0	0	0	11.9587	0	0	0	0	0	0	0	0	0	0	0	0	0	0	0	0	0
P29728	OAS2_HUMAN	2'-5'-oligoadenylate synthase 2 ((2-5')oligo(A) synthase 2) (2-5A synthase 2) (EC 2.7.7.84) (p69 OAS / p71 OAS) (p69OAS / p71OAS)	OAS2	TVLELIKCQEK	1	1.5	0.97845	0.40974	11.8178	0	0	0	0	0	0	0	0	0	0	11.492	0	0	0	0	0	0	0	0	0	0	0	0	0	0	0
P29972	AQP1_HUMAN	Aquaporin-1 (AQP-1) (Aquaporin-CHIP) (Urine water channel) (Water channel protein for red blood cells and kidney proximal tubule)	AQP1 CHIP28	SSDLTDRVK	1	3.3	0.97832	-0.32452	0	0	0	0	0	0	0	16.23	0	0	0	0	0	0	0	0	0	0	0	0	0	0	0	0	0	0	0
P30048	PRDX3_HUMAN	Thioredoxin-dependent peroxide reductase, mitochondrial (EC 1.11.1.24) (Antioxidant protein 1) (AOP-1) (HBC189) (Peroxiredoxin III) (Prx-III) (Peroxiredoxin-3) (Protein MER5 homolog) (Thioredoxin-dependent peroxiredoxin 3)	PRDX3 AOP1	MAAAVGRLLRASVAR	1	5.9	0.97272	-1.882	0	0	0	0	0	0	0	0	0	0	0	0	0	0	0	0	0	0	10.504	0	0	0	0	0	0	0	0
P30049	ATPD_HUMAN	ATP synthase subunit delta, mitochondrial (ATP synthase F1 subunit delta) (F-ATPase delta subunit)	ATP5F1D ATP5D	RPGLGRLVRHAR	1	7.1	0.98245	-1.0401	0	0	14.4329	0	0	0	13.1179	0	13.0961	0	0	0	0	0	0	0	0	0	0	0	0	0	0	0	0	0	0
P30084	ECHM_HUMAN	Enoyl-CoA hydratase, mitochondrial (mECH) (mECH1) (EC 4.2.1.17) (EC 5.3.3.8) (Enoyl-CoA hydratase 1) (ECHS1) (Short-chain enoyl-CoA hydratase) (SCEH)	ECHS1	MAALRVLLSCVRGPLRPPVR	1	6.9	0.97681	0.16228	0	0	0	0	0	0	0	0	0	0	0	0	0	0	0	0	0	0	0	13.5084	0	0	0	0	0	13.094	0
P30291	WEE1_HUMAN	Wee1-like protein kinase (WEE1hu) (EC 2.7.10.2) (Wee1A kinase)	WEE1	TSIPNAASEEGDEDDWASNKVMFK;TSRLIGKK	2	5	0.97909	-0.34126	0	0	0	0	0	0	0	0	0	0	11.2205	11.1554	0	0	0	0	0	0	0	11.6773	0	0	0	0	0	0	11.3771
P30405	PPIF_HUMAN	Peptidyl-prolyl cis-trans isomerase F, mitochondrial (PPIase F) (EC 5.2.1.8) (Cyclophilin D) (CyP-D) (CypD) (Cyclophilin F) (Mitochondrial cyclophilin) (CyP-M) (Rotamase F)	PPIF CYP3	SGRTSKK	1	3.4	0.97946	-0.36606	13.1805	13.6502	0	0	0	0	0	0	0	14.1254	14.9794	14.1203	14.4626	12.8687	14.0511	0	13.3433	0	13.3815	12.5787	0	0	13.314	0	0	13.4599	0
P30414	NKTR_HUMAN	NK-tumor recognition protein (NK-TR protein) (Natural-killer cells cyclophilin-related protein) (Peptidyl-prolyl cis-trans isomerase NKTR) (PPIase) (EC 5.2.1.8) (Rotamase)	NKTR	SKSRSSSK;SRSRSSTSSYR;VLTTVPEMKPQGLRIEIKSK;YSDHSQCSR	4	3.3	0.98	0.32342	0	0	0	0	0	0	11.7865	0	0	0	0	0	0	0	0	13.234	0	0	11.9223	0	0	0	0	11.8177	0	0	0
P30556	AGTR1_HUMAN	Type-1 angiotensin II receptor (AT1AR) (AT1BR) (Angiotensin II type-1 receptor) (AT1 receptor)	AGTR1 AGTR1A AGTR1B AT2R1 AT2R1B	RYFLQLLKYIPPK	1	3.6	0.96253	0.57088	0	0	0	0	0	0	0	14.2798	0	0	0	0	0	0	0	0	0	0	0	0	0	0	0	0	0	0	0
P30559	OXYR_HUMAN	Oxytocin receptor (OT-R)	OXTR	VSSVKLISK	1	2.3	0.97418	-0.36817	0	0	0	0	0	0	0	0	0	0	0	0	0	0	0	0	0	0	17.436	0	0	0	0	0	0	0	0
P30566	PUR8_HUMAN	Adenylosuccinate lyase (ADSL) (ASL) (EC 4.3.2.2) (Adenylosuccinase) (ASase)	ADSL AMPS	EMEEPFEK;FLEEEVYPLLKPYESVMK	2	5.4	0.97209	-1.8806	12.6555	14.9881	0	0	0	0	0	0	0	0	0	0	15.9913	14.4529	14.4726	0	10.5954	0	0	0	0	0	0	0	0	0	0
P30622	CLIP1_HUMAN	CAP-Gly domain-containing linker protein 1 (Cytoplasmic linker protein 1) (Cytoplasmic linker protein 170 alpha-2) (CLIP-170) (Reed-Sternberg intermediate filament-associated protein) (Restin)	CLIP1 CYLN1 RSN	QSKKKPR	1	0.5	0.97946	-0.36476	0	0	14.5549	14.8247	14.9243	0	16.0241	16.2425	16.0993	0	0	0	0	0	0	0	0	10.7487	0	0	0	0	12.6646	0	0	0	0
P30876	RPB2_HUMAN	DNA-directed RNA polymerase II subunit RPB2 (EC 2.7.7.6) (DNA-directed RNA polymerase II 140 kDa polypeptide) (DNA-directed RNA polymerase II subunit B) (RNA polymerase II subunit 2) (RNA polymerase II subunit B2)	POLR2B	TFIGKIPIMLR	1	0.9	0.97892	0.40974	0	0	0	0	0	0	0	0	0	0	0	0	13.1174	0	0	0	0	0	0	0	0	0	0	0	12.1863	0	0
P30953	OR1E1_HUMAN	Olfactory receptor 1E1 (Olfactory receptor 13-66) (OR13-66) (Olfactory receptor 17-2/17-32) (OR17-2) (OR17-32) (Olfactory receptor 1E5) (Olfactory receptor 1E6) (Olfactory receptor 5-85) (OR5-85) (Olfactory receptor OR17-18) (Olfactory receptor-like protein HGMP07I)	OR1E1 OR1E5 OR1E6 OR1E9P	LAFSDTRVNEWVIFIMGGLILVIPFLLILGSYARIVSSILK	1	13.1	0.99073	1.0371	0	0	0	0	0	0	0	0	0	0	0	0	0	10.5706	0	0	0	11.7268	12.8486	0	0	0	0	0	0	0	0
P30989	NTR1_HUMAN	Neurotensin receptor type 1 (NT-R-1) (NTR1) (High-affinity levocabastine-insensitive neurotensin receptor) (NTRH)	NTSR1 NTRR	VLRAVVIAFVVCWLPYHVR	1	4.5	1	0.99969	0	0	0	0	0	0	0	0	0	0	0	0	0	0	0	0	0	0	0	0	0	0	0	14.7253	0	16.4007	0
P31273	HXC8_HUMAN	Homeobox protein Hox-C8 (Homeobox protein Hox-3A)	HOXC8 HOX3A	SGRQTYSR	1	3.3	0.97889	-0.48083	10.8842	0	0	0	0	0	0	0	0	0	0	11.5753	0	0	0	0	0	0	0	0	0	0	0	0	0	0	12.0053
P31321	KAP1_HUMAN	cAMP-dependent protein kinase type I-beta regulatory subunit	PRKAR1B	FLREHFEKLEK;RILMGSTLR	2	5.2	0.9841	-0.86834	0	12.9505	12.9883	0	11.2495	0	0	0	0	14.3451	15.0195	0	0	12.4914	0	12.9478	11.9977	0	0	0	0	0	0	11.9671	12.2795	0	12.0018
P31629	ZEP2_HUMAN	Transcription factor HIVEP2 (Human immunodeficiency virus type I enhancer-binding protein 2) (HIV-EP2) (MHC-binding protein 2) (MBP-2)	HIVEP2	GHKRPVGMLVR;GISSSSLKEK;KPSMLKKHIR;RPVGMLVR	4	1.3	0.96547	0.54197	0	0	0	0	0	0	12.903	12.6254	12.0735	0	0	0	0	0	0	0	0	12.764	0	14.2316	0	0	0	0	0	0	0
P31941	ABC3A_HUMAN	DNA dC->dU-editing enzyme APOBEC-3A (A3A) (EC 3.5.4.38) (Phorbolin-1)	APOBEC3A	EASPASGPR	1	4.5	0.98909	-0.013418	0	0	0	0	0	0	0	0	0	0	0	11.6461	12.0855	0	0	11.6411	0	0	0	0	0	0	12.0773	0	0	0	0
P31942	HNRH3_HUMAN	Heterogeneous nuclear ribonucleoprotein H3 (hnRNP H3) (Heterogeneous nuclear ribonucleoprotein 2H9) (hnRNP 2H9)	HNRNPH3 HNRPH3	GLPFGCSK	1	2.3	0.9991	0.92147	0	0	0	0	0	0	0	0	0	0	12.4422	0	0	0	0	0	0	0	0	0	0	0	0	0	0	0	0
P31994	FCG2B_HUMAN	Low affinity immunoglobulin gamma Fc region receptor II-b (IgG Fc receptor II-b) (CDw32) (Fc-gamma RII-b) (Fc-gamma-RIIb) (FcRII-b) (CD antigen CD32)	FCGR2B CD32 FCG2 IGFR2	ISALPGYPECR	1	3.5	0.98157	0.40974	0	12.5158	0	0	0	0	0	0	0	0	11.5718	11.787	0	0	11.8321	11.9648	12.3479	0	13.6281	13.514	12.9856	0	0	0	12.7451	0	12.1199
P32239	GASR_HUMAN	Gastrin/cholecystokinin type B receptor (CCK-B receptor) (CCK-BR) (Cholecystokinin-2 receptor) (CCK2-R)	CCKBR CCKRB	LSYTTISTLGPG	1	2.7	0.97587	-0.1504	0	0	0	0	0	0	0	0	0	0	0	0	0	0	0	0	0	0	13.0828	12.8656	12.7978	0	0	0	0	0	0
P32320	CDD_HUMAN	Cytidine deaminase (EC 3.5.4.5) (Cytidine aminohydrolase)	CDA CDD	MAQKRPACTLKPECVQQLLVCSQEAK	1	17.8	0.97336	0.13851	0	0	0	0	0	0	0	0	0	0	0	0	0	0	13.1911	13.6829	0	0	0	0	0	0	0	0	0	0	0
P33076	C2TA_HUMAN	MHC class II transactivator (CIITA) (EC 2.3.1.-) (EC 2.7.11.1)	CIITA MHC2TA	LVQTQRTR;VIAVLGK	2	1.3	0.97	0.47521	14.388	17.6379	0	0	0	0	0	0	9.07978	15.1074	14.7443	13.8474	0	0	14.7698	14.1497	14.2623	13.9041	0	0	0	0	13.475	13.998	14.0777	14.2158	14.2194
P33176	KINH_HUMAN	Kinesin-1 heavy chain (Conventional kinesin heavy chain) (Ubiquitous kinesin heavy chain) (UKHC)	KIF5B KNS KNS1	CKQLESTQTESNK	1	1.3	0.98357	-1.1179	0	0	0	0	0	12.5903	0	0	0	0	0	0	0	0	0	0	0	0	0	0	0	0	0	0	0	0	0
P33991	MCM4_HUMAN	DNA replication licensing factor MCM4 (EC 3.6.4.12) (CDC21 homolog) (P1-CDC21)	MCM4 CDC21	SSPSQRRR	1	0.9	0.97846	-0.48083	0	0	11.505	0	12.2207	12.5207	12.6202	13.3271	13.3516	0	0	0	0	0	0	0	0	0	0	0	0	0	0	0	0	0	0
P34897	GLYM_HUMAN	Serine hydroxymethyltransferase, mitochondrial (SHMT) (EC 2.1.2.1) (Glycine hydroxymethyltransferase) (Serine methylase)	SHMT2	AQHSNAAQTQTGEANR	1	3.2	0.97203	-2.2274	0	0	0	0	0	0	0	0	0	0	0	0	0	0	0	0	0	10.2739	0	0	0	0	0	0	0	0	0
P34931	HS71L_HUMAN	Heat shock 70 kDa protein 1-like (Heat shock 70 kDa protein 1L) (Heat shock 70 kDa protein 1-Hom) (HSP70-Hom)	HSPA1L	IHDIVLVGGSTRIPKVQR	1	2.8	0.97221	-1.7279	12.2873	0	0	0	0	0	0	0	0	0	0	0	0	0	0	0	0	0	0	0	0	0	0	0	0	0	0
P34947	GRK5_HUMAN	G protein-coupled receptor kinase 5 (EC 2.7.11.16) (G protein-coupled receptor kinase GRK5)	GRK5 GPRK5	DYCSLCDKQPIGR;RHPFFRNMNFK	2	4.1	0.9821	-1.0587	10.8252	11.5604	0	0	0	0	0	0	0	0	0	0	11.8403	0	10.9585	0	0	0	12.3601	11.7857	12.542	0	11.0372	11.2965	0	0	0
P34998	CRFR1_HUMAN	Corticotropin-releasing factor receptor 1 (CRF-R-1) (CRF-R1) (CRFR-1) (Corticotropin-releasing hormone receptor 1) (CRH-R-1) (CRH-R1)	CRHR1 CRFR CRFR1 CRHR	WHRWQDK	1	1.6	0.97757	-0.36606	0	0	0	0	0	0	0	0	0	0	0	0	0	0	0	0	0	0	0	13.3681	0	0	0	0	13.9595	12.7675	0
P35030	TRY3_HUMAN	Trypsin-3 (EC 3.4.21.4) (Brain trypsinogen) (Mesotrypsin) (Mesotrypsinogen) (Serine protease 3) (Serine protease 4) (Trypsin III) (Trypsin IV)	PRSS3 PRSS4 TRY3 TRY4	CPARWPGPGR	1	3.3	1.019	1.0831	0	0	13.5078	0	0	0	0	0	0	0	0	0	0	0	0	0	0	0	0	0	0	0	0	0	0	0	0
P35125	UBP6_HUMAN	Ubiquitin carboxyl-terminal hydrolase 6 (EC 3.4.19.12) (Deubiquitinating enzyme 6) (Proto-oncogene TRE-2) (Ubiquitin thioesterase 6) (Ubiquitin-specific-processing protease 6)	USP6 HRP1 TRE2	MADTSSTDEDSESDYEK;TLGRSKGR	2	1.8	0.97319	-2.0006	0	0	0	0	0	0	0	0	0	0	0	0	0	0	0	0	0	0	0	0	0	14.3954	13.5676	0	13.5585	0	0
P35221	CTNA1_HUMAN	Catenin alpha-1 (Alpha E-catenin) (Cadherin-associated protein) (Renal carcinoma antigen NY-REN-13)	CTNNA1	ALKPEVDKLNIMAAK;MKAPEKKPLVK	2	2.9	0.97282	-2.1931	0	0	0	0	0	0	0	0	13.1809	0	0	0	0	0	0	0	0	0	0	0	0	0	0	0	0	0	0
P35236	PTN7_HUMAN	Tyrosine-protein phosphatase non-receptor type 7 (EC 3.1.3.48) (Hematopoietic protein-tyrosine phosphatase) (HEPTP) (Protein-tyrosine phosphatase LC-PTP)	PTPN7	EKCVHYWPTEEETYGPFQIR	1	5.6	0.97256	0.19709	0	0	0	0	0	0	0	0	0	13.0871	0	13.8383	0	12.9215	0	0	0	0	0	0	0	0	0	0	0	13.9832	0
P35555	FBN1_HUMAN	Fibrillin-1 [Cleaved into: Asprosin]	FBN1 FBN	CDEGYESGFMMMK;TCEDIDECESSPCINGVCK	2	1.1	0.97385	-2.5006	15.0811	18.7556	0	0	0	0	0	0	0	0	0	0	0	0	0	0	12.496	0	0	0	0	0	0	0	12.1882	0	18.1053
P35573	GDE_HUMAN	Glycogen debranching enzyme (Glycogen debrancher) [Includes: 4-alpha-glucanotransferase (EC 2.4.1.25) (Oligo-1,4-1,4-glucantransferase); Amylo-alpha-1,6-glucosidase (Amylo-1,6-glucosidase) (EC 3.2.1.33) (Dextrin 6-alpha-D-glucosidase)]	AGL GDE	KIIWEDIFPKLK;YGNKPEDCPYLWAHMK	2	1.8	0.97379	-2.7283	0	0	0	0	0	0	0	0	0	14.6669	14.9332	12.732	0	0	0	14.5992	14.2361	0	13.4821	0	12.4958	0	0	11.6858	0	0	0
P35580	MYH10_HUMAN	Myosin-10 (Cellular myosin heavy chain, type B) (Myosin heavy chain 10) (Myosin heavy chain, non-muscle IIb) (Non-muscle myosin heavy chain B) (NMMHC-B) (Non-muscle myosin heavy chain IIb) (NMMHC II-b) (NMMHC-IIB)	MYH10	ELACEVKVLQQVKAESEHK;HWQWWRVFTK;LRHWQWWR;QELEKAKR	4	2	0.97377	-2.2393	0	0	0	0	13.3927	12.2173	0	17.7793	12.4354	0	0	10.1897	0	0	0	0	0	0	0	0	0	0	0	0	0	0	0
P35590	TIE1_HUMAN	Tyrosine-protein kinase receptor Tie-1 (EC 2.7.10.1)	TIE1 TIE	LQCQCQNGGTCDR;VWRVPPFLLPILFLASHVGAAVDLTLLANLR	2	3.9	0.96846	0.48413	0	0	0	0	0	0	0	0	0	0	0	0	0	0	0	0	0	11.4718	12.6373	0	0	0	0	0	0	0	11.9801
P35612	ADDB_HUMAN	Beta-adducin (Erythrocyte adducin subunit beta)	ADD2 ADDB	HPFVQEKTK	1	1.2	0.98855	-0.013418	13.4605	12.4447	0	0	0	0	0	0	0	0	14.2767	13.9843	0	0	0	12.7812	12.6971	12.2664	0	0	0	0	0	12.3283	0	0	0
P35637	FUS_HUMAN	RNA-binding protein FUS (75 kDa DNA-pairing protein) (Oncogene FUS) (Oncogene TLS) (POMp75) (Translocated in liposarcoma protein)	FUS TLS	GGRGGGDR	1	1.5	0.97758	-0.48083	0	0	0	0	0	0	0	0	0	0	0	0	0	0	0	0	0	0	0	12.6645	0	0	0	13.6945	0	0	0
P35638	DDIT3_HUMAN	DNA damage-inducible transcript 3 protein (DDIT-3) (C/EBP zeta) (C/EBP-homologous protein) (CHOP) (C/EBP-homologous protein 10) (CHOP-10) (CCAAT/enhancer-binding protein homologous protein) (Growth arrest and DNA damage-inducible protein GADD153)	DDIT3 CHOP CHOP10 GADD153	RALIDRMVNLHQA	1	7.7	0.97932	-1.1751	0	0	0	0	0	0	0	0	0	0	0	0	0	0	0	0	0	0	0	0	0	0	0	0	12.8265	0	0
P35663	CYLC1_HUMAN	Cylicin-1 (Cylicin I) (Multiple-band polypeptide I)	CYLC1 CYL CYL1	GDSKKGK	1	1.1	0.98333	-1.0967	0	0	0	0	16.2167	0	0	0	0	0	0	0	0	0	0	0	0	0	0	0	0	0	0	0	0	0	0
P35749	MYH11_HUMAN	Myosin-11 (Myosin heavy chain 11) (Myosin heavy chain, smooth muscle isoform) (SMMHC)	MYH11 KIAA0866	LEVNMQALK;RQLEEAEEESQRINANR	2	1.3	0.8	1.9394	0	0	21.388	15.7213	16.2821	15.7879	16.8113	16.3521	0	0	0	0	14.7586	0	0	0	0	0	0	0	0	0	0	0	0	0	0
P35813	PPM1A_HUMAN	Protein phosphatase 1A (EC 3.1.3.16) (Protein phosphatase 2C isoform alpha) (PP2C-alpha) (Protein phosphatase IA)	PPM1A PPPM1A	VEEIIKKQGEGVPDLVHVMR	1	5.2	0.976	0.13995	0	0	0	0	0	0	0	0	0	0	11.0109	0	0	0	0	0	0	0	0	0	0	0	0	0	0	0	0
P35858	ALS_HUMAN	Insulin-like growth factor-binding protein complex acid labile subunit (ALS)	IGFALS ALS	KGGLALALLLLSWVALGPR	1	3.1	0.98286	-1.056	0	11.3391	0	0	0	0	0	0	0	0	0	0	0	0	0	0	0	0	0	0	0	0	0	0	0	0	0
P35913	PDE6B_HUMAN	Rod cGMP-specific 3',5'-cyclic phosphodiesterase subunit beta (GMP-PDE beta) (EC 3.1.4.35)	PDE6B PDEB	VVFKVLRR	1	0.9	0.98435	-0.83134	0	0	0	0	0	0	0	0	0	0	0	0	0	0	0	0	0	0	0	0	0	0	0	0	0	12.8245	0
P36222	CH3L1_HUMAN	Chitinase-3-like protein 1 (39 kDa synovial protein) (Cartilage glycoprotein 39) (CGP-39) (GP-39) (hCGP-39) (YKL-40)	CHI3L1	THGFDGLDLAWLYPGR	1	4.2	0.97204	-2.2274	0	0	12.5764	0	0	0	0	0	0	0	0	0	0	0	0	0	0	0	0	0	0	0	0	0	0	0	0
P36269	GGT5_HUMAN	Glutathione hydrolase 5 proenzyme (EC 3.4.19.13) (Gamma-glutamyl transpeptidase-related enzyme) (GGT-rel) (Gamma-glutamyltransferase 5) (GGT 5) (EC 2.3.2.2) (Gamma-glutamyltransferase-like activity 1) (Gamma-glutamyltranspeptidase 5) (Leukotriene-C4 hydrolase) (EC 3.4.19.14) [Cleaved into: Glutathione hydrolase 5 heavy chain; Glutathione hydrolase 5 light chain]	GGT5 GGTLA1	VGGAPGR;WRLGDPR	2	2.4	0.96848	0.46636	12.8389	13.5793	11.0515	0	0	0	0	0	0	13.8325	13.0406	13.9628	0	10.6482	13.4905	0	13.1003	13.0551	12.455	0	13.5017	12.9117	12.9489	13.7937	13.5733	13.4998	0
P36894	BMR1A_HUMAN	Bone morphogenetic protein receptor type-1A (BMP type-1A receptor) (BMPR-1A) (EC 2.7.11.30) (Activin receptor-like kinase 3) (ALK-3) (Serine/threonine-protein kinase receptor R5) (SKR5) (CD antigen CD292)	BMPR1A ACVRLK3 ALK3	LLGAYLFIISR	1	2.1	0.97799	0.40974	0	0	0	0	0	0	0	0	0	0	0	0	0	0	0	0	0	0	0	15.7162	0	0	0	0	0	15.4934	13.681
P37023	ACVL1_HUMAN	Serine/threonine-protein kinase receptor R3 (SKR3) (EC 2.7.11.30) (Activin receptor-like kinase 1) (ALK-1) (TGF-B superfamily receptor type I) (TSR-I)	ACVRL1 ACVRLK1 ALK1	TLQKISNSPEKPK	1	2.6	0.98459	-0.82454	0	0	12.0103	0	0	0	0	0	0	0	0	0	0	0	0	0	0	0	0	0	0	0	0	0	0	0	0
P37275	ZEB1_HUMAN	Zinc finger E-box-binding homeobox 1 (NIL-2-A zinc finger protein) (Negative regulator of IL2) (Transcription factor 8) (TCF-8)	ZEB1 AREB6 TCF8	EGNAKNCWEDDR;RKQANPR	2	1.7	0.97803	-1.2458	11.7813	0	0	0	0	0	0	0	0	0	0	0	0	0	0	0	0	0	13.9871	0	13.0274	0	13.6175	0	15.7742	13.5885	14.0617
P38405	GNAL_HUMAN	Guanine nucleotide-binding protein G(olf) subunit alpha (Adenylate cyclase-stimulating G alpha protein, olfactory type)	GNAL	KWIQCFNDVTAIIYVAACSSYNMVIR;LLLLGAGESGKSTIVK	2	11	0.97861	-1.2288	0	0	0	0	0	0	0	0	0	0	0	0	0	0	0	0	0	0	0	0	0	0	0	0	14.2279	0	0
P38435	VKGC_HUMAN	Vitamin K-dependent gamma-carboxylase (EC 4.1.1.90) (Gamma-glutamyl carboxylase) (Peptidyl-glutamate 4-carboxylase) (Vitamin K gamma glutamyl carboxylase)	GGCX GC	LDADWVEGYSMEYLSR;TSPSSDKVQKDK	2	3.7	0.97591	-0.417	0	0	0	0	0	0	0	0	0	0	0	0	0	0	0	0	0	0	13.9765	0	0	0	0	0	0	0	0
P38606	VATA_HUMAN	V-type proton ATPase catalytic subunit A (V-ATPase subunit A) (EC 7.1.2.2) (V-ATPase 69 kDa subunit) (Vacuolar ATPase isoform VA68) (Vacuolar proton pump subunit alpha)	ATP6V1A ATP6A1 ATP6V1A1 VPP2	GVNVSALSRDIKWDFTPCK	1	3.1	0.98332	-1.056	0	0	0	13.9262	13.9954	13.3449	13.9294	12.8799	13.3394	0	0	0	0	0	0	0	0	0	0	0	0	0	0	0	0	0	0
P38646	GRP75_HUMAN	Stress-70 protein, mitochondrial (75 kDa glucose-regulated protein) (GRP-75) (Heat shock 70 kDa protein 9) (Mortalin) (MOT) (Peptide-binding protein 74) (PBP74)	HSPA9 GRP75 HSPA9B mt-HSP70	NAEKYAEEDR	1	1.5	0.97518	-0.31679	14.6906	0	0	0	0	0	0	0	0	0	0	0	0	0	0	0	0	0	0	0	0	0	0	0	0	0	0
P38935	SMBP2_HUMAN	DNA-binding protein SMUBP-2 (EC 3.6.4.12) (EC 3.6.4.13) (ATP-dependent helicase IGHMBP2) (Glial factor 1) (GF-1) (Immunoglobulin mu-binding protein 2)	IGHMBP2 SMBP2 SMUBP2	KCILAGDHK	1	0.9	0.97925	-0.013418	0	0	0	0	14.2358	12.8805	0	12.8495	13.3222	0	0	0	0	0	0	0	0	0	0	0	0	0	0	0	0	0	0
P39059	COFA1_HUMAN	Collagen alpha-1(XV) chain [Cleaved into: Restin (Endostatin-XV) (Related to endostatin) (Restin-I); Restin-2 (Restin-II); Restin-3 (Restin-III); Restin-4 (Restin-IV)]	COL15A1	LVDNYCEAWR	1	0.7	1.0494	1.0831	0	0	12.8176	0	0	0	0	0	0	0	0	0	0	0	0	0	0	0	0	0	0	0	0	13.1733	0	0	0
P40425	PBX2_HUMAN	Pre-B-cell leukemia transcription factor 2 (Homeobox protein PBX2) (Protein G17)	PBX2 G17	MVSIIHRK	1	1.9	0.97763	-0.48083	0	0	0	0	0	0	0	0	0	12.4049	12.8236	12.8762	0	12.4934	12.323	12.0315	11.2587	0	0	12.4826	11.8643	0	0	0	0	0	0
P40426	PBX3_HUMAN	Pre-B-cell leukemia transcription factor 3 (Homeobox protein PBX3)	PBX3	MVGIIHR	1	1.6	0.97482	0.83242	0	0	0	0	0	0	0	0	0	15.9751	16.3193	15.9371	0	0	0	15.1919	14.8619	15.0652	12.9874	12.6274	0	0	0	0	13.4468	13.0808	14.8453
P40617	ARL4A_HUMAN	ADP-ribosylation factor-like protein 4A	ARL4A ARL4	TTVLYRLQFNEFVNTVPTKGFNTEK	1	12.5	0.96894	0.113	0	0	0	0	0	0	0	0	0	0	0	0	11.5699	0	0	11.8933	0	0	0	0	0	0	0	0	0	0	0
P40879	S26A3_HUMAN	Chloride anion exchanger (Down-regulated in adenoma) (Protein DRA) (Solute carrier family 26 member 3)	SLC26A3 DRA	VCCSCSPQKAK	1	1.4	0.97393	-0.38883	0	0	0	0	0	12.7492	0	0	0	0	0	0	0	0	0	0	0	0	0	0	0	0	0	0	0	0	0
P40938	RFC3_HUMAN	Replication factor C subunit 3 (Activator 1 38 kDa subunit) (A1 38 kDa subunit) (Activator 1 subunit 3) (Replication factor C 38 kDa subunit) (RF-C 38 kDa subunit) (RFC38)	RFC3	DFKVVLLTEVDKLTK	1	4.2	0.97315	-2.2102	0	0	0	0	0	0	0	0	0	0	0	0	0	11.0428	0	0	0	0	0	0	0	0	0	0	0	0	0
P41002	CCNF_HUMAN	Cyclin-F (F-box only protein 1)	CCNF FBX1 FBXO1	TDVSDPGRCLHSFR	1	1.8	0.97663	-0.44034	12.0782	13.0056	0	0	0	0	0	0	0	12.1551	0	11.5641	0	12.0288	11.8951	0	0	12.0051	15.3724	13.2678	12.8402	0	12.2515	10.2082	12.515	0	0
P41214	EIF2D_HUMAN	Eukaryotic translation initiation factor 2D (eIF2d) (Hepatocellular carcinoma-associated antigen 56) (Ligatin)	EIF2D HCA56 LGTN	ICPIDITLAQRASNK	1	2.6	0.97239	-2.1754	0	0	0	0	0	0	0	0	12.3695	0	0	0	0	0	0	0	0	0	0	0	0	0	0	0	0	0	0
P41240	CSK_HUMAN	Tyrosine-protein kinase CSK (EC 2.7.10.2) (C-Src kinase) (Protein-tyrosine kinase CYL)	CSK	EQLEHIKTHELHL	1	2.9	0.98255	-1.1356	0	0	0	0	0	0	0	0	0	12.8271	0	0	0	0	0	0	0	0	0	0	10.3709	0	0	0	0	0	0
P41439	FOLR3_HUMAN	Folate receptor gamma (FR-gamma) (Folate receptor 3)	FOLR3	EDCERWWEDCRTSYTCK	1	6.9	0.97167	-2.0187	0	0	0	0	0	9.46913	0	0	0	0	0	0	0	0	0	0	0	0	0	0	0	0	0	0	0	0	0
P41440	S19A1_HUMAN	Reduced folate transporter (FOLT) (Cyclic dinucleotide:anion antiporter SLC19A1) (Folate:anion antiporter SLC19A1) (Intestinal folate carrier 1) (IFC-1) (Placental folate transporter) (Reduced folate carrier protein) (RFC) (hRFC) (Reduced folate transporter 1) (RFT-1) (Solute carrier family 19 member 1) (hSLC19A1)	SLC19A1 FLOT1 RFC1	VAGYSRAAVLLGVFTSSVLGQLLVTVGR	1	4.7	0.96646	0.12102	0	0	13.5761	0	0	0	0	0	0	0	0	0	0	0	0	0	0	0	0	0	0	0	0	0	0	0	0
P41594	GRM5_HUMAN	Metabotropic glutamate receptor 5 (mGluR5)	GRM5 GPRC1E MGLUR5	DYTQSSSSL;QIYCYLQR	2	1.4	0.95402	1.6486	0	0	0	0	0	0	0	0	0	0	0	0	0	14.8467	0	0	0	0	0	0	0	0	0	14.8103	0	0	0
P41597	CCR2_HUMAN	C-C chemokine receptor type 2 (C-C CKR-2) (CC-CKR-2) (CCR-2) (CCR2) (Monocyte chemoattractant protein 1 receptor) (MCP-1-R) (CD antigen CD192)	CCR2 CMKBR2	MLSTSRSR	1	2.1	0.9804	-0.48083	0	0	0	0	0	0	12.4754	0	0	0	0	0	0	0	0	0	0	0	0	0	0	0	0	0	0	0	0
P42025	ACTY_HUMAN	Beta-centractin (Actin-related protein 1B) (ARP1B)	ACTR1B CTRN2	LAPKDIK	1	1.9	0.97718	-0.36606	15.4347	0	0	0	0	0	0	0	0	0	19.1635	18.5463	0	15.3564	0	14.6624	14.436	0	0	0	16.0519	17.2619	16.5953	17.1572	16.1522	16.133	15.9398
P42167	LAP2B_HUMAN	Lamina-associated polypeptide 2, isoforms beta/gamma (Thymopoietin, isoforms beta/gamma) (TP beta/gamma) (Thymopoietin-related peptide isoforms beta/gamma) (TPRP isoforms beta/gamma) [Cleaved into: Thymopoietin (TP) (Splenin); Thymopentin (TP5)]	TMPO LAP2	QNGSNDSDRYSDNEEDSK;SIPVWIK	2	5.5	0.83784	1.9585	15.7372	16.9547	0	16.0792	0	0	0	0	0	15.1979	15.2569	15.3442	18.1772	17.0462	17.7614	14.3833	17.7265	17.3043	17.3446	16.2728	16.2851	15.0052	16.8168	16.7519	16.8452	16.5881	16.5993
P42262	GRIA2_HUMAN	Glutamate receptor 2 (GluR-2) (AMPA-selective glutamate receptor 2) (GluR-B) (GluR-K2) (Glutamate receptor ionotropic, AMPA 2) (GluA2)	GRIA2 GLUR2	GADQEYSAFRVGMVQFSTSEFR	1	2.5	0.97563	0.15962	0	0	0	0	0	0	11.6441	0	12.1616	0	0	0	0	0	0	0	0	0	0	0	0	0	0	0	0	0	0
P42263	GRIA3_HUMAN	Glutamate receptor 3 (GluR-3) (AMPA-selective glutamate receptor 3) (GluR-C) (GluR-K3) (Glutamate receptor ionotropic, AMPA 3) (GluA3)	GRIA3 GLUR3 GLURC	TTADGVARVR	1	1.1	0.97589	-0.28704	0	17.2084	0	0	0	0	0	0	0	0	0	0	0	0	0	0	0	0	0	0	0	0	0	0	0	0	0
P42331	RHG25_HUMAN	Rho GTPase-activating protein 25 (Rho-type GTPase-activating protein 25)	ARHGAP25 KIAA0053	TQTLPNRK	1	1.2	0.97626	-0.21836	0	0	0	0	0	0	17.9614	0	0	0	0	0	0	0	0	0	0	0	0	0	0	0	0	0	0	0	0
P42345	MTOR_HUMAN	Serine/threonine-protein kinase mTOR (EC 2.7.11.1) (FK506-binding protein 12-rapamycin complex-associated protein 1) (FKBP12-rapamycin complex-associated protein) (Mammalian target of rapamycin) (mTOR) (Mechanistic target of rapamycin) (Rapamycin and FKBP12 target 1) (Rapamycin target protein 1)	MTOR FRAP FRAP1 FRAP2 RAFT1 RAPT1	HRINHQR	1	0.3	1.0031	0.94092	16.5052	0	0	0	0	0	0	0	0	12.6244	18.5022	13.1409	18.4951	18.3641	0	16.193	0	17.32	17.661	13.0446	15.4772	0	13.1333	13.6406	0	13.1943	12.0024
P42356	PI4KA_HUMAN	Phosphatidylinositol 4-kinase alpha (PI4-kinase alpha) (PI4K-alpha) (PtdIns-4-kinase alpha) (EC 2.7.1.67) (Phosphatidylinositol 4-Kinase III alpha)	PI4KA PIK4 PIK4CA	DFLVIPSPVLVK;QTDFGMYDYFTR;WFMEMCVR	3	1.5	0.90789	1.7168	14.5731	15.9231	0	0	0	12.9043	0	0	0	12.6441	15.8049	15.24	12.6387	15.9079	0	14.2346	14.0284	14.8043	0	0	0	15.1246	16.1428	16.2888	15.5682	0	16.0516
P42694	HELZ_HUMAN	Probable helicase with zinc finger domain (EC 3.6.4.-) (Down-regulated in human cancers protein)	HELZ DRHC KIAA0054	ELIAPPK	1	0.4	0.9885	0.85056	17.0758	17.2394	0	0	0	0	0	0	0	20.4478	20.5214	19.9251	0	17.0123	17.3096	16.1519	15.8388	16.2346	17.4249	14.2081	16.764	18.0131	18.0144	0	17.3049	17.2145	16.393
P42695	CNDD3_HUMAN	Condensin-2 complex subunit D3 (Non-SMC condensin II complex subunit D3) (hCAP-D3)	NCAPD3 CAPD3 KIAA0056	NFLRLLPKFSLK	1	0.8	0.98296	-0.1504	12.3117	0	0	0	0	0	0	0	0	13.9138	13.2032	12.0169	0	0	11.3169	12.4575	12.7031	11.5626	13.2373	12.8776	12.8242	0	13.577	13.6124	0	0	12.7048
P42704	LPPRC_HUMAN	Leucine-rich PPR motif-containing protein, mitochondrial (130 kDa leucine-rich protein) (LRP 130) (GP130)	LRPPRC LRP130	DQMYYNLLKLYKINGDWQR;IHDVLCKLVEK;SVLELIPELNEK;WLLRAGAAPRLPLSLR	4	4.2	0.97577	-0.24961	0	0	0	0	0	0	0	12.0337	0	0	0	12.743	0	0	0	0	0	0	0	11.9903	0	0	0	0	11.9401	0	0
P42892	ECE1_HUMAN	Endothelin-converting enzyme 1 (ECE-1) (EC 3.4.24.71)	ECE1	SGQRCWAAR;VFNDYTAVPDLYFENAMR	2	3.5	0.99024	1.063	0	0	0	0	0	0	0	0	0	0	0	0	0	0	0	0	0	0	12.4257	0	0	0	0	0	0	0	0
P42898	MTHR_HUMAN	Methylenetetrahydrofolate reductase (NADPH) (EC 1.5.1.53)	MTHFR	RLGMWTEDPR	1	1.5	1.0741	1.0831	0	0	0	0	0	0	0	10.4971	0	0	0	0	0	0	0	0	0	0	0	0	0	0	0	0	0	0	0
P43155	CACP_HUMAN	Carnitine O-acetyltransferase (Carnitine acetylase) (EC 2.3.1.137) (EC 2.3.1.7) (Carnitine acetyltransferase) (CAT) (CrAT)	CRAT CAT1	SPLVPLPMPKKLR	1	2.1	0.98566	-0.82454	12.0605	0	0	0	0	0	0	0	0	13.3925	0	12.925	0	0	0	11.7136	12.3411	0	13.3283	12.5244	12.7395	12.3485	12.5452	12.5947	11.8998	0	0
P43234	CATO_HUMAN	Cathepsin O (EC 3.4.22.42)	CTSO CTSO1	FDWRDKQVVTQVR	1	4	0.97818	-1.1751	0	0	11.0937	0	0	0	0	0	0	0	0	0	0	0	0	0	0	0	0	0	0	0	0	0	0	0	0
P43243	MATR3_HUMAN	Matrin-3	MATR3 KIAA0723	CRDDSFFGETSHNYHKFDSEYER	1	2.7	0.96934	0.13262	0	15.6794	0	0	0	0	0	0	0	14.6607	0	0	0	0	14.3188	14.8472	14.1834	14.0059	0	0	15.1528	15.1557	0	15.6436	0	0	0
P43246	MSH2_HUMAN	DNA mismatch repair protein Msh2 (hMSH2) (MutS protein homolog 2)	MSH2	AGNKASKENDWYLAYK;EEKVLRNNK	2	2.7	0.97337	-2.2813	0	0	12.1461	0	0	0	0	0	0	0	0	0	0	0	0	0	11.9932	0	0	0	0	0	0	0	0	0	0
P43304	GPDM_HUMAN	Glycerol-3-phosphate dehydrogenase, mitochondrial (GPD-M) (GPDH-M) (EC 1.1.5.3) (mitohondrial glycerophosphate dehydrogenase gene) (mGDH) (mtGPD)	GPD2	VIFFLPWQK	1	1.2	1.0053	1.006	9.07486	0	15.5073	0	14.4903	15.3662	15.5704	15.8836	15.9024	0	0	0	0	0	0	0	0	0	0	0	0	0	0	0	0	0	0
P43362	MAGA9_HUMAN	Melanoma-associated antigen 9 (Cancer/testis antigen 1.9) (CT1.9) (MAGE-9 antigen)	MAGEA9 MAGE9 MAGEA9A; MAGEA9B	VINYLVMLNAR	1	3.5	0.97766	0.40974	0	0	0	0	0	0	13.0364	12.2751	13.056	0	0	0	0	0	0	0	0	0	0	0	0	0	0	0	0	0	0
P43365	MAGAC_HUMAN	Melanoma-associated antigen 12 (Cancer/testis antigen 1.12) (CT1.12) (MAGE-12 antigen) (MAGE12F antigen)	MAGEA12 MAGE12	KMAELVHFLLLK	1	3.8	0.98438	-0.10562	13.0239	14.4764	0	0	0	0	0	0	0	16.421	15.8229	13.3222	13.2586	0	12.9059	0	13.3512	0	0	0	0	0	12.0506	11.517	11.8711	0	0
P43487	RANG_HUMAN	Ran-specific GTPase-activating protein (Ran-binding protein 1) (RanBP1)	RANBP1	TKFEECRK	1	4	0.9789	-0.48083	0	0	0	0	0	0	0	0	0	10.8573	0	0	0	0	0	0	0	0	0	0	0	0	0	0	0	0	0
P43629	KI3L1_HUMAN	Killer cell immunoglobulin-like receptor 3DL1 (CD158 antigen-like family member E) (HLA-BW4-specific inhibitory NK cell receptor) (Natural killer-associated transcript 3) (NKAT-3) (p70 natural killer cell receptor clones CL-2/CL-11) (p70 NK receptor CL-2/CL-11) (CD antigen CD158e)	KIR3DL1 CD158E NKAT3 NKB1	IHIPIFHGR	1	2	0.99521	0.9239	0	0	13.535	16.1812	15.6737	13.6885	0	16.7293	16.8269	0	0	0	0	0	0	0	0	0	0	0	0	0	0	0	0	0	0
P43657	LPAR6_HUMAN	Lysophosphatidic acid receptor 6 (LPA receptor 6) (LPA-6) (Oleoyl-L-alpha-lysophosphatidic acid receptor) (P2Y purinoceptor 5) (P2Y5) (Purinergic receptor 5) (RB intron encoded G-protein coupled receptor)	LPAR6 P2RY5	TLTKPVTLSRSK;TLTKPVTLSRSKINK	2	4.4	0.97194	-1.5733	0	0	13.3306	0	0	0	0	0	0	0	0	0	0	0	0	0	0	0	0	0	0	0	0	0	0	0	0
P45381	ACY2_HUMAN	Aspartoacylase (EC 3.5.1.15) (Aminoacylase-2) (ACY-2)	ASPA ACY2 ASP	IFDLENLGK	1	2.9	0.98871	-0.013418	0	0	0	0	0	0	0	0	12.999	0	0	0	0	0	0	0	0	0	0	0	0	0	0	0	0	0	0
P46013	KI67_HUMAN	Proliferation marker protein Ki-67 (Antigen identified by monoclonal antibody Ki-67) (Antigen KI-67) (Antigen Ki67)	MKI67	LSTRNRTPAK;QRPKRNLR	2	0.6	0.98102	-0.56025	0	0	0	0	0	0	0	0	0	0	0	0	0	0	0	0	0	0	0	0	0	0	0	0	0	12.068	0
P46063	RECQ1_HUMAN	ATP-dependent DNA helicase Q1 (EC 3.6.4.12) (DNA helicase, RecQ-like type 1) (RecQ1) (DNA-dependent ATPase Q1) (RecQ protein-like 1)	RECQL RECQ1 RECQL1	VKDILQNVFKLEK	1	2	0.97835	-1.1751	12.8861	13.5253	0	0	0	0	0	0	0	14.5818	0	13.0374	0	0	0	0	11.6695	0	0	0	0	0	12.3365	0	0	0	0
P46100	ATRX_HUMAN	Transcriptional regulator ATRX (EC 3.6.4.12) (ATP-dependent helicase ATRX) (X-linked helicase II) (X-linked nuclear protein) (XNP) (Znf-HX)	ATRX RAD54L XH2	ELYVKLTPVSLSNSPIK;NCFKYYMSDDISR;QQASASTDGVDKLSGK	3	1.8	0.97301	-2.2552	0	0	0	0	0	0	0	0	0	0	0	12.9805	0	0	0	0	0	0	0	0	0	0	0	0	0	0	0
P46776	RL27A_HUMAN	60S ribosomal protein L27a (Large ribosomal subunit protein uL15)	RPL27A	GNAGGLHHHR	1	6.8	1.0596	1.0831	0	0	0	0	0	0	0	0	0	0	0	0	0	0	0	0	0	0	0	0	0	0	0	0	11.7352	13.3276	0
P46781	RS9_HUMAN	40S ribosomal protein S9 (Small ribosomal subunit protein uS4)	RPS9	SIHHARVLIRQR	1	6.2	0.96156	0.60318	0	0	0	0	0	0	0	0	0	14.4217	0	0	0	0	0	0	0	0	0	0	0	0	0	0	0	0	0
P46782	RS5_HUMAN	40S ribosomal protein S5 (Small ribosomal subunit protein uS7) [Cleaved into: 40S ribosomal protein S5, N-terminally processed]	RPS5	LMTVRIVK	1	3.9	0.97641	-0.43778	18.4039	18.7772	0	0	0	0	0	0	0	19.785	0	20.3956	0	20.1254	19.3178	0	19.1548	19.0256	0	15.168	19.1832	17.9069	15.157	0	0	19.4608	0
P46821	MAP1B_HUMAN	Microtubule-associated protein 1B (MAP-1B) [Cleaved into: MAP1B heavy chain; MAP1 light chain LC1]	MAP1B	ASTTLDIKDSISAVSSEK	1	0.7	0.97186	-1.7109	0	0	0	0	0	0	0	0	0	11.8924	0	0	0	0	0	0	0	0	0	0	0	0	0	0	0	0	0
P46934	NEDD4_HUMAN	E3 ubiquitin-protein ligase NEDD4 (EC 2.3.2.26) (Cell proliferation-inducing gene 53 protein) (HECT-type E3 ubiquitin transferase NEDD4) (Neural precursor cell expressed developmentally down-regulated protein 4) (NEDD-4)	NEDD4 KIAA0093 NEDD4-1 RPF1 PIG53	AVLMMDSEKR;IPLKRYSSLVIFPR	2	1.8	0.98167	-0.66171	0	0	0	0	0	0	12.5474	0	0	0	0	0	0	0	0	0	0	0	0	0	0	0	0	0	0	11.4669	0
P46940	IQGA1_HUMAN	Ras GTPase-activating-like protein IQGAP1 (p195)	IQGAP1 KIAA0051	AMQRRAIR	1	0.5	0.98097	-1.1463	0	0	0	0	17.8679	0	0	0	0	0	0	0	0	0	0	0	0	0	0	0	0	0	0	0	0	0	0
P47224	MSS4_HUMAN	Guanine nucleotide exchange factor MSS4 (Rab-interacting factor)	RABIF MSS4 RASGRF3	EPAEQPSELVSAEGRNRK	1	14.6	0.98336	-0.93736	0	0	0	0	0	0	0	0	0	0	0	0	0	0	0	12.8192	13.6951	13.2929	0	0	0	0	0	0	10.7714	12.22	0
P47881	OR3A1_HUMAN	Olfactory receptor 3A1 (Olfactory receptor 17-40) (OR17-40) (Olfactory receptor OR17-15)	OR3A1 OLFRA03	LGSTKLSDKDK	1	3.5	0.98252	-1.0175	0	0	13.013	0	12.3696	0	0	12.922	12.308	0	0	0	0	0	0	0	0	0	0	0	0	0	0	0	0	0	0
P47895	AL1A3_HUMAN	Aldehyde dehydrogenase family 1 member A3 (EC 1.2.1.36) (Aldehyde dehydrogenase 6) (Retinaldehyde dehydrogenase 3) (RALDH-3) (RalDH3)	ALDH1A3 ALDH6	ILELIESGK	1	1.8	0.99076	0.92266	0	0	0	0	0	0	0	0	0	0	0	0	0	0	0	0	0	0	0	0	0	0	0	0	18.2832	0	0
P47944	MT4_HUMAN	Metallothionein-4 (MT-4) (Metallothionein-IV) (MT-IV)	MT4	GCICKGGSDKCSCCP	1	24.2	0.97303	-2.2102	0	0	0	0	0	0	0	0	0	0	0	0	0	14.7539	0	0	0	0	0	0	0	0	0	0	0	0	0
P48023	TNFL6_HUMAN	Tumor necrosis factor ligand superfamily member 6 (Apoptosis antigen ligand) (APTL) (CD95 ligand) (CD95-L) (Fas antigen ligand) (Fas ligand) (FasL) (CD antigen CD178) [Cleaved into: Tumor necrosis factor ligand superfamily member 6, membrane form; Tumor necrosis factor ligand superfamily member 6, soluble form (Receptor-binding FasL ectodomain) (Soluble Fas ligand) (sFasL); ADAM10-processed FasL …	FASLG APT1LG1 CD95L FASL TNFSF6	MMSYCTTGQMWAR	1	4.6	0.98269	-1.1346	0	0	0	0	0	12.2389	0	0	0	0	0	0	0	0	0	0	0	0	0	0	0	0	0	0	0	0	0
P48048	KCNJ1_HUMAN	ATP-sensitive inward rectifier potassium channel 1 (ATP-regulated potassium channel ROM-K) (Inward rectifier K(+) channel Kir1.1) (Potassium channel, inwardly rectifying subfamily J member 1)	KCNJ1 ROMK1	HLRKWVVTR	1	2.3	0.9832	-0.013418	16.2479	0	0	0	0	0	0	0	0	13.6821	0	12.7174	13.7325	13.1193	13.9118	15.8737	12.221	0	0	10.8369	12.8936	0	12.2611	0	12.7692	0	16.4679
P48067	SC6A9_HUMAN	Sodium- and chloride-dependent glycine transporter 1 (GlyT-1) (GlyT1) (Solute carrier family 6 member 9)	SLC6A9	LPLLGCLGVSWLVVFLCLIRGVK	1	3.3	0.97364	0.16742	0	0	0	0	0	0	0	0	0	0	0	0	13.0533	0	0	0	0	0	0	12.0165	0	0	0	0	0	0	0
P48165	CXA8_HUMAN	Gap junction alpha-8 protein (Connexin-50) (Cx50) (Lens fiber protein MP70)	GJA8	EGEKEEPQSEK;SSGSKGTKK	2	4.6	0.97649	0.0069775	12.2619	12.6606	0	0	0	0	0	0	0	14.7157	0	0	0	0	0	0	0	0	0	0	0	0	11.9994	0	0	0	0
P48444	COPD_HUMAN	Coatomer subunit delta (Archain) (Delta-coat protein) (Delta-COP)	ARCN1 COPD	VLLAAAVCTK	1	2	0.98445	0.98294	0	0	13.1732	13.8658	13.5097	13.9158	13.8733	13.7483	0	0	0	0	0	0	0	0	0	0	0	0	0	0	0	0	0	0	0
P48449	LSS_HUMAN	Lanosterol synthase (EC 5.4.99.7) (2,3-epoxysqualene--lanosterol cyclase) (Oxidosqualene--lanosterol cyclase) (OSC) (hOSC)	LSS OSC	FTKSISIGPISKTINMLVR	1	2.6	0.97547	-1.3841	0	0	0	0	0	0	0	0	0	0	0	0	0	0	0	0	0	0	0	0	0	0	0	0	0	0	11.8779
P48454	PP2BC_HUMAN	Serine/threonine-protein phosphatase 2B catalytic subunit gamma isoform (EC 3.1.3.16) (CAM-PRP catalytic subunit) (Calcineurin, testis-specific catalytic subunit) (Calmodulin-dependent calcineurin A subunit gamma isoform)	PPP3CC CALNA3 CNA3	SVTSAHSHAAHRSDQGKK	1	3.5	0.97179	-1.7279	0	0	0	0	0	0	0	0	0	0	0	12.0126	0	12.3754	12.5743	0	0	0	0	0	0	0	0	0	0	0	0
P48506	GSH1_HUMAN	Glutamate--cysteine ligase catalytic subunit (EC 6.3.2.2) (GCS heavy chain) (Gamma-ECS) (Gamma-glutamylcysteine synthetase)	GCLC GLCL GLCLC	RHADHVRR	1	1.3	0.98158	-0.48083	0	0	0	16.1445	0	0	0	0	0	0	0	0	0	0	0	0	0	0	0	0	0	0	0	0	0	0	0
P48594	SPB4_HUMAN	Serpin B4 (Leupin) (Peptidase inhibitor 11) (PI-11) (Squamous cell carcinoma antigen 2) (SCCA-2)	SERPINB4 PI11 SCCA2	LMEWTSLQNMRETCVDLHLPRFK	1	5.9	0.98394	-0.87579	0	13.7303	0	0	0	0	0	0	0	13.1057	0	0	12.479	13.2513	12.9182	0	0	0	0	0	0	0	0	12.0428	0	0	0
P48645	NMU_HUMAN	Neuromedin-U [Cleaved into: Neuromedin precursor-related peptide 36 (NURP36); Neuromedin precursor-related peptide 33 (NURP33); Neuromedin-U-25 (NmU-25)]	NMU	MLRTESCRPR	1	5.7	0.97968	0.77197	0	0	0	0	0	0	0	0	0	0	0	0	0	0	13.795	0	0	0	0	0	0	0	0	0	13.7193	0	0
P48651	PTSS1_HUMAN	Phosphatidylserine synthase 1 (PSS-1) (PtdSer synthase 1) (EC 2.7.8.29) (Serine-exchange enzyme I)	PTDSS1 KIAA0024 PSSA	DDVNYKMHFR	1	2.1	0.97794	-0.32809	0	0	0	0	0	0	0	0	0	0	0	0	0	0	0	0	0	0	0	13.9006	0	0	0	0	0	0	0
P48740	MASP1_HUMAN	Mannan-binding lectin serine protease 1 (EC 3.4.21.-) (Complement factor MASP-3) (Complement-activating component of Ra-reactive factor) (Mannose-binding lectin-associated serine protease 1) (MASP-1) (Mannose-binding protein-associated serine protease) (Ra-reactive factor serine protease p100) (RaRF) (Serine protease 5) [Cleaved into: Mannan-binding lectin serine protease 1 heavy chain; Mannan-bi…	MASP1 CRARF CRARF1 PRSS5	KLMARIFNGRPAQK	1	2	0.97379	-1.7671	0	0	0	0	0	0	0	0	0	0	0	0	0	0	0	0	0	0	0	0	0	0	0	0	11.2274	0	11.3304
P48751	B3A3_HUMAN	Anion exchange protein 3 (AE 3) (Anion exchanger 3) (CAE3/BAE3) (Cardiac/brain band 3-like protein) (Neuronal band 3-like protein) (Solute carrier family 4 member 3)	SLC4A3 AE3	AQDLEYLTGRVWVGLWLVVFVLALVAAEGSFLVR;STAASLAFPFLLLLTVPLR	2	4.3	1	1.3342	0	0	0	0	0	0	0	0	0	0	0	0	0	0	0	0	0	0	0	0	10.5323	0	0	0	0	0	0
P48764	SL9A3_HUMAN	Sodium/hydrogen exchanger 3 (Na(+)/H(+) exchanger 3) (NHE-3) (Solute carrier family 9 member 3)	SLC9A3 NHE3	FLSRVLMRR;GIVSFFVVSLGGTLVGVVFAFLLSLVTRFTK	2	4.8	0.98415	-0.92233	0	0	0	0	0	0	0	0	0	0	0	0	0	0	0	0	17.7377	0	0	0	17.829	0	0	0	18.942	0	0
P49207	RL34_HUMAN	60S ribosomal protein L34 (Large ribosomal subunit protein eL34)	RPL34	IVYLYTKK	1	6.8	0.98124	-0.48083	0	0	0	0	0	0	0	0	0	0	0	0	0	0	12.4737	0	11.9221	0	0	11.5411	0	0	0	0	0	11.8138	0
P49221	TGM4_HUMAN	Protein-glutamine gamma-glutamyltransferase 4 (EC 2.3.2.13) (Fibrinoligase) (Prostate transglutaminase) (Prostate-specific transglutaminase) (Transglutaminase P) (TG(P)) (TGP) (TGase P) (Transglutaminase-4) (TGase-4)	TGM4	TSQIQGQVSEVTLTLDSK	1	2.6	0.97366	-1.7098	0	0	0	0	0	11.7373	0	0	0	0	0	0	0	0	0	0	0	0	0	0	0	0	0	0	0	0	0
P49279	NRAM1_HUMAN	Natural resistance-associated macrophage protein 1 (NRAMP 1) (Solute carrier family 11 member 1)	SLC11A1 LSH NRAMP NRAMP1	ETYLSEK;LRWSRFAR	2	2.7	0.96959	0.4734	0	0	0	11.2115	0	12.1638	0	0	10.5593	11.5105	0	0	0	12.649	0	12.5893	12.7473	0	0	0	0	0	0	0	0	0	0
P49327	FAS_HUMAN	Fatty acid synthase (EC 2.3.1.85) (Type I fatty acid synthase) [Includes: [Acyl-carrier-protein] S-acetyltransferase (EC 2.3.1.38); [Acyl-carrier-protein] S-malonyltransferase (EC 2.3.1.39); 3-oxoacyl-[acyl-carrier-protein] synthase (EC 2.3.1.41); 3-oxoacyl-[acyl-carrier-protein] reductase (EC 1.1.1.100); 3-hydroxyacyl-[acyl-carrier-protein] dehydratase (EC 4.2.1.59); Enoyl-[acyl-carrier-protein]…	FASN FAS	ELNLVLSVREVRQLTLR	1	0.7	0.97167	-2.0187	0	0	0	0	0	0	0	0	0	15.6886	0	0	0	0	0	0	0	0	0	0	0	0	0	0	0	0	0
P49406	RM19_HUMAN	39S ribosomal protein L19, mitochondrial (L19mt) (MRP-L19) (39S ribosomal protein L15, mitochondrial) (L15mt) (MRP-L15) (Mitochondrial large ribosomal subunit protein bL19m)	MRPL19 KIAA0104 MRPL15	VHAGPVR	1	2.4	0.97536	0.83242	0	0	0	0	0	0	0	0	0	0	10.687	0	10.1508	0	0	0	0	0	11.9214	10.2778	0	0	10.9206	10.9119	0	0	0
P49450	CENPA_HUMAN	Histone H3-like centromeric protein A (Centromere autoantigen A) (Centromere protein A) (CENP-A)	CENPA	STHLLIRK	1	5.7	0.98106	-0.48083	0	0	0	0	0	0	0	0	0	0	0	0	0	0	0	0	13.2459	0	0	0	0	0	0	0	0	0	0
P49454	CENPF_HUMAN	Centromere protein F (CENP-F) (AH antigen) (Kinetochore protein CENPF) (Mitosin)	CENPF	TGTVMDTKVDELTTEIK;YTALEQKLKK	2	0.9	0.97678	0.00087303	0	11.632	0	0	0	0	0	0	0	12.1664	0	0	12.5832	0	13.4984	0	0	0	0	0	14.3147	0	0	0	0	0	0
P49639	HXA1_HUMAN	Homeobox protein Hox-A1 (Homeobox protein Hox-1F)	HOXA1 HOX1F	ITTFQSCAVSANSCGGDDR	1	5.7	0.97633	-1.366	0	0	0	0	0	0	0	0	0	0	0	0	0	0	0	0	0	0	0	0	0	0	0	0	13.647	0	0
P49641	MA2A2_HUMAN	Alpha-mannosidase 2x (EC 3.2.1.114) (Alpha-mannosidase IIx) (Man IIx) (Mannosidase alpha class 2A member 2) (Mannosyl-oligosaccharide 1,3-1,6-alpha-mannosidase)	MAN2A2 MANA2X	VPPRAITEANVAER	1	1.2	0.97192	-1.7277	0	12.7118	0	0	0	0	0	0	0	0	0	0	0	0	0	0	0	0	0	0	0	0	0	0	0	0	0
P49642	PRI1_HUMAN	DNA primase small subunit (EC 2.7.7.102) (DNA primase 49 kDa subunit) (p49)	PRIM1	EDFGFKHRLWVYSGR;HRLWVYSGRR;NDKYGPWLEWEIMLQYCFPR	3	8.6	0.97789	-0.18485	0	0	0	0	0	0	14.3727	14.6282	13.9866	0	14.1207	0	0	0	0	0	0	0	0	0	0	0	13.1228	0	0	0	0
P49683	PRLHR_HUMAN	Prolactin-releasing peptide receptor (PrRP receptor) (PrRPR) (G-protein coupled receptor 10) (hGR3)	PRLHR GPR10 GR3	YVVLVHPLRR	1	2.7	1.0599	1.0831	0	12.7405	0	0	0	0	0	0	0	0	13.7953	13.2248	0	0	0	0	0	0	14.1024	12.6071	11.9245	12.2321	0	0	0	0	11.5531
P49711	CTCF_HUMAN	Transcriptional repressor CTCF (11-zinc finger protein) (CCCTC-binding factor) (CTCFL paralog)	CTCF	QERHMIMHKR	1	1.4	1.057	1.0831	0	0	0	0	0	0	0	0	0	0	0	14.2682	11.7612	0	0	0	0	0	0	11.0182	0	12.3575	0	12.1853	0	0	0
P49753	ACOT2_HUMAN	Acyl-coenzyme A thioesterase 2, mitochondrial (Acyl-CoA thioesterase 2) (EC 3.1.2.2) (Acyl-coenzyme A thioester hydrolase 2a) (CTE-Ia) (Long-chain acyl-CoA thioesterase 2) (ZAP128)	ACOT2 PTE2 PTE2A	LLSPHPHSVVLR	1	2.5	0.98276	-0.1504	12.2448	0	0	0	0	0	0	0	0	0	12.2868	12.2639	0	0	11.8388	0	0	12.0008	0	12.2173	12.5278	0	0	0	0	0	11.5464
P49760	CLK2_HUMAN	Dual specificity protein kinase CLK2 (EC 2.7.12.1) (CDC-like kinase 2)	CLK2	LEINVLEK	1	1.6	0.97028	0.79967	0	0	0	0	0	0	0	0	0	0	0	0	0	0	0	0	16.614	0	0	0	0	0	0	0	0	0	0
P49761	CLK3_HUMAN	Dual specificity protein kinase CLK3 (EC 2.7.12.1) (CDC-like kinase 3)	CLK3	ILGPIPSHMIHRTRK	1	2.4	0.97234	-2.2102	0	0	0	0	0	0	0	0	0	0	0	0	0	0	0	0	0	0	11.4265	0	0	0	0	0	0	0	0
P49789	FHIT_HUMAN	Bis(5'-adenosyl)-triphosphatase (EC 3.6.1.29) (AP3A hydrolase) (AP3Aase) (Adenosine 5'-monophosphoramidase FHIT) (EC 3.9.1.-) (Adenylylsulfatase) (EC 3.6.2.1) (Adenylylsulfate-ammonia adenylyltransferase) (EC 2.7.7.51) (Diadenosine 5',5'''-P1,P3-triphosphate hydrolase) (Dinucleosidetriphosphatase) (Fragile histidine triad protein)	FHIT	HVHVHVLPRK	1	6.8	0.99806	0.92452	0	0	0	0	0	0	0	0	0	15.0079	12.0284	0	0	0	0	0	0	0	0	15.9795	16.1569	16.3248	16.376	0	11.2124	12.0994	16.0603
P49841	GSK3B_HUMAN	Glycogen synthase kinase-3 beta (GSK-3 beta) (EC 2.7.11.26) (Serine/threonine-protein kinase GSK3B) (EC 2.7.11.1)	GSK3B	VARHYSRAK	1	2.1	0.98392	-0.013418	0	0	12.3336	0	0	0	0	0	0	0	0	0	0	0	0	0	0	0	0	0	0	0	0	0	0	0	0
P49915	GUAA_HUMAN	GMP synthase [glutamine-hydrolyzing] (EC 6.3.5.2) (GMP synthetase) (Glutamine amidotransferase)	GMPS	DEVRILGR;RESQSVEEALK	2	2.7	0.98124	-0.59342	0	0	0	0	0	0	13.4355	0	0	0	0	0	0	0	0	0	0	0	0	0	0	0	0	0	0	13.7481	0
P49916	DNLI3_HUMAN	DNA ligase 3 (EC 6.5.1.1) (DNA ligase III) (Polydeoxyribonucleotide synthase [ATP] 3)	LIG3	VIQEGLEGLVLKDVK	1	1.5	0.98574	0.90526	15.309	15.7172	0	0	0	0	0	0	0	0	0	0	0	14.7049	14.5817	0	0	0	0	0	0	15.0402	14.864	0	0	0	0
P49959	MRE11_HUMAN	Double-strand break repair protein MRE11 (EC 3.1.-.-) (Double-strand break repair protein MRE11A) (Meiotic recombination 11 homolog 1) (MRE11 homolog 1) (Meiotic recombination 11 homolog A) (MRE11 homolog A)	MRE11 HNGS1 MRE11A	VTQAIQSFCLEKIEEMLENAERER	1	3.4	0.96683	0.1225	0	0	0	0	0	0	0	0	0	0	0	0	0	0	0	0	0	10.4483	12.7275	0	0	0	0	0	0	0	0
P50281	MMP14_HUMAN	Matrix metalloproteinase-14 (MMP-14) (EC 3.4.24.80) (MMP-X1) (Membrane-type matrix metalloproteinase 1) (MT-MMP 1) (MTMMP1) (Membrane-type-1 matrix metalloproteinase) (MT1-MMP) (MT1MMP)	MMP14	ADADTMKAMR	1	1.7	1.0661	1.0831	12.356	12.1316	0	0	0	0	0	0	0	12.0154	0	0	0	0	0	0	0	0	13.3651	13.3871	14.3362	0	0	0	0	0	0
P50458	LHX2_HUMAN	LIM/homeobox protein Lhx2 (Homeobox protein LH-2) (LIM homeobox protein 2)	LHX2 LH2	DQPYPSSQKTKR	1	3	0.98011	-0.1504	0	0	11.7669	0	0	0	0	0	0	0	0	14.5873	0	0	0	0	0	0	0	0	0	0	0	0	0	0	0
P50548	ERF_HUMAN	ETS domain-containing transcription factor ERF (Ets2 repressor factor) (PE-2)	ERF	QRAAGEK	1	1.3	0.97806	-0.36606	0	0	0	0	0	0	0	0	0	0	0	16.3771	14.6761	13.6168	0	0	0	0	0	0	0	0	0	0	0	0	0
P50748	KNTC1_HUMAN	Kinetochore-associated protein 1 (Rough deal homolog) (HsROD) (Rod) (hRod)	KNTC1 KIAA0166	ALEMVPLLTSTK;HVVMELKEKAVIFIR	2	1.2	0.97109	-1.7211	0	0	17.656	0	0	0	0	0	0	0	0	0	0	0	0	0	0	0	0	0	0	0	0	0	0	0	0
P50749	RASF2_HUMAN	Ras association domain-containing protein 2	RASSF2 CENP-34 KIAA0168	YTVLRLMIR	1	2.8	0.98584	-0.013418	0	0	0	0	0	0	0	0	0	0	0	0	0	0	0	0	0	0	0	0	0	0	0	0	11.1521	11.6009	0
P50914	RL14_HUMAN	60S ribosomal protein L14 (CAG-ISL 7) (Large ribosomal subunit protein eL14)	RPL14	WAKKIEAR	1	3.7	0.97856	-1.1463	0	0	0	0	0	0	0	0	0	0	0	0	0	0	17.6778	0	0	0	0	0	0	0	0	0	0	0	0
P51172	SCNND_HUMAN	Amiloride-sensitive sodium channel subunit delta (Delta-NaCH) (Epithelial Na(+) channel subunit delta) (Delta-ENaC) (ENaCD) (Nonvoltage-gated sodium channel 1 subunit delta) (SCNED)	SCNN1D DNACH	HPAWGHCFYR	1	1.2	1.0484	1.0831	0	0	0	0	0	0	0	0	0	0	0	0	0	10.9029	0	0	0	0	0	0	0	0	0	0	0	0	0
P51523	ZNF84_HUMAN	Zinc finger protein 84 (Zinc finger protein HPF2)	ZNF84	GHECDAFGK	1	1.2	0.9859	-0.013418	0	0	0	0	0	0	0	0	0	0	12.0773	0	0	0	0	0	0	0	0	0	0	0	0	0	0	0	0
P51589	CP2J2_HUMAN	Cytochrome P450 2J2 (EC 1.14.14.-) (Albendazole monooxygenase (hydroxylating)) (EC 1.14.14.74) (Albendazole monooxygenase (sulfoxide-forming)) (EC 1.14.14.73) (Arachidonic acid epoxygenase) (CYPIIJ2) (Hydroperoxy icosatetraenoate isomerase) (EC 5.4.4.7)	CYP2J2	EAFMPFSIGK	1	2	1.0532	1.0831	0	0	0	0	0	0	0	0	0	0	0	0	0	0	0	0	0	0	12.9805	0	0	0	0	0	11.0883	0	0
P51606	RENBP_HUMAN	N-acylglucosamine 2-epimerase (AGE) (EC 5.1.3.8) (GlcNAc 2-epimerase) (N-acetyl-D-glucosamine 2-epimerase) (Renin-binding protein) (RnBP)	RENBP	QVWMYCR	1	1.7	0.97646	-0.36606	10.6113	0	0	0	0	0	0	0	0	0	0	0	0	0	0	0	0	0	0	0	0	0	0	0	0	0	0
P51688	SPHM_HUMAN	N-sulphoglucosamine sulphohydrolase (EC 3.10.1.1) (Sulfoglucosamine sulfamidase) (Sulphamidase)	SGSH HSS	CGHSQPQYGTFCEK	1	2.8	0.97422	-1.4166	0	0	0	0	0	0	0	13.9444	0	0	0	0	0	0	0	0	0	0	0	0	0	0	0	0	0	0	0
P51689	ARSD_HUMAN	Arylsulfatase D (ASD) (EC 3.1.6.-)	ARSD	TASLMLK	1	1.2	0.98147	0.84294	12.9837	13.6413	0	0	0	0	0	0	0	13.6253	14.0061	13.2943	0	0	13.3998	11.7983	12.8542	12.85	12.8952	13.0086	12.9092	13.2695	13.2698	0	13.5738	13.4696	12.6765
P51788	CLCN2_HUMAN	Chloride channel protein 2 (ClC-2)	CLCN2	TINRFLMRK	1	1	0.98563	-0.013418	0	0	0	0	0	13.8085	14.2469	13.2232	0	0	0	0	0	0	0	0	0	0	0	0	0	0	0	0	0	0	0
P51797	CLCN6_HUMAN	H(+)/Cl(-) exchange transporter 6 (Chloride channel protein 6) (ClC-6) (Chloride transport protein 6)	CLCN6 KIAA0046	WCCCCGERETR	1	1.3	0.97329	0.098635	0	0	0	0	0	0	10.7173	0	0	0	0	0	0	0	0	0	0	0	0	0	0	0	0	0	0	0	0
P51810	GP143_HUMAN	G-protein coupled receptor 143 (Ocular albinism type 1 protein)	GPR143 OA1	MGAVIKIRFFK	1	2.7	0.98232	-1.0429	0	0	0	0	0	0	0	0	0	0	0	0	0	0	15.2045	0	0	0	0	0	0	0	0	0	0	0	0
P51816	AFF2_HUMAN	AF4/FMR2 family member 2 (Protein FMR-2) (FMR2P) (Protein Ox19)	AFF2 FMR2 OX19	ERPLLSLIREKARPRPTQK;ESVELHDPPRGR	2	2.4	0.96091	0.55968	0	12.0332	0	0	0	0	0	0	0	0	0	12.146	0	0	0	0	0	0	0	0	0	0	0	0	0	0	0
P51826	AFF3_HUMAN	AF4/FMR2 family member 3 (Lymphoid nuclear protein related to AF4) (Protein LAF-4)	AFF3 LAF4	RSAGKKPTR	1	0.7	0.98302	-1.0223	0	0	0	0	0	0	0	0	0	0	0	0	0	0	0	0	0	0	0	0	14.1975	0	0	0	0	0	0
P51828	ADCY7_HUMAN	Adenylate cyclase type 7 (EC 4.6.1.1) (ATP pyrophosphate-lyase 7) (Adenylate cyclase type VII) (Adenylyl cyclase 7)	ADCY7 KIAA0037	RPKSVPQRHR	1	0.9	0.98469	-0.98474	0	0	0	0	0	0	0	0	0	0	0	0	0	0	0	0	0	0	0	13.9031	0	0	0	0	0	0	0
P51841	GUC2F_HUMAN	Retinal guanylyl cyclase 2 (RETGC-2) (EC 4.6.1.2) (Guanylate cyclase 2F, retinal) (Guanylate cyclase F) (GC-F) (Rod outer segment membrane guanylate cyclase 2) (ROS-GC2)	GUCY2F GUC2F RETGC2	FSRLVLWFAAFRK	1	1.2	0.97833	-1.1751	0	0	0	13.5454	14.4124	0	15.2617	14.2943	14.671	0	0	0	0	0	0	0	0	0	0	0	0	0	0	0	0	0	0
P51991	ROA3_HUMAN	Heterogeneous nuclear ribonucleoprotein A3 (hnRNP A3)	HNRNPA3 HNRPA3	GGSFGGR	1	1.9	0.97816	-0.36606	0	0	0	0	13.6807	13.6003	15.2139	13.5277	0	0	0	0	0	0	0	0	0	0	0	0	0	0	0	0	0	0	0
P52630	STAT2_HUMAN	Signal transducer and activator of transcription 2 (p113)	STAT2	LLFHLRQLLKELK	1	1.5	0.96312	0.5684	0	0	0	0	0	0	0	0	0	13.6209	13.4708	0	0	14.0564	0	0	13.3149	13.526	14.3981	14.7931	14.8095	14.5784	0	0	15.4237	13.495	0
P52736	ZN133_HUMAN	Zinc finger protein 133 (Zinc finger protein 150)	ZNF133 ZNF150	GFSLKKSLAR;KTTSVHHR;SLARHQK	3	3.2	0.90816	1.5727	0	0	0	0	0	0	0	0	0	11.9734	0	15.9139	13.3326	14.2863	12.9815	14.3935	14.2459	0	0	0	14.1916	0	0	0	0	11.5061	0
P52738	ZN140_HUMAN	Zinc finger protein 140	ZNF140	SFSWSSNLAK;VFTWHASLIQHTK	2	5	1.0148	1.3725	0	0	0	12.762	12.5402	12.2698	12.3382	0	0	0	0	0	0	0	0	0	0	0	0	0	0	0	0	0	0	0	0
P52740	ZN132_HUMAN	Zinc finger protein 132	ZNF132	DILHLAEHQGTQSEEKPYTCGACGR	1	3.5	0.97154	0.13114	0	0	0	0	0	0	0	0	0	0	0	0	0	0	0	0	0	0	0	0	0	15.0476	0	0	0	0	0
P52742	ZN135_HUMAN	Zinc finger protein 135 (Zinc finger protein 61) (Zinc finger protein 78-like 1)	ZNF135 ZNF61 ZNF78L1	LPQGVYPDLETRPKVKLSVLK	1	3.2	0.9765	0.15207	0	0	0	0	0	0	0	0	0	0	0	0	0	0	0	0	0	0	0	11.5068	0	0	0	0	0	0	0
P52747	ZN143_HUMAN	Zinc finger protein 143 (SPH-binding factor) (Selenocysteine tRNA gene transcription-activating factor) (hStaf)	ZNF143 SBF STAF	VSIDGSESVAGTGMIGENEQEK	1	3.4	0.97655	0.16069	0	0	0	0	0	0	0	0	0	0	0	0	0	0	0	0	0	0	11.9911	0	0	0	0	0	0	0	0
P52756	RBM5_HUMAN	RNA-binding protein 5 (Protein G15) (Putative tumor suppressor LUCA15) (RNA-binding motif protein 5) (Renal carcinoma antigen NY-REN-9)	RBM5 H37 LUCA15	CCLNNFR;KMACLLCRR;RNSDRSEDGYHSDGDYGEHDYR	3	4.7	0.92437	1.0834	0	0	0	0	0	0	0	0	0	0	0	11.0813	0	13.5005	15.6245	0	0	0	0	0	0	0	0	0	0	0	0
P52757	CHIO_HUMAN	Beta-chimaerin (Beta-chimerin) (Rho GTPase-activating protein 3)	CHN2 ARHGAP3 BCH	YLMIHLKK	1	1.7	0.97516	-0.21836	0	0	0	0	0	0	0	0	0	0	0	0	0	0	0	0	0	0	0	17.2755	0	0	0	0	0	0	0
P52790	HXK3_HUMAN	Hexokinase-3 (EC 2.7.1.1) (Hexokinase type III) (HK III) (Hexokinase-C)	HK3	VCERHPR	1	0.8	0.97485	-0.45012	0	0	0	0	0	0	0	0	0	16.4674	0	0	0	0	0	0	0	0	0	0	0	0	0	0	0	0	13.6565
P52888	THOP1_HUMAN	Thimet oligopeptidase (EC 3.4.24.15) (Endopeptidase 24.15) (MP78)	THOP1	YPHYFPLLKK	1	1.5	1.0484	1.0831	12.4437	0	0	0	0	0	0	0	0	0	0	0	0	0	12.2844	12.1114	0	0	0	0	0	14.0908	12.6913	12.9167	0	0	0
P52948	NUP98_HUMAN	Nuclear pore complex protein Nup98-Nup96 (EC 3.4.21.-) [Cleaved into: Nuclear pore complex protein Nup98 (98 kDa nucleoporin) (Nucleoporin Nup98) (Nup98); Nuclear pore complex protein Nup96 (96 kDa nucleoporin) (Nucleoporin Nup96) (Nup96)]	NUP98 ADAR2	AVRAHMESDK	1	0.6	1.0759	1.0831	0	0	0	0	0	0	0	0	0	0	12.8142	13.7909	13.5936	11.6401	0	11.1729	0	0	0	0	0	0	0	11.9244	0	0	0
P53365	ARFP2_HUMAN	Arfaptin-2 (ADP-ribosylation factor-interacting protein 2) (Partner of RAC1) (POR1)	ARFIP2 POR1	TDLEELSLGPRDAGTRGR	1	5.3	0.98401	-0.93577	0	0	0	0	0	0	0	0	0	0	0	13.1901	0	0	0	0	0	0	0	0	0	0	0	0	0	0	0
P53618	COPB_HUMAN	Coatomer subunit beta (Beta-coat protein) (Beta-COP)	COPB1 COPB MSTP026	LLLVFWEIVPK;VCHANPSER	2	2.1	0.97959	0.39632	0	13.7136	0	0	0	0	0	0	0	0	0	14.0961	11.8883	0	0	0	0	0	0	0	0	0	14.6578	0	0	0	13.3313
P53621	COPA_HUMAN	Coatomer subunit alpha (Alpha-coat protein) (Alpha-COP) (HEP-COP) (HEPCOP) [Cleaved into: Xenin (Xenopsin-related peptide); Proxenin]	COPA	LPKETLEQQKR;TALNLFFKLK;VLTIDPTEFK	3	2.5	1.0424	1.2588	0	16.5807	0	0	0	0	0	0	0	17.8799	16.279	17.2173	13.9414	14.7079	16.3908	14.822	0	14.3651	15.9299	0	16.5199	16.7317	0	16.772	16.9081	0	0
P53680	AP2S1_HUMAN	AP-2 complex subunit sigma (Adaptor protein complex AP-2 subunit sigma) (Adaptor-related protein complex 2 subunit sigma) (Clathrin assembly protein 2 sigma small chain) (Clathrin coat assembly protein AP17) (Clathrin coat-associated protein AP17) (HA2 17 kDa subunit) (Plasma membrane adaptor AP-2 17 kDa protein) (Sigma2-adaptin)	AP2S1 AP17 CLAPS2	LIEEVHAVVTVR	1	8.5	0.98275	-0.1504	0	0	0	0	0	0	0	0	0	0	0	0	0	0	0	0	0	0	0	0	0	0	0	0	0	10.2587	0
P53778	MK12_HUMAN	Mitogen-activated protein kinase 12 (MAP kinase 12) (MAPK 12) (EC 2.7.11.24) (Extracellular signal-regulated kinase 6) (ERK-6) (Mitogen-activated protein kinase p38 gamma) (MAP kinase p38 gamma) (Stress-activated protein kinase 3)	MAPK12 ERK6 SAPK3	EVLSFKPPR	1	2.5	0.98427	-0.013418	0	0	11.1171	0	0	0	0	0	0	12.5888	0	0	0	12.7196	0	0	0	11.4873	13.3078	0	0	0	0	0	12.7576	12.7141	0
P53804	TTC3_HUMAN	E3 ubiquitin-protein ligase TTC3 (EC 2.3.2.27) (Protein DCRR1) (RING finger protein 105) (RING-type E3 ubiquitin transferase TTC3) (TPR repeat protein D) (Tetratricopeptide repeat protein 3) (TPR repeat protein 3)	TTC3 DCRR1 RNF105 TPRD	QILEKAGGLKPFLLGCPR	1	0.9	0.97318	-1.6931	0	0	0	0	0	0	0	0	0	0	10.8398	11.9537	0	0	0	0	0	0	0	0	0	0	0	0	0	0	0
P53814	SMTN_HUMAN	Smoothelin	SMTN SMSMO	KAMIEKLEK	1	1	0.98242	-1.0216	0	0	0	0	17.1699	0	0	0	0	0	0	0	0	0	0	0	0	0	0	0	0	0	0	0	0	0	0
P53992	SC24C_HUMAN	Protein transport protein Sec24C (SEC24-related protein C)	SEC24C KIAA0079	CNRCKAYMCPFMQFIEGGR;NCETDTLINYMAKFAYR	2	3.3	0.97215	-3.368	0	0	11.8895	13.3637	13.4727	0	12.5927	0	0	0	0	0	0	0	0	11.5775	0	0	0	0	0	0	0	0	0	0	0
P54108	CRIS3_HUMAN	Cysteine-rich secretory protein 3 (CRISP-3) (Specific granule protein of 28 kDa) (SGP28)	CRISP3	DSCKASCNCSNSIY	1	5.7	0.97234	-1.71	0	0	0	0	0	0	0	0	0	0	0	0	0	0	0	0	0	0	12.222	0	0	0	0	0	0	11.8908	0
P54132	BLM_HUMAN	RecQ-like DNA helicase BLM (EC 3.6.4.12) (Bloom syndrome protein) (DNA helicase, RecQ-like type 2) (RecQ2) (RecQ protein-like 3)	BLM RECQ2 RECQL3	LKLLDCGNELLQQRNIR	1	1.2	0.97193	-2.0187	0	0	0	0	0	0	0	0	0	0	0	0	0	0	0	0	0	0	12.9863	0	0	0	0	0	0	0	0
P54136	SYRC_HUMAN	Arginine--tRNA ligase, cytoplasmic (EC 6.1.1.19) (Arginyl-tRNA synthetase) (ArgRS)	RARS1 RARS	VIVDFSSPNIAK	1	1.8	0.98507	0.91299	0	0	0	0	0	0	0	0	0	0	14.48	0	0	0	0	0	0	0	0	0	0	0	0	0	0	0	0
P54257	HAP1_HUMAN	Huntingtin-associated protein 1 (HAP-1) (Neuroan 1)	HAP1 HAP2 HLP1	LQAQVLKLQQRCR	1	1.9	0.97847	-1.1751	0	0	0	11.7886	12.2296	13.3088	0	11.9258	13.889	0	0	0	0	0	0	0	0	0	0	0	0	0	0	0	0	0	0
P54277	PMS1_HUMAN	PMS1 protein homolog 1 (DNA mismatch repair protein PMS1)	PMS1 PMSL1	MKHQFGNEIK	1	1.1	1.0411	1.0831	0	0	0	0	0	0	0	0	0	0	0	0	0	0	0	0	0	0	0	12.845	13.2426	12.7379	0	0	0	13.2999	13.6988
P54317	LIPR2_HUMAN	Pancreatic lipase-related protein 2 (PL-RP2) (Cytotoxic T lymphocyte lipase) (Galactolipase) (EC 3.1.1.26) (Triacylglycerol lipase) (EC 3.1.1.3)	PNLIPRP2 PLRP2	RLGGRVGR	1	1.7	0.98076	-1.1463	0	0	0	0	0	0	0	17.1296	0	0	0	0	0	0	0	0	0	0	0	0	0	0	0	0	0	0	0
P54709	AT1B3_HUMAN	Sodium/potassium-transporting ATPase subunit beta-3 (Sodium/potassium-dependent ATPase subunit beta-3) (ATPB-3) (CD antigen CD298)	ATP1B3	FLGRVMFKITAR	1	4.3	0.98297	-0.50091	0	0	0	0	0	0	0	0	0	0	0	0	0	0	0	0	0	0	0	0	0	0	0	0	0	0	11.7078
P54753	EPHB3_HUMAN	Ephrin type-B receptor 3 (EC 2.7.10.1) (EPH-like tyrosine kinase 2) (EPH-like kinase 2) (Embryonic kinase 2) (EK2) (hEK2) (Tyrosine-protein kinase TYRO6)	EPHB3 ETK2 HEK2 TYRO6	DCNSIPNIPGSCK	1	1.3	0.98552	-0.82454	0	0	0	0	0	0	0	0	0	0	11.1321	0	0	0	0	0	0	0	0	0	0	0	0	0	0	0	0
P54764	EPHA4_HUMAN	Ephrin type-A receptor 4 (EC 2.7.10.1) (EPH-like kinase 8) (EK8) (hEK8) (Tyrosine-protein kinase TYRO1) (Tyrosine-protein kinase receptor SEK)	EPHA4 HEK8 SEK TYRO1	ALSTDATCAK	1	1	1.0573	1.0831	0	0	0	0	0	0	0	0	0	0	0	0	0	0	0	0	0	0	0	0	0	0	0	0	14.1066	0	0
P54819	KAD2_HUMAN	Adenylate kinase 2, mitochondrial (AK 2) (EC 2.7.4.3) (ATP-AMP transphosphorylase 2) (ATP:AMP phosphotransferase) (Adenylate monophosphate kinase) [Cleaved into: Adenylate kinase 2, mitochondrial, N-terminally processed]	AK2 ADK2	IRLQAYHTQTTPLIEYYR	1	7.5	0.97159	-1.7109	0	0	0	0	0	0	0	0	0	0	0	0	0	0	0	0	0	0	0	0	0	13.0809	0	0	0	0	0
P54826	GAS1_HUMAN	Growth arrest-specific protein 1 (GAS-1)	GAS1	ENMARLCFGAELGNGPGSSGSDGGLDDYYDEDYDDEQR;RAIEPCLPR	2	13.6	0.95556	1.1045	0	11.0451	0	0	0	0	0	0	12.1872	0	0	0	0	0	0	0	0	0	0	0	0	0	0	0	0	0	0
P54855	UDB15_HUMAN	UDP-glucuronosyltransferase 2B15 (UDPGT 2B15) (UGT2B15) (EC 2.4.1.17) (HLUG4) (UDP-glucuronosyltransferase 2B8) (UDPGT 2B8) (UDPGTh-3)	UGT2B15 UGT2B8	DAVLNKKLMMK	1	2.1	0.97736	0.40974	0	0	0	0	0	0	0	0	0	13.5616	0	0	0	0	0	0	0	0	0	0	0	0	0	0	0	0	0
P55055	NR1H2_HUMAN	Oxysterols receptor LXR-beta (Liver X receptor beta) (Nuclear receptor NER) (Nuclear receptor subfamily 1 group H member 2) (Ubiquitously-expressed nuclear receptor)	NR1H2 LXRB NER UNR	FPRMLMK;GGARRYACR	2	3.5	0.97619	-0.37948	0	12.1726	0	0	0	0	0	0	0	0	0	0	0	0	0	13.6783	0	0	16.6547	16.1707	15.9563	0	0	0	0	12.8325	0
P55075	FGF8_HUMAN	Fibroblast growth factor 8 (FGF-8) (Androgen-induced growth factor) (AIGF) (Heparin-binding growth factor 8) (HBGF-8)	FGF8 AIGF	TSGKHVQVLANKR	1	5.6	0.9853	-0.82454	0	0	0	0	0	0	0	0	0	13.0522	12.4254	0	0	0	0	0	0	11.254	0	0	0	0	0	0	0	0	0
P55081	MFAP1_HUMAN	Microfibrillar-associated protein 1 (Spliceosome B complex protein MFAP1)	MFAP1	GMMRQRAQER	1	2.3	1.0667	1.0831	12.1338	12.8156	0	0	0	0	0	0	0	12.0698	0	0	0	0	12.549	0	0	11.9925	13.7218	13.5456	13.2869	12.2255	0	0	12.7036	0	12.0414
P55082	MFAP3_HUMAN	Microfibril-associated glycoprotein 3	MFAP3	GLYTCFVTSPIR	1	3.3	0.98079	-0.1504	0	0	0	0	0	11.2265	0	0	12.6624	0	0	0	0	0	0	0	0	0	0	0	0	0	0	0	0	0	0
P55160	NCKPL_HUMAN	Nck-associated protein 1-like (Hematopoietic protein 1) (Membrane-associated protein HEM-1)	NCKAP1L HEM1	KQRQTPR;SYLDLIVTYTSVILLLSR	2	2.2	0.97226	-2.0759	0	12.3295	0	0	0	0	0	0	0	13.4822	0	13.5739	0	13.289	0	13.2658	0	13.496	0	0	0	0	0	13.2245	12.6748	13.0241	12.6361
P55198	AF17_HUMAN	Protein AF-17 (ALL1-fused gene from chromosome 17 protein)	MLLT6 AF17	EMVGGCCVCSDER	1	1.2	0.98531	-0.82454	0	0	0	0	0	0	0	0	0	0	0	0	0	0	0	0	0	0	0	10.7079	0	0	0	0	0	0	0
P55265	DSRAD_HUMAN	Double-stranded RNA-specific adenosine deaminase (DRADA) (EC 3.5.4.37) (136 kDa double-stranded RNA-binding protein) (p136) (Interferon-inducible protein 4) (IFI-4) (K88DSRBP)	ADAR ADAR1 DSRAD G1P1 IFI4	GFQHPSPR	1	0.7	0.98029	0.80213	0	13.2231	0	0	0	0	0	0	0	12.948	13.5394	13.2267	11.7505	0	0	12.7867	0	0	13.7171	0	11.7986	0	0	13.1154	12.3689	0	13.4561
P55268	LAMB2_HUMAN	Laminin subunit beta-2 (Laminin B1s chain) (Laminin-11 subunit beta) (Laminin-14 subunit beta) (Laminin-15 subunit beta) (Laminin-3 subunit beta) (Laminin-4 subunit beta) (Laminin-7 subunit beta) (Laminin-9 subunit beta) (S-laminin subunit beta) (S-LAM beta)	LAMB2 LAMS	DPAVCRSCDCDPMGSQDGGR;GFSGIFPACHPCHACFGDWDR	2	2.3	1.0056	1.2173	0	14.3525	0	0	0	0	0	0	0	0	13.9087	0	0	0	0	0	0	13.4954	0	0	0	0	0	0	0	0	12.9546
P55327	TPD52_HUMAN	Tumor protein D52 (Protein N8)	TPD52	GWQDVTATSAYK	1	5.4	0.98185	-0.1504	0	0	0	0	0	0	0	0	0	0	0	13.2046	0	0	0	0	0	0	14.0429	0	12.863	0	12.9489	12.8323	0	0	0
P55771	PAX9_HUMAN	Paired box protein Pax-9	PAX9	VTTPTVVK	1	2.3	0.98105	-0.48083	0	0	13.19	13.9758	14.0582	13.6828	15.2946	0	0	0	0	0	0	0	0	0	0	0	0	0	0	0	0	0	0	0	0
P55895	RAG2_HUMAN	V(D)J recombination-activating protein 2 (RAG-2)	RAG2	CTEKDLVGDVPEAR	1	2.7	0.97183	-1.71	0	0	0	0	0	0	0	0	0	0	0	0	0	0	0	0	0	0	0	0	0	0	0	0	0	16.1103	0
P56180	TPTE_HUMAN	Putative tyrosine-protein phosphatase TPTE (EC 3.1.3.48) (Cancer/testis antigen 44) (CT44) (Transmembrane phosphatase with tensin homology) (Tumor antigen BJ-HCC-5)	TPTE	WTHLLRLLR	1	1.6	0.97555	-0.36825	0	0	0	0	0	0	0	0	0	0	0	0	0	0	0	0	0	0	0	13.3725	13.8385	13.3337	13.5209	13.6715	12.6377	13.3505	13.5477
P56199	ITA1_HUMAN	Integrin alpha-1 (CD49 antigen-like family member A) (Laminin and collagen receptor) (VLA-1) (CD antigen CD49a)	ITGA1	CISDLSLHVATTEKDLLIVR	1	1.7	0.97029	0.17935	0	0	0	0	0	0	0	0	0	0	0	0	0	0	0	0	0	0	0	16.3645	15.374	0	0	0	14.7194	0	14.0279
P56377	AP1S2_HUMAN	AP-1 complex subunit sigma-2 (Adaptor protein complex AP-1 subunit sigma-1B) (Adaptor-related protein complex 1 subunit sigma-1B) (Clathrin assembly protein complex 1 sigma-1B small chain) (Golgi adaptor HA1/AP1 adaptin sigma-1B subunit) (Sigma 1B subunit of AP-1 clathrin) (Sigma-adaptin 1B) (Sigma1B-adaptin)	AP1S2 DC22	QFMLLFSR	1	5.1	0.98109	-0.48083	0	0	12.3383	0	0	0	0	0	0	0	0	0	0	0	0	0	0	0	0	0	0	0	0	0	0	0	0
P56556	NDUA6_HUMAN	NADH dehydrogenase [ubiquinone] 1 alpha subcomplex subunit 6 (Complex I-B14) (CI-B14) (LYR motif-containing protein 6) (NADH-ubiquinone oxidoreductase B14 subunit)	NDUFA6 LYRM6 NADHB14	QRTHVMR	1	5.5	0.97735	-0.36606	0	0	11.6009	12.1186	11.9796	13.0986	12.8026	12.4186	11.7085	0	0	0	0	0	0	0	0	0	0	0	0	0	0	0	0	0	0
P56696	KCNQ4_HUMAN	Potassium voltage-gated channel subfamily KQT member 4 (KQT-like 4) (Potassium channel subunit alpha KvLQT4) (Voltage-gated potassium channel subunit Kv7.4)	KCNQ4	AEAPPRRLGLGPPPGDAPR	1	2.7	0.98236	-1.0182	0	0	0	0	0	0	0	0	0	0	0	0	0	0	0	15.4029	0	0	0	0	0	0	0	0	0	0	0
P56705	WNT4_HUMAN	Protein Wnt-4	WNT4 UNQ426/PRO864	CSCKFHWCCFVK	1	3.4	0.97519	-0.38607	0	0	0	0	0	0	0	0	0	0	0	0	0	0	10.913	0	0	0	13.175	0	0	0	0	0	0	0	0
P56730	NETR_HUMAN	Neurotrypsin (EC 3.4.21.-) (Leydin) (Motopsin) (Serine protease 12)	PRSS12	FLQCSRRQWGR	1	1.3	0.95639	0.62635	0	0	0	0	0	0	0	0	0	14.6063	0	0	0	0	0	0	0	0	0	13.9235	13.3877	0	0	0	0	0	0
P56937	DHB7_HUMAN	3-keto-steroid reductase/17-beta-hydroxysteroid dehydrogenase 7 (17-beta-hydroxysteroid dehydrogenase 7) (17-beta-HSD 7) (3-keto-steroid reductase) (EC 1.1.1.270) (Dihydrotestosterone oxidoreductase) (EC 1.1.1.210) (Estradiol 17-beta-dehydrogenase 7) (EC 1.1.1.62) (Short chain dehydrogenase/reductase family 37C member 1)	HSD17B7 17HSD7 SDR37C1 UNQ2563/PRO6243	LLELEKHIR	1	2.6	0.98381	-0.013418	10.8485	12.4519	0	0	0	0	0	0	0	12.8597	12.2703	13.2965	0	13.5575	12.7398	13.4411	13.7675	0	0	0	0	0	0	0	0	13.8062	14.2543
P57078	RIPK4_HUMAN	Receptor-interacting serine/threonine-protein kinase 4 (EC 2.7.11.1) (Ankyrin repeat domain-containing protein 3) (PKC-delta-interacting protein kinase)	RIPK4 ANKRD3 DIK	ARPRACSHLIRLMQR	1	1.8	0.97231	-2.2102	0	0	0	0	0	0	0	0	0	0	0	0	0	0	0	0	0	0	0	0	0	0	0	0	14.2645	0	0
P57679	EVC_HUMAN	EvC complex member EVC (DWF-1) (Ellis-van Creveld syndrome protein)	EVC	FRRQQWK;KSDDELYQK	2	1.6	0.97654	-0.37948	0	0	12.4331	12.9585	12.9168	0	12.7384	0	13.2224	0	0	0	0	0	0	0	12.5535	0	0	0	0	0	0	0	0	0	0
P57682	KLF3_HUMAN	Krueppel-like factor 3 (Basic krueppel-like factor) (CACCC-box-binding protein BKLF) (TEF-2)	KLF3 BKLF	LMFDPVPVK	1	2.6	0.97623	1.0561	0	13.9486	0	0	0	0	0	0	0	0	16.5227	0	0	17.6462	0	0	0	0	0	0	0	18.7264	13.8471	18.9389	0	0	18.574
P57730	CAR18_HUMAN	Caspase recruitment domain-containing protein 18 (Caspase-1 inhibitor Iceberg)	CARD18 ICEBERG UNQ5804/PRO19611	DENDTVMDKAR	1	12.2	0.97864	0.40974	0	0	0	0	0	0	0	0	0	0	0	0	0	0	14.2214	0	0	0	0	0	0	0	0	0	0	0	0
P57739	CLD2_HUMAN	Claudin-2 (SP82)	CLDN2 PSEC0059 SP82 UNQ705/PRO1356	CTVFCQESRAKDR	1	5.7	0.97876	-1.1751	0	0	0	0	0	12.5171	0	0	0	0	0	0	0	0	0	0	0	0	0	0	0	0	0	0	0	0	0
P57772	SELB_HUMAN	Selenocysteine-specific elongation factor (Elongation factor sec) (Eukaryotic elongation factor, selenocysteine-tRNA-specific)	EEFSEC SELB	YVFDTHK	1	1.2	0.97722	-0.36606	0	0	0	0	0	0	0	0	0	0	0	0	0	0	0	12.2711	0	0	0	0	0	0	0	0	0	0	0
P57796	CABP4_HUMAN	Calcium-binding protein 4 (CaBP4)	CABP4	EETAHMLGVR	1	3.6	1.0467	1.0831	14.1894	0	0	0	0	0	0	0	0	0	0	0	0	0	15.0028	0	13.9673	14.2902	0	0	0	0	0	0	0	0	0
P58397	ATS12_HUMAN	A disintegrin and metalloproteinase with thrombospondin motifs 12 (ADAM-TS 12) (ADAM-TS12) (ADAMTS-12) (EC 3.4.24.-)	ADAMTS12 UNQ1918/PRO4389	KWCMAGK;NCSGGFK;QPQPGPVRFPDRR	3	1.7	0.96745	0.51745	0	0	0	0	0	0	0	0	0	0	0	0	0	0	0	0	0	0	0	0	0	0	0	0	0	12.2919	0
P58658	EVA1C_HUMAN	Protein eva-1 homolog C (Protein FAM176C) (SUE21)	EVA1C C21orf63 C21orf64 FAM176C PRED34 UNQ2504/PRO5993	MLLPGRAR	1	1.8	0.9809	-0.48083	0	0	0	0	0	0	0	0	0	0	0	0	14.0174	0	0	0	0	0	0	0	0	0	0	0	0	0	0
P58743	S26A5_HUMAN	Prestin (Solute carrier family 26 member 5)	SLC26A5 PRES	YPPIVIK	1	0.9	0.97781	-0.36606	15.5183	0	0	0	0	0	0	0	0	0	0	0	0	0	15.745	14.7261	15.1706	14.4882	0	0	15.3818	0	14.8348	16.5537	14.9135	15.3931	15.3586
P59047	NALP5_HUMAN	NACHT, LRR and PYD domains-containing protein 5 (Mater protein homolog) (Maternal Antigen that Embryos Require)	NLRP5 MATER NALP5	YLLVRGISGEQRIHLLLER	1	1.6	0.97698	-1.3841	0	0	0	0	0	0	0	0	0	0	0	0	13.5908	0	0	0	0	0	0	0	0	0	0	0	0	0	0
P59510	ATS20_HUMAN	A disintegrin and metalloproteinase with thrombospondin motifs 20 (ADAM-TS 20) (ADAM-TS20) (ADAMTS-20) (EC 3.4.24.-)	ADAMTS20	RNITCIHK	1	0.4	0.97817	-0.48083	0	12.5036	14.0978	12.7066	13.0919	0	12.5456	12.4639	13.0014	0	0	0	0	0	0	0	0	0	0	0	0	0	0	0	0	0	0
P59541	T2R30_HUMAN	Taste receptor type 2 member 30 (T2R30) (Taste receptor type 2 member 47) (T2R47)	TAS2R30 TAS2R47	QIFLSVLRHVRYWVK	1	4.7	0.97254	-2.2102	0	0	0	0	0	0	0	0	0	0	0	0	0	0	0	0	0	0	0	0	0	0	0	0	10.832	0	0
P59544	T2R50_HUMAN	Taste receptor type 2 member 50 (T2R50) (Taste receptor type 2 member 51) (T2R51)	TAS2R50	KISSADQILTALAVSR	1	5.4	0.97194	-1.9174	0	13.1646	0	0	0	0	0	0	0	0	0	0	0	0	0	0	0	0	0	0	0	0	0	0	0	0	0
P59826	BPIB3_HUMAN	BPI fold-containing family B member 3 (Ligand-binding protein RYA3) (Long palate, lung and nasal epithelium carcinoma-associated protein 3)	BPIFB3 C20orf185 LPLUNC3	VASSFTHAFDGSR	1	2.8	0.98836	0.87526	0	0	13.1707	14.209	14.2829	14.1111	0	14.5545	0	0	0	0	0	0	0	0	0	0	0	0	0	0	0	0	0	0	0
P60891	PRPS1_HUMAN	Ribose-phosphate pyrophosphokinase 1 (EC 2.7.6.1) (PPRibP) (Phosphoribosyl pyrophosphate synthase I) (PRS-I)	PRPS1	VTAVIPCFPYAR	1	3.8	0.97379	0.81807	0	0	0	0	0	0	0	13.4196	0	0	0	0	0	0	0	0	0	0	0	0	0	0	0	0	0	0	0
P60983	GMFB_HUMAN	Glia maturation factor beta (GMF-beta)	GMFB	RLVVLDEELEGISPDELKDELPER	1	16.9	0.96547	0.1225	0	12.6616	0	0	0	0	0	0	0	0	0	0	0	0	0	0	0	12.1842	0	0	0	0	0	0	0	0	0
P61018	RAB4B_HUMAN	Ras-related protein Rab-4B (EC 3.6.5.2)	RAB4B PP1596	VVNVGGK	1	3.3	0.97463	0.83976	0	0	13.9012	0	13.6459	0	0	13.8156	13.6754	0	0	0	0	0	0	0	0	0	0	0	0	0	0	0	0	0	0
P61129	ZC3H6_HUMAN	Zinc finger CCCH domain-containing protein 6	ZC3H6 KIAA2035 ZC3HDC6	HNSPSSDDSSDYSLDSDVEHTESSHKK	1	2.3	0.97459	0.42288	0	0	0	0	0	0	0	0	0	0	0	0	0	0	0	0	0	0	0	14.0188	0	0	0	0	0	0	0
P61313	RL15_HUMAN	60S ribosomal protein L15 (Large ribosomal subunit protein eL15)	RPL15 EC45 TCBAP0781	VRCWQYR	1	3.4	0.97665	-0.36606	0	0	0	0	0	12.3434	0	11.5105	0	0	0	0	0	0	0	0	0	0	0	0	0	0	0	0	0	0	0
P61764	STXB1_HUMAN	Syntaxin-binding protein 1 (MUNC18-1) (N-Sec1) (Protein unc-18 homolog 1) (Unc18-1) (Protein unc-18 homolog A) (Unc-18A) (p67)	STXBP1 UNC18A	IILLYIFLK;YGHWHKNK	2	2.9	0.97332	0.44184	12.9848	0	0	0	0	0	12.4027	0	11.9472	0	0	0	0	13.1136	0	0	0	0	0	0	0	0	0	0	0	0	0
P61952	GBG11_HUMAN	Guanine nucleotide-binding protein G(I)/G(S)/G(O) subunit gamma-11	GNG11 GNGT11	EKLKMEVEQLR	1	15.1	0.97444	0.059228	0	0	11.0386	10.8676	11.6698	0	0	0	0	0	0	0	0	0	0	0	0	0	0	0	0	0	0	0	0	0	0
P62166	NCS1_HUMAN	Neuronal calcium sensor 1 (NCS-1) (Frequenin homolog) (Frequenin-like protein) (Frequenin-like ubiquitous protein)	NCS1 FLUP FREQ	NADGKLTLQEFQEGSKADPSIVQALSLYDGLV	1	16.8	0.97647	0.058861	0	0	0	0	0	0	0	10.8938	0	0	0	0	0	0	0	0	0	0	0	0	0	0	0	0	0	0	0
P62256	UBE2H_HUMAN	Ubiquitin-conjugating enzyme E2 H (EC 2.3.2.23) ((E3-independent) E2 ubiquitin-conjugating enzyme H) (EC 2.3.2.24) (E2 ubiquitin-conjugating enzyme H) (UbcH2) (Ubiquitin carrier protein H) (Ubiquitin-conjugating enzyme E2-20K) (Ubiquitin-protein ligase H)	UBE2H	QKIKEYIQK	1	4.9	0.98452	-0.013418	0	0	0	0	0	0	0	0	0	0	0	0	0	0	0	0	0	0	0	0	0	0	16.3798	0	0	0	0
P62269	RS18_HUMAN	40S ribosomal protein S18 (Ke-3) (Ke3) (Small ribosomal subunit protein uS13)	RPS18 D6S218E	RKIAFAITAIK;TVGVSKKK	2	12.5	0.98855	-0.071088	0	0	0	0	0	0	0	0	0	0	15.6558	0	0	0	0	0	0	0	12.5619	0	0	0	0	0	0	0	0
P62333	PRS10_HUMAN	26S proteasome regulatory subunit 10B (26S proteasome AAA-ATPase subunit RPT4) (Proteasome 26S subunit ATPase 6) (Proteasome subunit p42)	PSMC6 SUG2	EQLKELTK;IHIDLPNEQARLDILKIHAGPITK;VGIIPPK	3	10	0.98228	-0.72439	14.9518	14.8441	0	0	0	0	0	0	0	0	13.572	12.6338	13.833	14.9572	14.8471	14.5048	14.3793	14.3122	16.101	0	12.9773	0	0	0	13.0818	12.8909	13.1938
P62487	RPB7_HUMAN	DNA-directed RNA polymerase II subunit RPB7 (RNA polymerase II subunit B7) (DNA-directed RNA polymerase II subunit G) (RNA polymerase II 19 kDa subunit) (RPB19)	POLR2G RPB7	TMDEDIVIQQDDEIRLK	1	9.9	0.97185	-2.0016	0	0	0	0	0	0	0	0	0	0	0	0	0	0	0	0	0	0	0	0	0	0	10.4699	0	0	0	0
P62913	RL11_HUMAN	60S ribosomal protein L11 (CLL-associated antigen KW-12) (Large ribosomal subunit protein uL5)	RPL11	TGCIGAK	1	3.9	0.97953	-0.36606	0	0	0	0	0	0	0	0	0	0	0	11.0697	0	0	0	0	0	0	0	0	0	0	0	0	0	0	0
P63092	GNAS2_HUMAN	Guanine nucleotide-binding protein G(s) subunit alpha isoforms short (Adenylate cyclase-stimulating G alpha protein)	GNAS GNAS1 GSP	LLLLGAGESGKSTIVK;SIWNNRWLRTISVILFLNK	2	8.9	0.97588	-1.3841	0	0	0	0	0	0	0	0	0	0	0	0	0	0	0	0	0	0	0	0	0	0	15.1456	0	0	0	0
P63261	ACTG_HUMAN	Actin, cytoplasmic 2 (EC 3.6.4.-) (Gamma-actin) [Cleaved into: Actin, cytoplasmic 2, N-terminally processed]	ACTG1 ACTG	VAPEEHPVLLTEAPLNPK	1	4.8	0.97523	-1.3998	0	0	0	0	13.291	14.1777	13.1985	14.1174	14.3961	0	0	0	0	0	0	0	0	0	0	0	0	0	0	0	0	0	0
P78325	ADAM8_HUMAN	Disintegrin and metalloproteinase domain-containing protein 8 (ADAM 8) (EC 3.4.24.-) (Cell surface antigen MS2) (CD antigen CD156a)	ADAM8 MS2	ARSRILSR	1	1	0.96674	0.49517	0	0	0	0	13.0455	12.9766	0	11.7461	0	0	0	0	0	0	0	0	0	0	0	0	0	0	0	0	0	0	0
P78332	RBM6_HUMAN	RNA-binding protein 6 (Lung cancer antigen NY-LU-12) (Protein G16) (RNA-binding motif protein 6) (RNA-binding protein DEF-3)	RBM6 DEF3	QSEQELAYLER	1	1	0.99351	1.0033	0	0	0	0	0	0	0	0	0	0	0	0	0	0	0	12.8245	13.2757	13.1329	14.0091	13.199	13.5244	0	0	0	12.9518	0	11.9879
P78344	IF4G2_HUMAN	Eukaryotic translation initiation factor 4 gamma 2 (eIF-4-gamma 2) (eIF-4G 2) (eIF4G 2) (Death-associated protein 5) (DAP-5) (p97)	EIF4G2 DAP5 OK/SW-cl.75	KPPPSKEELLK	1	1.2	0.97687	-0.37506	0	0	0	0	0	0	0	0	0	0	0	16.7559	0	0	0	0	0	0	0	0	0	0	0	0	0	0	0
P78352	DLG4_HUMAN	Disks large homolog 4 (Postsynaptic density protein 95) (PSD-95) (Synapse-associated protein 90) (SAP-90) (SAP90)	DLG4 PSD95	DCLCIVTTK;VMEIKLIKGPK	2	2.8	0.98313	-1.0477	0	0	0	0	0	0	0	0	0	0	0	14.5115	0	0	0	0	0	0	0	0	0	0	0	0	13.6102	0	0
P78356	PI42B_HUMAN	Phosphatidylinositol 5-phosphate 4-kinase type-2 beta (EC 2.7.1.149) (1-phosphatidylinositol 5-phosphate 4-kinase 2-beta) (Diphosphoinositide kinase 2-beta) (Phosphatidylinositol 5-phosphate 4-kinase type II beta) (PI(5)P 4-kinase type II beta) (PIP4KII-beta) (PtdIns(5)P-4-kinase isoform 2-beta)	PIP4K2B PIP5K2B	HFVCQKVK	1	1.9	0.98177	-0.49232	0	0	0	0	0	0	0	0	19.5503	0	0	0	0	0	0	0	0	0	0	0	0	0	0	0	0	0	0
P78357	CNTP1_HUMAN	Contactin-associated protein 1 (Caspr) (Caspr1) (Neurexin IV) (Neurexin-4) (p190)	CNTNAP1 CASPR NRXN4	IVPLAWNPRGKIGLR	1	1.1	0.97318	-2.2102	0	0	0	12.9349	0	0	0	0	0	0	0	0	0	0	0	0	0	0	0	0	0	0	0	0	0	0	0
P78362	SRPK2_HUMAN	SRSF protein kinase 2 (EC 2.7.11.1) (SFRS protein kinase 2) (Serine/arginine-rich protein-specific kinase 2) (SR-protein-specific kinase 2) [Cleaved into: SRSF protein kinase 2 N-terminal; SRSF protein kinase 2 C-terminal]	SRPK2	CVKSIIRQVLQGLDYLHSK	1	2.8	0.97548	-1.3841	0	13.8103	0	0	0	0	0	0	0	13.7437	13.8708	14.1137	0	0	0	0	0	13.9179	0	0	14.8038	0	0	0	0	0	13.9221
P78368	KC1G2_HUMAN	Casein kinase I isoform gamma-2 (CKI-gamma 2) (EC 2.7.11.1)	CSNK1G2 CK1G2	QHAIHIIDFGLAKEYIDPETK	1	5.1	0.9724	0.18688	0	0	0	0	0	0	0	0	0	0	0	0	14.6628	0	0	0	0	13.8846	0	0	0	0	0	0	0	0	0
P78417	GSTO1_HUMAN	Glutathione S-transferase omega-1 (GSTO-1) (EC 2.5.1.18) (Glutathione S-transferase omega 1-1) (GSTO 1-1) (Glutathione-dependent dehydroascorbate reductase) (EC 1.8.5.1) (Monomethylarsonic acid reductase) (MMA(V) reductase) (EC 1.20.4.2) (S-(Phenacyl)glutathione reductase) (SPG-R)	GSTO1 GSTTLP28	LWMAAMK	1	2.9	0.97967	-0.36606	0	0	0	0	0	0	0	0	0	0	0	0	0	0	0	0	0	0	12.3772	0	0	0	0	0	0	0	0
P78509	RELN_HUMAN	Reelin (EC 3.4.21.-)	RELN	NTRIRWR	1	0.2	0.98304	-1.1003	0	0	0	0	0	17.1903	0	0	0	0	0	0	0	0	0	0	0	0	0	0	0	0	0	0	0	0	0
P78527	PRKDC_HUMAN	DNA-dependent protein kinase catalytic subunit (DNA-PK catalytic subunit) (DNA-PKcs) (EC 2.7.11.1) (DNPK1) (p460)	PRKDC HYRC HYRC1	LLEEALLRLLPAELPAK;SLEYCSTASIDSENPPDLNK	2	0.9	0.97383	-1.4934	0	14.2316	0	0	0	0	0	0	0	0	13.78	0	0	13.3526	0	13.097	0	0	0	0	0	14.9055	0	14.3506	13.0019	0	12.7591
P78540	ARGI2_HUMAN	Arginase-2, mitochondrial (EC 3.5.3.1) (Arginase II) (Kidney-type arginase) (Non-hepatic arginase) (Type II arginase)	ARG2	LLQTRVHSILKK	1	3.4	0.98981	1.0717	0	0	0	0	0	0	0	0	0	0	0	0	0	0	0	0	0	0	17.4994	0	14.4571	0	0	13.5216	14.8618	15.2808	14.139
P78545	ELF3_HUMAN	ETS-related transcription factor Elf-3 (E74-like factor 3) (Epithelial-restricted with serine box) (Epithelium-restricted Ets protein ESX) (Epithelium-specific Ets transcription factor 1) (ESE-1)	ELF3 ERT ESX JEN	SEAVAQLWGQKK	1	3.2	0.97793	-0.1504	0	0	0	0	12.9916	13.1978	0	0	0	0	0	0	0	0	0	0	0	0	0	0	0	0	0	0	0	0	0
P78559	MAP1A_HUMAN	Microtubule-associated protein 1A (MAP-1A) (Proliferation-related protein p80) [Cleaved into: MAP1A heavy chain; MAP1 light chain LC2]	MAP1A MAP1L	SAPCGSLAFSGDR	1	0.5	0.98531	0.87514	0	0	0	0	0	0	0	0	0	0	0	0	0	13.5074	0	0	0	0	0	0	0	0	0	0	0	0	0
P78560	CRADD_HUMAN	Death domain-containing protein CRADD (Caspase and RIP adapter with death domain) (RIP-associated protein with a death domain)	CRADD RAIDD	KTMLLLDILPSR	1	6	0.98273	-0.1504	13.701	0	0	0	0	0	0	0	0	14.9791	0	0	0	0	0	12.8954	0	13.2758	0	13.8814	12.1793	0	0	12.4981	0	13.5836	13.7969
P80188	NGAL_HUMAN	Neutrophil gelatinase-associated lipocalin (NGAL) (25 kDa alpha-2-microglobulin-related subunit of MMP-9) (Lipocalin-2) (Oncogene 24p3) (Siderocalin) (p25)	LCN2 HNL NGAL	TKELTSELK	1	4.5	0.98646	-0.013418	0	0	0	0	0	0	0	0	0	0	0	0	0	0	0	0	0	0	0	12.8062	0	0	0	0	0	0	0
P80192	M3K9_HUMAN	Mitogen-activated protein kinase kinase kinase 9 (EC 2.7.11.25) (Mixed lineage kinase 1)	MAP3K9 MLK1 PRKE1	ELRTWEEELTR	1	1	0.97272	0.098635	0	0	0	0	0	0	0	0	0	0	14.1552	0	0	0	0	0	0	0	0	0	12.6767	13.0979	12.9473	0	0	0	0
P80303	NUCB2_HUMAN	Nucleobindin-2 (DNA-binding protein NEFA) (Epididymis secretory protein Li 109) (Gastric cancer antigen Zg4) (Prepronesfatin) [Cleaved into: Nesfatin-1]	NUCB2 NEFA	NEEDDMVEMEEERLRMR	1	4	0.98352	-0.93673	12.4553	13.089	0	0	0	0	0	0	0	0	12.4478	12.3918	0	0	13.1417	13.4742	12.9451	13.0284	15.2755	12.9039	0	12.53	0	0	13.1471	0	0
P80365	DHI2_HUMAN	11-beta-hydroxysteroid dehydrogenase type 2 (11-DH2) (11-beta-HSD2) (EC 1.1.1.-) (11-beta-hydroxysteroid dehydrogenase type II) (11-HSD type II) (11-beta-HSD type II) (Corticosteroid 11-beta-dehydrogenase isozyme 2) (NAD-dependent 11-beta-hydroxysteroid dehydrogenase) (Short chain dehydrogenase/reductase family 9C member 3)	HSD11B2 HSD11K SDR9C3	LPVATRAVLITGCDSGFGKETAK	1	5.7	0.97181	0.13262	0	0	0	0	0	0	0	0	0	0	0	0	0	0	0	0	10.0028	0	0	0	0	0	0	0	0	0	0
P80723	BASP1_HUMAN	Brain acid soluble protein 1 (22 kDa neuronal tissue-enriched acidic protein) (Neuronal axonal membrane protein NAP-22)	BASP1 NAP22	AEGAATEEEGTPK	1	5.7	0.98014	0.87289	0	0	0	0	0	0	0	0	0	0	0	14.8792	0	0	0	0	0	0	0	0	0	0	0	0	12.9434	0	13.6583
P82094	TMF1_HUMAN	TATA element modulatory factor (TMF) (Androgen receptor coactivator 160 kDa protein) (Androgen receptor-associated protein of 160 kDa)	TMF1 ARA160	EIPKLRTQLR	1	0.9	0.98262	-0.97143	0	0	0	0	0	0	0	0	0	0	12.7496	0	0	0	0	0	0	0	0	0	0	0	0	0	0	0	0
P82650	RT22_HUMAN	28S ribosomal protein S22, mitochondrial (MRP-S22) (S22mt) (Mitochondrial small ribosomal subunit protein mS22)	MRPS22 C3orf5 RPMS22 GK002	EPSGTLR	1	1.9	0.98935	0.84933	13.3494	14.3421	0	0	0	0	0	0	0	13.6378	13.6592	13.2951	0	13.051	13.4248	13.5878	0	13.2666	0	0	0	13.6295	13.2879	13.309	0	0	12.6837
P82675	RT05_HUMAN	28S ribosomal protein S5, mitochondrial (MRP-S5) (S5mt) (Mitochondrial small ribosomal subunit protein uS5m)	MRPS5	EECGPLPIVVASPR	1	3.3	0.97112	-1.7266	0	0	10.7964	0	0	0	0	0	0	0	0	0	0	0	0	0	0	0	0	0	0	0	0	0	0	0	0
P82921	RT21_HUMAN	28S ribosomal protein S21, mitochondrial (MRP-S21) (S21mt) (Mitochondrial small ribosomal subunit protein bS21m)	MRPS21 RPMS21 MDS016	KINFLMR	1	8	0.97794	-0.36606	0	0	0	0	0	0	0	0	0	14.6724	12.3798	12.6574	0	0	12.327	0	0	0	12.7105	0	0	0	0	0	0	0	0
P82930	RT34_HUMAN	28S ribosomal protein S34, mitochondrial (MRP-S34) (S34mt) (Mitochondrial small ribosomal subunit protein mS34)	MRPS34	AMIIAERQK	1	4.1	0.97506	-0.36797	0	0	0	0	0	0	0	0	0	14.1375	0	0	0	0	0	0	0	0	0	0	0	0	0	0	0	0	0
P82933	RT09_HUMAN	28S ribosomal protein S9, mitochondrial (MRP-S9) (S9mt) (Mitochondrial small ribosomal subunit protein uS9m)	MRPS9 RPMS9	KTAKAEAIVYK;RARPVMK	2	4.5	0.97536	-1.3997	14.469	0	0	0	0	0	0	0	14.558	0	0	0	0	0	0	0	0	0	0	0	0	0	0	0	0	0	0
P86791	CCZ1_HUMAN	Vacuolar fusion protein CCZ1 homolog	CCZ1 C7orf28A CGI-43	VDEDEEIIVK	1	2.1	1.0208	1.0831	0	0	10.3676	0	0	0	0	0	0	0	15.8323	16.2926	14.4606	13.6056	13.8175	11.9678	12.0976	0	13.3322	0	0	13.5474	13.5194	12.1006	0	0	11.6927
P98066	TSG6_HUMAN	Tumor necrosis factor-inducible gene 6 protein (EC 3.1.1.-) (Hyaluronate-binding protein) (TNF-stimulated gene 6 protein) (TSG-6) (Tumor necrosis factor alpha-induced protein 6) (TNF alpha-induced protein 6)	TNFAIP6 TSG6	NTSTTSTGNK	1	3.6	0.98427	0.96993	12.6643	13.6325	0	0	0	0	0	0	0	0	15.1832	0	13.6771	0	12.4478	0	0	0	0	0	13.242	0	0	0	0	0	0
P98088	MUC5A_HUMAN	Mucin-5AC (MUC-5AC) (Gastric mucin) (Major airway glycoprotein) (Mucin-5 subtype AC, tracheobronchial) (Tracheobronchial mucin) (TBM)	MUC5AC MUC5	MSVGRRK	1	0.1	0.98296	-1.0941	0	0	0	0	0	0	0	0	0	0	0	0	0	0	0	0	0	0	0	0	0	0	0	13.6937	0	0	0
P98155	VLDLR_HUMAN	Very low-density lipoprotein receptor (VLDL receptor) (VLDL-R)	VLDLR	CRSGECIDISK;SMNFDNPVYLK	2	2.5	0.96333	0.53212	13.467	0	0	0	0	0	0	0	0	0	0	13.6152	0	0	0	0	0	0	0	0	0	13.7451	0	0	0	0	0
P98160	PGBM_HUMAN	Basement membrane-specific heparan sulfate proteoglycan core protein (HSPG) (Perlecan) (PLC) [Cleaved into: Endorepellin; LG3 peptide]	HSPG2	HQIVGSRLR;LRSPLPWQHRLEGDTLIIPR;LWRCDGDFDCEDR	3	1	0.98484	-0.82613	0	0	0	0	0	0	0	0	10.1835	0	0	0	12.1141	0	0	0	0	0	0	0	0	0	0	0	0	11.9346	12.1479
P98164	LRP2_HUMAN	Low-density lipoprotein receptor-related protein 2 (LRP-2) (Glycoprotein 330) (gp330) (Megalin)	LRP2	DNDCGDMSDEK;HCIVDNGERCGASSFTCSNGR;TCPSSYFHCDNGNCIHRAWLCDR	3	1.2	1.017	1.2247	0	0	0	0	0	0	0	0	0	0	0	0	0	0	14.8249	14.6943	13.7328	13.2497	0	0	14.8561	0	11.7266	14.925	13.9954	14.1343	13.7192
Q00169	PIPNA_HUMAN	Phosphatidylinositol transfer protein alpha isoform (PI-TP-alpha) (PtdIns transfer protein alpha) (PtdInsTP alpha)	PITPNA PITPN	WWGLQNKVENFIHKQER	1	6.3	0.9727	-2.041	16.3432	0	0	0	0	0	0	0	0	0	0	0	0	0	0	0	0	0	0	0	0	15.4143	0	0	0	0	0
Q00403	TF2B_HUMAN	Transcription initiation factor IIB (EC 2.3.1.48) (General transcription factor TFIIB) (S300-II)	GTF2B TF2B TFIIB	EIGRCFK	1	2.2	0.97678	-0.36606	0	0	0	0	0	0	0	0	0	0	0	0	0	0	0	0	0	0	0	0	0	0	0	0	0	13.1615	0
Q00653	NFKB2_HUMAN	Nuclear factor NF-kappa-B p100 subunit (DNA-binding factor KBF2) (H2TF1) (Lymphocyte translocation chromosome 10 protein) (Nuclear factor of kappa light polypeptide gene enhancer in B-cells 2) (Oncogene Lyt-10) (Lyt10) [Cleaved into: Nuclear factor NF-kappa-B p52 subunit]	NFKB2 LYT10	LRANVNAR;MKIERPVTVFLQLKR	2	2.6	0.97391	-2.7025	0	0	0	0	0	0	0	0	0	12.6799	0	0	12.5723	0	0	0	0	0	0	0	0	0	0	0	16.3416	0	0
Q00722	PLCB2_HUMAN	1-phosphatidylinositol 4,5-bisphosphate phosphodiesterase beta-2 (EC 3.1.4.11) (Phosphoinositide phospholipase C-beta-2) (Phospholipase C-beta-2) (PLC-beta-2)	PLCB2	EAAEPRTASLEELRELK;SLLNPVLLPPKVK	2	2.5	0.97396	-2.4601	0	0	0	0	0	0	0	0	0	0	0	0	0	0	11.3665	0	0	0	13.4939	0	10.5166	0	0	0	0	0	0
Q01082	SPTB2_HUMAN	Spectrin beta chain, non-erythrocytic 1 (Beta-II spectrin) (Fodrin beta chain) (Spectrin, non-erythroid beta chain 1)	SPTBN1 SPTB2	LNTRWSQFR;RLTVQTKFMELLEPLNER;SWHNVYCVINNQEMGFYK	3	1.9	0.64286	2.2927	0	0	0	0	0	0	0	0	0	0	0	0	0	0	0	15.3162	0	14.9989	0	0	0	0	0	0	0	0	0
Q01105	SET_HUMAN	Protein SET (HLA-DR-associated protein II) (Inhibitor of granzyme A-activated DNase) (IGAAD) (PHAPII) (Phosphatase 2A inhibitor I2PP2A) (I-2PP2A) (Template-activating factor I) (TAF-I)	SET	KPRPPPALGPEETSASAGLPKKGEK	1	8.6	0.97346	0.090664	0	0	0	0	0	0	0	0	0	0	0	0	0	0	0	11.5709	0	0	0	13.353	0	0	0	0	0	0	0
Q01118	SCN7A_HUMAN	Sodium channel protein type 7 subunit alpha (Putative voltage-gated sodium channel subunit alpha Nax) (Sodium channel protein cardiac and skeletal muscle subunit alpha) (Sodium channel protein type VII subunit alpha)	SCN7A SCN6A	IIHMLRLGK	1	0.5	0.9753	-0.36817	0	0	0	0	0	0	0	0	0	10.8808	0	0	0	0	0	0	0	11.9999	14.6727	0	0	0	0	0	0	0	0
Q01449	MLRA_HUMAN	Myosin regulatory light chain 2, atrial isoform (MLC-2a) (MLC2a) (Myosin light chain 2a) (Myosin regulatory light chain 7)	MYL7 MYL2A MYLC2A	SLCYIITHGDEK	1	6.9	0.98072	-0.1504	0	0	0	14.4062	14.4443	14.4528	14.1958	14.1814	14.6848	0	0	0	0	0	0	0	0	0	0	0	0	0	0	0	0	0	0
Q01518	CAP1_HUMAN	Adenylyl cyclase-associated protein 1 (CAP 1)	CAP1 CAP	LEAVSHTSDMHR	1	2.5	0.97713	-0.1504	0	0	12.3879	13.4213	13.6449	0	13.9911	0	13.2424	0	0	0	0	0	0	0	0	0	0	0	0	0	0	0	0	0	0
Q01581	HMCS1_HUMAN	Hydroxymethylglutaryl-CoA synthase, cytoplasmic (HMG-CoA synthase) (EC 2.3.3.10) (3-hydroxy-3-methylglutaryl coenzyme A synthase)	HMGCS1 HMGCS	VTQDATPGSALDK	1	2.5	0.985	-0.82454	0	0	0	0	0	12.305	12.3607	12.1693	12.6517	0	0	0	0	0	0	0	0	0	0	0	0	0	0	0	0	0	0
Q01664	TFAP4_HUMAN	Transcription factor AP-4 (Activating enhancer-binding protein 4) (Class C basic helix-loop-helix protein 41) (bHLHc41)	TFAP4 BHLHC41	EYFMVPTQKVPSLQHFRK	1	5.3	0.97163	-1.7279	0	0	0	0	0	0	0	0	14.038	0	0	0	0	0	0	0	0	0	0	0	0	0	0	0	0	0	0
Q01780	EXOSX_HUMAN	Exosome component 10 (EC 3.1.13.-) (Autoantigen PM/Scl 2) (P100 polymyositis-scleroderma overlap syndrome-associated autoantigen) (Polymyositis/scleroderma autoantigen 100 kDa) (PM/Scl-100) (Polymyositis/scleroderma autoantigen 2)	EXOSC10 PMSCL PMSCL2 RRP6	EFTPYDYSQSDFKAFAGNSKSK;LLQCMSR	2	3.3	0.97659	0.2711	0	0	0	0	0	0	0	0	13.3457	12.1679	0	12.2386	0	0	11.9814	0	0	11.2476	0	0	0	11.1097	0	11.7306	0	0	0
Q01804	OTUD4_HUMAN	OTU domain-containing protein 4 (EC 3.4.19.12) (HIV-1-induced protein HIN-1)	OTUD4 HIN-1 KIAA1046	FFFNLGVK;KADTALASIPPVAEGK;NVRGRPFR	3	2.9	0.97786	-0.3477	12.0836	11.6311	0	0	0	17.1903	0	0	0	0	0	0	0	12.1511	11.749	12.5938	0	0	16.3889	0	0	0	0	0	0	0	0
Q01814	AT2B2_HUMAN	Plasma membrane calcium-transporting ATPase 2 (PMCA2) (EC 7.2.2.10) (Plasma membrane calcium ATPase isoform 2) (Plasma membrane calcium pump isoform 2)	ATP2B2 PMCA2	CCKILNGAGEPR;IQTQIRVVKAFR	2	1.9	0.9734	0.13591	0	0	0	0	0	0	13.2069	0	0	0	0	0	0	0	0	0	0	0	0	13.5053	0	0	0	0	13.6658	0	0
Q01831	XPC_HUMAN	DNA repair protein complementing XP-C cells (Xeroderma pigmentosum group C-complementing protein) (p125)	XPC XPCC	ARREEEEEDAFEDEKPPK;LGEVPYKMVK;RALGNWKLLAK	3	4.1	0.9751	-0.23512	0	0	0	0	0	0	0	0	0	14.2562	0	0	0	0	0	0	14.4282	0	0	13.9379	14.6604	0	13.1711	12.7857	12.6229	11.6465	14.5082
Q01955	CO4A3_HUMAN	Collagen alpha-3(IV) chain (Goodpasture antigen) [Cleaved into: Tumstatin]	COL4A3	GFPGLPGLTGSK	1	0.7	0.97513	-0.1504	0	0	0	0	0	10.7761	0	0	0	0	0	0	0	0	0	0	0	0	0	0	0	0	0	0	0	0	0
Q01959	SC6A3_HUMAN	Sodium-dependent dopamine transporter (DA transporter) (DAT) (Solute carrier family 6 member 3)	SLC6A3 DAT1	GVTLPGAIDGIRAYLSVDFYR	1	3.4	0.97482	0.16914	0	0	0	0	0	0	0	0	0	0	0	0	0	0	0	0	0	0	0	0	0	15.1838	0	0	0	0	0
Q01968	OCRL_HUMAN	Inositol polyphosphate 5-phosphatase OCRL (EC 3.1.3.36) (EC 3.1.3.56) (Inositol polyphosphate 5-phosphatase OCRL-1) (OCRL-1) (Lowe oculocerebrorenal syndrome protein) (Phosphatidylinositol 3,4,5-triphosphate 5-phosphatase) (EC 3.1.3.86)	OCRL OCRL1	FLSAVLAAQK	1	1.1	1.013	1.0831	12.946	0	0	0	0	0	0	0	0	0	0	15.9429	0	13.3072	0	14.6785	0	12.6618	0	0	0	0	13.3112	15.6109	0	0	0
Q01974	ROR2_HUMAN	Tyrosine-protein kinase transmembrane receptor ROR2 (EC 2.7.10.1) (Neurotrophic tyrosine kinase, receptor-related 2)	ROR2 NTRKR2	TITATGVLFVR	1	1.2	0.99196	0.91771	0	0	0	0	0	0	0	0	0	0	14.356	0	0	0	0	0	0	0	0	0	0	0	0	0	0	0	0
Q02156	KPCE_HUMAN	Protein kinase C epsilon type (EC 2.7.11.13) (nPKC-epsilon)	PRKCE PKCE	QGAVRRR;RQGAVRR	2	1.1	0.97798	-1.1972	0	0	0	0	0	0	17.7377	19.3538	0	0	0	0	0	0	0	0	0	0	0	0	0	0	0	0	0	0	0
Q02224	CENPE_HUMAN	Centromere-associated protein E (Centromere protein E) (CENP-E) (Kinesin-7) (Kinesin-related protein CENPE)	CENPE	INEIENLKNELK;SVEETLKVER	2	0.8	0.98147	0.31425	0	0	0	0	0	0	0	0	0	0	0	0	0	0	0	0	0	0	0	0	0	0	0	16.1908	0	0	0
Q02386	ZNF45_HUMAN	Zinc finger protein 45 (BRC1744) (Zinc finger protein 13) (Zinc finger protein KOX5)	ZNF45 KOX5 ZNF13	GFCRASNFLAHR	1	1.8	0.97877	-0.1504	0	13.4499	0	0	0	0	0	0	0	0	0	0	0	13.6449	13.9434	0	0	0	0	0	0	13.2884	14.441	14.073	11.8079	0	0
Q02446	SP4_HUMAN	Transcription factor Sp4 (SPR-1)	SP4	QHICHIEGCGK	1	1.4	0.98778	0.91233	0	0	0	13.6499	0	13.6786	13.1645	0	0	0	0	0	0	0	0	0	0	0	0	0	0	0	0	0	0	0	0
Q02535	ID3_HUMAN	DNA-binding protein inhibitor ID-3 (Class B basic helix-loop-helix protein 25) (bHLHb25) (Helix-loop-helix protein HEIR-1) (ID-like protein inhibitor HLH 1R21) (Inhibitor of DNA binding 3) (Inhibitor of differentiation 3)	ID3 1R21 BHLHB25 HEIR1	SLAIARGR	1	6.7	0.97841	-0.48083	0	0	0	14.4083	14.61	0	0	0	0	0	0	0	0	0	0	0	0	0	0	0	0	0	0	0	0	0	0
Q02539	H11_HUMAN	Histone H1.1 (Histone H1a)	H1-1 H1F1 HIST1H1A	TKATGASK	1	3.7	0.98194	-0.49232	0	0	0	0	16.5388	0	0	0	0	0	0	0	0	0	0	0	0	0	0	0	0	0	0	0	0	0	0
Q02817	MUC2_HUMAN	Mucin-2 (MUC-2) (Intestinal mucin-2)	MUC2 SMUC	MDGCFCPEGTVYDDIGDSGCVPVSQCHCR	1	0.6	0.97202	-1.7975	0	0	0	14.4076	0	0	0	0	0	0	0	0	0	0	0	0	0	0	0	0	0	0	0	0	0	0	0
Q02818	NUCB1_HUMAN	Nucleobindin-1 (CALNUC)	NUCB1 NUC	PPSGPRGTLLLLPLLLLLLLR	1	4.6	0.97168	0.18688	11.0608	12.8743	0	0	0	0	0	0	0	16.5213	0	11.7049	13.5125	0	0	0	0	0	0	0	0	14.5777	0	0	0	0	0
Q02833	RASF7_HUMAN	Ras association domain-containing protein 7 (HRAS1-related cluster protein 1)	RASSF7 C11orf13 HRC1	FVLVQRLREK	1	2.7	0.98176	0.73256	0	0	0	0	0	0	0	0	0	0	0	0	0	0	0	0	0	0	0	13.5035	0	0	0	0	0	0	0
Q02880	TOP2B_HUMAN	DNA topoisomerase 2-beta (EC 5.6.2.2) (DNA topoisomerase II, beta isozyme)	TOP2B	EVNDLKRK	1	0.5	0.9807	-1.1463	0	0	0	0	0	0	17.8354	0	0	0	0	0	0	0	0	0	0	0	0	0	0	0	0	0	0	0	0
Q03001	DYST_HUMAN	Dystonin (230 kDa bullous pemphigoid antigen) (230/240 kDa bullous pemphigoid antigen) (Bullous pemphigoid antigen 1) (BPA) (Bullous pemphigoid antigen) (Dystonia musculorum protein) (Hemidesmosomal plaque protein)	DST BP230 BP240 BPAG1 DMH DT KIAA0728	GQQMLARCPK;NDPCRVHHHGSK;VKLIQGSELPELTDSVKGK	3	0.5	0.98279	-0.99547	0	0	0	0	0	0	0	0	0	0	0	0	0	0	0	0	0	0	13.3896	0	0	14.1887	0	0	16.8105	0	0
Q03111	ENL_HUMAN	Protein ENL (YEATS domain-containing protein 1)	MLLT1 ENL LTG19 YEATS1	TSKPHKVTK	1	1.6	0.98587	-0.013418	0	0	0	0	0	0	0	0	0	0	11.1963	0	0	10.6	0	0	0	0	0	0	0	0	0	0	0	0	0
Q03113	GNA12_HUMAN	Guanine nucleotide-binding protein subunit alpha-12 (G alpha-12) (G-protein subunit alpha-12)	GNA12	HGMFLMAFENK	1	2.9	0.97728	0.40974	0	0	0	0	0	0	0	0	0	0	0	0	0	0	0	0	0	0	0	0	0	0	0	0	0	13.464	0
Q03154	ACY1_HUMAN	Aminoacylase-1 (ACY-1) (EC 3.5.1.14) (N-acyl-L-amino-acid amidohydrolase)	ACY1	SPWWVRVTSTGRPGHASR	1	4.4	0.97104	-1.7109	0	0	0	0	0	0	0	0	0	0	0	0	0	0	0	0	0	0	0	0	12.7511	0	0	0	0	0	0
Q03164	KMT2A_HUMAN	Histone-lysine N-methyltransferase 2A (Lysine N-methyltransferase 2A) (EC 2.1.1.364) (ALL-1) (CXXC-type zinc finger protein 7) (Cysteine methyltransferase KMT2A) (EC 2.1.1.-) (Myeloid/lymphoid or mixed-lineage leukemia) (Myeloid/lymphoid or mixed-lineage leukemia protein 1) (Trithorax-like protein) (Zinc finger protein HRX) [Cleaved into: MLL cleavage product N320 (N-terminal cleavage product of …	KMT2A ALL1 CXXC7 HRX HTRX MLL MLL1 TRX1	AEVHLRKSAFDMFNFLASK;KVFSPIR	2	0.7	0.97191	-1.5443	0	0	0	18.9898	0	0	0	0	0	0	0	0	0	13.0873	0	0	0	0	0	0	0	0	0	0	0	0	0
Q03188	CENPC_HUMAN	Centromere protein C (CENP-C) (Centromere autoantigen C) (Centromere protein C 1) (CENP-C 1) (Interphase centromere complex protein 7)	CENPC CENPC1 ICEN7	NDVDDEEVHGSSDDSK	1	1.7	0.97252	-2.2274	0	0	0	0	0	0	0	0	0	0	0	0	0	0	0	0	0	0	0	0	10.0467	0	0	0	0	0	0
Q03393	PTPS_HUMAN	6-pyruvoyl tetrahydrobiopterin synthase (PTP synthase) (PTPS) (EC 4.2.3.12)	PTS	STEGGGR	1	4.8	1.0054	0.95423	0	0	0	0	0	0	0	0	0	0	14.6414	15.4591	15.4328	14.1914	0	14.5857	14.0091	0	0	0	0	0	0	0	0	14.6082	0
Q03933	HSF2_HUMAN	Heat shock factor protein 2 (HSF 2) (Heat shock transcription factor 2) (HSTF 2)	HSF2 HSTF2	KVVHIDSGIVK;RPLLLNTNGAQKK	2	4.5	0.98351	-0.92564	0	0	0	0	0	0	14.1884	0	0	0	0	0	0	14.6423	0	0	0	0	0	0	0	0	0	0	0	0	0
Q03936	ZNF92_HUMAN	Zinc finger protein 92 (Zinc finger protein HTF12)	ZNF92	AFNQSSIFTKHK	1	2	0.97568	-0.1504	0	0	0	0	0	0	0	0	0	0	0	0	0	0	0	0	0	0	0	0	0	0	0	0	0	12.931	0
Q04671	P_HUMAN	P protein (Melanocyte-specific transporter protein) (Pink-eyed dilution protein homolog)	OCA2 D15S12 P	SHSSLPQMSSSR	1	1.4	0.97554	-0.1504	0	0	0	0	0	0	0	0	0	12.1632	0	0	0	0	0	0	0	0	0	0	0	0	0	0	0	0	0
Q04721	NOTC2_HUMAN	Neurogenic locus notch homolog protein 2 (Notch 2) (hN2) [Cleaved into: Notch 2 extracellular truncation (N2ECD); Notch 2 intracellular domain (N2ICD)]	NOTCH2	HTPMGKKSR;NECLSNPCQNGGTCDNLVNGYR;SFLRALGTLLHTNLR	3	1.9	0.9729	-2.0458	0	13.2657	12.4012	12.0912	0	12.8436	0	0	0	0	0	0	0	0	0	12.5578	13.8376	13.4342	0	0	0	0	0	0	0	0	0
Q04724	TLE1_HUMAN	Transducin-like enhancer protein 1 (E(Sp1) homolog) (Enhancer of split groucho-like protein 1) (ESG1)	TLE1	KHHDAEHHRDR	1	1.4	0.97861	0.40974	0	0	0	0	0	0	0	0	0	0	0	0	0	0	0	0	0	0	0	0	0	0	0	0	0	0	11.1217
Q04864	REL_HUMAN	Proto-oncogene c-Rel	REL	AITEPVTVK;DGYYEAEFGQER;VNKNCGSVR	3	4.8	0.9772	-0.17723	12.2501	13.0282	0	13.4552	13.9149	0	14.4454	13.9971	14.8593	0	0	13.8115	0	13.5927	13.7468	13.3292	0	12.7693	12.7793	0	11.6218	0	0	0	0	13.6686	13.1706
Q05193	DYN1_HUMAN	Dynamin-1 (EC 3.6.5.5)	DNM1 DNM	EYWFVLTAENLSWYKDDEEK	1	2.3	0.97414	0.19709	0	0	0	0	0	0	0	0	0	13.801	0	0	0	0	0	0	0	0	0	0	0	0	0	0	0	0	0
Q05329	DCE2_HUMAN	Glutamate decarboxylase 2 (EC 4.1.1.15) (65 kDa glutamic acid decarboxylase) (GAD-65) (Glutamate decarboxylase 65 kDa isoform)	GAD2 GAD65	LWLMWRAK	1	1.4	0.98179	-0.49232	13.0523	0	0	0	0	0	0	0	0	0	0	0	0	13.0561	0	0	0	0	0	0	0	0	0	0	0	0	0
Q05481	ZNF91_HUMAN	Zinc finger protein 91 (Zinc finger protein HPF7) (Zinc finger protein HTF10)	ZNF91	AFISSSTLNGHKRIHTR;TFKRLSTLTK	2	2.3	0.97364	-2.6655	12.8882	13.457	0	0	0	0	0	0	0	12.6018	0	16.055	12.7347	13.5534	0	14.7911	0	0	0	0	0	12.8341	12.6983	13.127	0	0	0
Q05516	ZBT16_HUMAN	Zinc finger and BTB domain-containing protein 16 (Promyelocytic leukemia zinc finger protein) (Zinc finger protein 145) (Zinc finger protein PLZF)	ZBTB16 PLZF ZNF145	ELFSKLGELAVGMK	1	2.1	0.97191	-1.7277	0	0	0	0	0	0	0	0	0	0	0	0	10.5715	0	0	0	0	0	0	0	0	0	0	0	0	0	0
Q05707	COEA1_HUMAN	Collagen alpha-1(XIV) chain (Undulin)	COL14A1 UND	GPKGQQGEPGPKGPDGPR	1	1	0.97522	-1.3998	12.0641	12.8982	0	0	0	0	0	0	0	0	0	0	0	0	0	0	14.2947	13.4842	0	0	0	12.2395	0	0	14.0123	0	0
Q05901	ACHB3_HUMAN	Neuronal acetylcholine receptor subunit beta-3	CHRNB3	LLCMKDHVDR	1	2.2	0.99465	1.0831	0	0	0	0	0	10.9012	0	0	0	0	0	0	0	0	0	0	0	0	0	0	0	0	0	0	0	0	0
Q05DH4	FHI1A_HUMAN	FHF complex subunit HOOK interacting protein 1A (FHIP1A) (FTS and Hook-interacting protein like) (FHIP-L)	FHIP1A FAM160A1	VLQPFLTHRTK	1	1.1	0.97499	-0.38498	0	0	0	0	0	0	0	0	0	0	14.957	0	0	12.8339	0	0	0	0	0	0	0	0	0	0	0	0	0
Q06187	BTK_HUMAN	Tyrosine-protein kinase BTK (EC 2.7.10.2) (Agammaglobulinemia tyrosine kinase) (ATK) (B-cell progenitor kinase) (BPK) (Bruton tyrosine kinase)	BTK AGMX1 ATK BPK	KRWIHQLK	1	1.2	0.98028	-0.48083	0	0	0	0	0	0	0	0	0	0	12.1142	0	0	0	0	0	0	0	0	0	0	0	0	0	0	0	0
Q06481	APLP2_HUMAN	Amyloid beta precursor like protein 2 (APPH) (Amyloid beta (A4) precursor-like protein 2) (Amyloid protein homolog) (Amyloid-like protein 2) (APLP-2) (CDEI box-binding protein) (CDEBP) (Sperm membrane protein YWK-II)	APLP2 APPL2	EWEEAELQAKNLPK	1	1.8	0.97218	-1.7277	0	0	11.5468	0	0	0	0	0	0	0	0	0	0	0	0	0	0	0	0	0	0	0	0	0	0	0	0
Q06732	ZN33B_HUMAN	Zinc finger protein 33B (Zinc finger protein 11B) (Zinc finger protein KOX2)	ZNF33B KOX2 ZNF11B	TFWEKSNLTKHQR	1	1.7	0.98005	-1.1751	0	0	0	0	0	0	0	0	0	0	0	0	10.8638	0	0	0	0	0	0	0	0	0	0	0	0	0	0
Q07020	RL18_HUMAN	60S ribosomal protein L18 (Large ribosomal subunit protein eL18)	RPL18	KMKLPGR	1	3.7	0.98322	-1.1136	0	0	0	0	0	0	0	0	0	0	0	0	0	14.0212	0	0	0	0	0	0	0	0	0	0	0	0	0
Q07157	ZO1_HUMAN	Tight junction protein ZO-1 (Tight junction protein 1) (Zona occludens protein 1) (Zonula occludens protein 1)	TJP1 ZO1	ADFWRFR	1	0.4	0.97568	-0.36606	12.1699	0	0	0	0	0	0	0	0	15.9493	13.2009	12.372	13.478	11.9823	0	0	0	0	0	0	11.7778	11.723	0	0	12.5741	0	0
Q07283	TRHY_HUMAN	Trichohyalin	TCHH THH THL TRHY	EQQLRRK;WQLEEERKR	2	0.8	0.97657	-0.43471	0	0	0	0	0	0	0	0	0	0	0	0	0	0	0	16.5457	0	16.5419	0	0	0	0	0	0	0	0	0
Q07343	PDE4B_HUMAN	cAMP-specific 3',5'-cyclic phosphodiesterase 4B (EC 3.1.4.53) (DPDE4) (PDE32)	PDE4B DPDE4	KQRQTLR	1	1	0.98006	-0.36606	11.4676	13.0199	0	0	0	0	0	0	0	12.6908	13.5109	12.9574	12.2207	13.0842	13.4952	0	0	12.0164	0	0	12.1179	12.4234	12.7768	0	0	0	0
Q07654	TFF3_HUMAN	Trefoil factor 3 (Intestinal trefoil factor) (hITF) (Polypeptide P1.B) (hP1.B)	TFF3 ITF TFI	GCCFDSR	1	8.8	0.977	0.84022	11.9172	12.5426	0	0	0	0	0	0	0	0	0	0	0	0	0	14.1017	0	0	0	0	0	0	0	0	0	0	0
Q07666	KHDR1_HUMAN	KH domain-containing, RNA-binding, signal transduction-associated protein 1 (GAP-associated tyrosine phosphoprotein p62) (Src-associated in mitosis 68 kDa protein) (Sam68) (p21 Ras GTPase-activating protein-associated p62) (p68)	KHDRBS1 SAM68	GVPPPPTVRGAPAPRAR	1	3.8	0.97295	-2.041	0	0	0	0	0	0	0	0	0	0	0	0	0	0	0	0	0	0	0	0	10.7594	0	0	0	11.0994	0	0
Q07864	DPOE1_HUMAN	DNA polymerase epsilon catalytic subunit A (EC 2.7.7.7) (3'-5' exodeoxyribonuclease) (EC 3.1.11.-) (DNA polymerase II subunit A)	POLE POLE1	KMAWQWR;LFLQLIAEFK;WQLQARQR	3	1.1	0.96872	0.12011	16.5126	18.1107	13.0837	12.9877	0	13.3807	13.0893	13.5697	0	15.0267	0	0	13.4844	15.6496	16.419	16.4205	16.7592	15.7262	0	11.3325	15.7795	16.2194	17.7586	12.5264	13.9233	16.1837	16.0284
Q07889	SOS1_HUMAN	Son of sevenless homolog 1 (SOS-1)	SOS1	LVGNYVRNIR	1	0.8	1.001	0.93709	0	0	0	0	0	0	0	0	0	0	0	0	0	0	0	0	0	0	13.8053	0	0	0	0	0	0	0	0
Q07890	SOS2_HUMAN	Son of sevenless homolog 2 (SOS-2)	SOS2	NPLLLPVDKIHPSLKEVLGYK	1	1.6	0.97706	0.15207	0	0	0	0	0	0	0	0	0	0	0	0	0	0	0	0	0	0	0	13.3734	0	0	0	0	0	0	0
Q07954	LRP1_HUMAN	Prolow-density lipoprotein receptor-related protein 1 (LRP-1) (Alpha-2-macroglobulin receptor) (A2MR) (Apolipoprotein E receptor) (APOER) (CD antigen CD91) [Cleaved into: Low-density lipoprotein receptor-related protein 1 85 kDa subunit (LRP-85); Low-density lipoprotein receptor-related protein 1 515 kDa subunit (LRP-515); Low-density lipoprotein receptor-related protein 1 intracellular domain (L…	LRP1 A2MR APR	CDGDHDCADGSDEKDCTPR;CNGQDNCGDGEDER;DCTPRCDMDQFQCK	3	0.9	0.9718	-4.4759	13.3711	13.061	0	0	0	0	9.89206	0	0	0	0	0	0	13.255	0	13.1913	12.7962	0	0	0	14.7928	0	0	0	0	10.4138	0
Q08116	RGS1_HUMAN	Regulator of G-protein signaling 1 (RGS1) (B-cell activation protein BL34) (Early response protein 1R20)	RGS1 1R20 BL34 IER1	MRAAAISTPK	1	4.8	0.98334	-0.11425	0	0	0	0	0	0	0	0	0	0	0	0	0	0	0	0	0	0	0	0	0	0	0	0	0	17.6405	0
Q08289	CACB2_HUMAN	Voltage-dependent L-type calcium channel subunit beta-2 (CAB2) (Calcium channel voltage-dependent subunit beta 2) (Lambert-Eaton myasthenic syndrome antigen B) (MYSB)	CACNB2 CACNLB2 MYSB	SQHRSSSSAPHHNHR	1	2.3	0.97254	-1.882	0	0	0	0	0	0	0	0	0	0	0	0	0	0	0	0	0	0	0	0	0	0	0	0	0	11.5073	0
Q08378	GOGA3_HUMAN	Golgin subfamily A member 3 (Golgi complex-associated protein of 170 kDa) (GCP170) (Golgin-160)	GOLGA3	TTLTSKLK	1	0.5	0.98182	-0.49232	0	0	0	0	0	0	0	0	0	12.2306	0	18.2147	0	12.4536	0	0	0	0	0	0	0	0	0	0	0	0	11.3502
Q08379	GOGA2_HUMAN	Golgin subfamily A member 2 (130 kDa cis-Golgi matrix protein) (GM130) (GM130 autoantigen) (Golgin-95)	GOLGA2	LPPRPAMSEETR	1	1.2	0.97732	-0.1504	0	0	0	0	0	0	0	0	0	0	0	0	0	10.4355	0	0	0	0	0	11.2174	0	11.3707	0	0	0	0	0
Q08397	LOXL1_HUMAN	Lysyl oxidase homolog 1 (EC 1.4.3.-) (Lysyl oxidase-like protein 1) (LOL)	LOXL1 LOXL	HPFGFGQVPDNWR	1	2.3	0.98222	-1.1346	0	0	12.3086	0	0	0	0	0	0	0	0	0	0	0	0	0	0	0	0	0	0	0	0	0	0	0	0
Q08431	MFGM_HUMAN	Lactadherin (Breast epithelial antigen BA46) (HMFG) (MFGM) (Milk fat globule-EGF factor 8) (MFG-E8) (SED1) [Cleaved into: Lactadherin short form; Medin]	MFGE8	NLFETPILAR	1	2.6	0.98785	0.98882	0	13.4803	0	0	0	0	0	0	0	0	0	0	0	0	0	0	0	0	0	0	0	0	0	0	0	0	0
Q08554	DSC1_HUMAN	Desmocollin-1 (Cadherin family member 1) (Desmosomal glycoprotein 2/3) (DG2/DG3)	DSC1 CDHF1	TLAKTCIKK	1	1	0.9816	-1.0211	0	0	16.2166	0	0	0	0	0	0	0	0	0	0	0	0	0	0	0	0	0	0	0	0	0	0	0	0
Q08945	SSRP1_HUMAN	FACT complex subunit SSRP1 (Chromatin-specific transcription elongation factor 80 kDa subunit) (Facilitates chromatin transcription complex 80 kDa subunit) (FACT 80 kDa subunit) (FACTp80) (Facilitates chromatin transcription complex subunit SSRP1) (Recombination signal sequence recognition protein 1) (Structure-specific recognition protein 1) (hSSRP1) (T160)	SSRP1 FACT80	GSMNDGRLRLSR	1	1.7	0.97943	-0.1504	12.0506	12.602	0	0	0	0	0	0	0	0	0	0	0	0	0	0	11.4898	0	12.6038	12.1191	0	0	0	11.4422	0	0	11.5501
Q08AE8	SPIR1_HUMAN	Protein spire homolog 1 (Spir-1)	SPIRE1 KIAA1135 SPIR1	KLKPTPPRPRSLHER;TQSFYMSSPGPSEYCPSERTISEI	2	5.2	0.97278	-2.0529	0	0	0	0	0	0	0	0	0	0	0	13.1444	13.1243	0	0	0	17.8037	17.6625	0	0	0	0	0	0	0	0	0
Q08AH1	ACSM1_HUMAN	Acyl-coenzyme A synthetase ACSM1, mitochondrial (EC 6.2.1.2) (Acyl-CoA synthetase medium-chain family member 1) (Benzoate--CoA ligase) (EC 6.2.1.25) (Butyrate--CoA ligase 1) (Butyryl-coenzyme A synthetase 1) (Lipoate-activating enzyme) (Middle-chain acyl-CoA synthetase 1) (Xenobiotic/medium-chain fatty acid-CoA ligase HXM-B)	ACSM1 BUCS1 LAE MACS1	TLDPMVIFFTSGTTGFPKMAK;VECGDFYNTGDR;VEFVSELPK	3	7.3	0.9614	0.66257	0	0	0	13.2995	0	0	13.1689	0	0	13.2248	0	0	0	0	0	0	0	0	0	0	0	0	0	0	0	0	0
Q08AM6	VAC14_HUMAN	Protein VAC14 homolog (Tax1-binding protein 2)	VAC14 TAX1BP2 TRX	LQLLDVK	1	0.9	0.97798	0.84686	0	0	0	0	0	0	0	0	0	0	0	0	0	0	0	0	0	0	0	0	0	0	0	0	0	0	16.0747
Q09428	ABCC8_HUMAN	ATP-binding cassette sub-family C member 8 (Sulfonylurea receptor 1)	ABCC8 HRINS SUR SUR1	IILAPMR	1	0.4	0.97736	-0.36606	13.5975	0	0	0	0	0	0	0	0	13.6291	0	0	0	12.5393	13.8431	0	12.3186	11.6933	0	12.305	0	0	0	0	13.1654	14.0777	0
Q09FC8	ZN415_HUMAN	Zinc finger protein 415	ZNF415	KPSTSSKKTK	1	1.7	1.0542	1.0831	13.5451	0	0	0	0	0	0	0	0	14.8533	15.4182	0	11.7275	11.5019	0	0	12.2936	12.1748	0	0	13.4714	0	13.7816	13.9005	0	0	0
Q0IIN9	ZNFS1_HUMAN	Putative uncharacterized protein ZNF252P-AS1 (ZNF252P antisense RNA 1) (ZNF252P antisense gene protein 1)	ZNF252P-AS1 C8orf77	GALSPSLGRLFPHLQVVIKLR	1	10	0.97494	0.15207	0	0	0	0	0	0	0	0	0	13.519	12.1366	0	0	0	0	0	0	12.4828	0	0	0	0	0	12.5061	0	0	0
Q0JRZ9	FCHO2_HUMAN	F-BAR domain only protein 2	FCHO2	SKENYNAK;VSIGNITLSPAISRHSPVQMNR	2	3.7	0.97138	0.14484	0	0	0	0	0	0	0	0	0	0	0	0	15.2461	0	0	0	0	0	0	0	16.0422	0	0	0	0	0	0
Q0P6D2	DIK1C_HUMAN	Divergent protein kinase domain 1C (Protein FAM69C)	DIPK1C C18orf51 FAM69C	KVLQADWR	1	1.9	0.97731	-0.48083	0	0	0	0	0	0	0	0	0	0	0	0	0	0	0	0	0	11.6349	14.7611	0	12.2437	0	0	0	0	0	0
Q0VAM2	RGF1B_HUMAN	Ras-GEF domain-containing family member 1B (GPI gamma-4)	RASGEF1B GPIG4	TKPQSIQR	1	1.7	0.9803	0.80024	0	0	0	0	0	0	17.9614	18.5846	0	0	0	0	0	0	0	0	0	0	0	0	0	0	0	0	0	0	0
Q0VDD5	CQ091_HUMAN	Putative uncharacterized protein encoded by MIR22HG	MIR22HG C17orf91	LKQPKAFCLR	1	17.5	1.0554	1.0831	13.9118	13.6416	0	0	0	0	0	0	0	13.9999	15.059	0	0	0	12.6234	13.3916	12.9176	12.5636	12.9259	0	0	0	0	0	0	0	0
Q0VDD7	BRME1_HUMAN	Break repair meiotic recombinase recruitment factor 1 (Pre-T/NK cell-associated protein 3B3)	BRME1 C19orf57	FVPQFAKSR	1	1.3	0.9762	-0.36925	0	0	0	0	0	13.0002	0	0	0	0	0	0	0	0	0	0	0	0	0	0	0	0	0	0	0	0	0
Q0VDD8	DYH14_HUMAN	Dynein axonemal heavy chain 14 (Axonemal beta dynein heavy chain 14) (Ciliary dynein heavy chain 14)	DNAH14 C1orf67	EETKTKPRLLR;HTFCLLLR;IARQRLAEK;MTSNEISKR	4	1.1	0.98273	-0.94705	0	0	0	0	0	0	0	14.4415	13.8516	0	0	0	0	0	0	0	0	14.6628	0	0	0	0	0	0	14.4392	0	0
Q0VF49	K2012_HUMAN	Uncharacterized protein KIAA2012	KIAA2012	NHGSQGTRLPPRR;SKDSKAK	2	1.7	0.97338	-2.1698	0	0	12.5684	12.7632	16.658	0	14.0004	13.6346	0	0	0	14.6069	0	0	0	0	0	0	0	0	0	0	0	0	0	0	0
Q0VG06	FP100_HUMAN	Fanconi anemia core complex-associated protein 100 (Fanconi anemia-associated protein of 100 kDa)	FAAP100 C17orf70	ALVTSRSAPGDPNALVKILHHLEEPVIFIGALK	1	3.7	0.97291	0.10565	0	0	0	0	0	0	0	0	0	0	0	0	0	0	0	0	0	0	10.4658	0	0	0	0	0	0	0	0
Q0ZLH3	PJVK_HUMAN	Pejvakin (Autosomal recessive deafness type 59 protein)	PJVK DFNB59	YVRLHAVPCFDIWHK	1	4.3	0.97267	-1.882	0	0	0	0	0	0	0	0	0	0	13.6707	0	0	0	0	0	0	0	0	0	0	0	0	0	0	0	0
Q10713	MPPA_HUMAN	Mitochondrial-processing peptidase subunit alpha (Alpha-MPP) (Inactive zinc metalloprotease alpha) (P-55)	PMPCA INPP5E KIAA0123 MPPA	FGQFCTVGILINSGSR;LPRTYRLFR	2	4.8	0.97348	-2.9395	13.0156	13.0514	0	0	0	0	0	0	0	13.9309	13.215	13.9517	13.5854	14.9131	13.5563	15.4213	14.9265	0	12.9069	0	0	0	10.6977	0	0	13.4731	12.4084
Q11130	FUT7_HUMAN	Alpha-(1,3)-fucosyltransferase 7 (EC 2.4.1.-) (Fucosyltransferase 7) (Fucosyltransferase VII) (Fuc-TVII) (FucT-VII) (Galactoside 3-L-fucosyltransferase) (Selectin ligand synthase)	FUT7	FFAWRDR;RSHLPLAQRPR	2	5.3	0.96742	0.45216	0	0	0	0	0	0	0	0	0	0	0	0	0	0	0	0	0	0	0	0	13.1054	0	0	0	0	0	0
Q12756	KIF1A_HUMAN	Kinesin-like protein KIF1A (Axonal transporter of synaptic vesicles) (Microtubule-based motor KIF1A) (Unc-104- and KIF1A-related protein) (hUnc-104)	KIF1A ATSV C2orf20	SYTMMGK	1	0.4	0.9859	0.84933	12.7764	14.0202	0	0	0	0	0	0	0	15.4724	0	15.8197	15.2579	14.7018	14.6765	14.296	13.9088	12.9996	13.2528	0	14.0157	14.7737	14.9998	14.8874	13.9133	14.5919	15.1109
Q12768	WASC5_HUMAN	WASH complex subunit 5 (Strumpellin) (WASH complex subunit strumpellin)	WASHC5 KIAA0196	KFLHQMIR;VNPSMVTKLR	2	1.6	0.9642	0.53373	0	0	0	0	0	0	0	0	0	0	11.8685	0	0	0	0	0	0	0	0	0	0	11.8441	12.2314	12.1057	0	0	0
Q12774	ARHG5_HUMAN	Rho guanine nucleotide exchange factor 5 (Ephexin-3) (Guanine nucleotide regulatory protein TIM) (Oncogene TIM) (Transforming immortalized mammary oncogene) (p60 TIM)	ARHGEF5 TIM	LHGPHKNLFRLFLR;LKLLLQNILK	2	1.5	0.97708	-0.37781	13.4635	14.2131	0	0	0	0	0	0	0	13.489	12.1665	13.3304	0	0	14.3144	12.7295	14.3204	13.67	0	0	0	0	0	0	0	0	12.4219
Q12789	TF3C1_HUMAN	General transcription factor 3C polypeptide 1 (TF3C-alpha) (TFIIIC box B-binding subunit) (Transcription factor IIIC 220 kDa subunit) (TFIIIC 220 kDa subunit) (TFIIIC220) (Transcription factor IIIC subunit alpha)	GTF3C1	RRVNHTLGPK;SLGFLPKMPRLR;SLQPRCTMVEAFDRWGK;TRTFADCIQALLEQHQVLEVGGNTAR;YDILMEK	5	3.4	0.97215	-4.2435	14.6769	15.1515	14.6793	12.3247	0	0	14.3695	13.1307	15.1499	16.151	0	0	16.8183	15.8769	15.4522	15.9002	0	0	15.4511	0	15.0353	14.6802	14.4868	14.2536	15.3509	15.0441	14.3795
Q12794	HYAL1_HUMAN	Hyaluronidase-1 (Hyal-1) (EC 3.2.1.35) (Hyaluronoglucosaminidase-1) (Lung carcinoma protein 1) (LuCa-1)	HYAL1 LUCA1	CRCYPGWQAPWCER	1	3.2	0.97207	-1.71	0	0	0	0	0	13.6616	12.8736	0	0	0	0	0	0	0	0	0	0	0	0	0	0	0	0	0	0	0	0
Q12800	TFCP2_HUMAN	Alpha-globin transcription factor CP2 (SAA3 enhancer factor) (Transcription factor LSF)	TFCP2 LSF SEF	LGELPEINGKLVKSIFR	1	3.4	0.97211	-2.0187	0	0	0	0	0	0	0	0	0	0	0	0	0	0	14.2549	0	0	0	0	0	12.4309	0	0	0	13.1653	0	0
Q12802	AKP13_HUMAN	A-kinase anchor protein 13 (AKAP-13) (AKAP-Lbc) (Breast cancer nuclear receptor-binding auxiliary protein) (Guanine nucleotide exchange factor Lbc) (Human thyroid-anchoring protein 31) (Lymphoid blast crisis oncogene) (LBC oncogene) (Non-oncogenic Rho GTPase-specific GTP exchange factor) (Protein kinase A-anchoring protein 13) (PRKA13) (p47)	AKAP13 BRX HT31 LBC	KLVRDGSVFLK;RFQAFVK	2	0.6	0.97242	0.17359	0	0	12.9038	12.5169	0	0	13.4435	0	0	0	0	0	0	0	0	0	0	0	0	0	0	0	0	0	0	0	0
Q12809	KCNH2_HUMAN	Potassium voltage-gated channel subfamily H member 2 (Eag homolog) (Ether-a-go-go-related gene potassium channel 1) (ERG-1) (Eag-related protein 1) (Ether-a-go-go-related protein 1) (H-ERG) (hERG-1) (hERG1) (Voltage-gated potassium channel subunit Kv11.1)	KCNH2 ERG ERG1 HERG	TRSRESCASVR	1	0.9	0.97731	0.40974	0	0	0	0	0	0	0	0	0	0	13.2669	0	0	0	0	0	0	0	0	0	0	0	0	0	0	0	0
Q12816	TROP_HUMAN	Trophinin (MAGE-D3 antigen)	TRO KIAA1114 MAGED3	IPWGRRPAPPR;LVKYLLVK;VLKFACRVQK	3	2	0.96703	0.68939	14.5259	15.0357	0	0	0	0	0	0	0	12.6301	15.6867	15.6978	0	14.3682	0	14.3894	14.1167	0	14.6881	13.6334	12.6743	14.0014	14.712	11.2915	0	14.1073	12.9617
Q12830	BPTF_HUMAN	Nucleosome-remodeling factor subunit BPTF (Bromodomain and PHD finger-containing transcription factor) (Fetal Alz-50 clone 1 protein) (Fetal Alzheimer antigen)	BPTF FAC1 FALZ	NNMDENMDESDK;TPLQQSTLGKAIIR	2	0.9	0.97446	0.074593	0	0	0	0	0	0	0	0	0	0	0	0	0	0	0	0	11.4902	0	0	0	0	0	0	0	0	0	0
Q12846	STX4_HUMAN	Syntaxin-4 (Renal carcinoma antigen NY-REN-31)	STX4 STX4A	KVLIAICVSITVVLLAVIIGVTVVG	1	8.4	0.97292	0.44117	0	0	0	0	0	0	0	0	0	0	0	0	0	0	0	0	0	0	0	0	0	0	0	13.0639	0	0	0
Q12860	CNTN1_HUMAN	Contactin-1 (Glycoprotein gp135) (Neural cell surface protein F3)	CNTN1	FIPLIPIPER	1	1	1.0463	1.0831	14.8116	14.8726	0	0	0	0	0	0	0	16.6022	0	0	12.8161	0	13.986	0	12.1214	14.796	13.3588	12.4887	0	11.0554	15.1705	0	12.9064	13.6572	14.4253
Q12872	SFSWA_HUMAN	Splicing factor, suppressor of white-apricot homolog (Splicing factor, arginine/serine-rich 8) (Suppressor of white apricot protein homolog)	SFSWAP SFRS8 SWAP	DYQLSEEEAR;SRSRSPR	2	1.8	0.96803	0.49965	0	0	0	0	0	0	0	0	0	0	0	0	0	0	0	0	0	0	0	0	0	0	0	0	0	11.7356	0
Q12874	SF3A3_HUMAN	Splicing factor 3A subunit 3 (SF3a60) (Spliceosome-associated protein 61) (SAP 61)	SF3A3 SAP61	STLRDQINSDHRTR	1	2.8	0.97211	-1.7671	0	0	0	0	0	0	11.9923	0	0	0	0	0	0	0	0	0	0	0	0	0	0	0	0	0	13.7485	0	0
Q12882	DPYD_HUMAN	Dihydropyrimidine dehydrogenase [NADP(+)] (DHPDHase) (DPD) (EC 1.3.1.2) (Dihydrothymine dehydrogenase) (Dihydrouracil dehydrogenase)	DPYD	DFLPLVAKGSK;DSADIESILALNPR	2	2.4	0.97269	0.71469	0	0	0	0	0	0	0	0	0	0	0	0	0	0	11.9402	0	10.0541	0	0	0	0	0	0	0	0	0	0
Q12887	COX10_HUMAN	Protoheme IX farnesyltransferase, mitochondrial (EC 2.5.1.141) (Heme O synthase)	COX10	FYVDADR	1	1.6	0.97754	-0.36606	0	0	0	0	0	0	0	0	0	0	0	11.6125	0	0	0	0	0	0	0	0	0	0	0	0	0	0	0
Q12888	TP53B_HUMAN	TP53-binding protein 1 (53BP1) (p53-binding protein 1) (p53BP1)	TP53BP1	GKTSGTEPADFALPSSRGGPGK;HLPNLQTHK	2	1.6	0.97257	0.1068	0	0	0	0	11.9823	11.8609	0	0	0	0	0	0	0	0	0	0	0	0	0	0	0	13.4728	0	0	0	0	0
Q12889	OVGP1_HUMAN	Oviduct-specific glycoprotein (Estrogen-dependent oviduct protein) (Mucin-9) (Oviductal glycoprotein) (Oviductin)	OVGP1 MUC9 OGP	ILYPEFNK	1	1.2	0.98092	-0.48083	0	0	0	0	0	0	0	0	13.4105	0	0	0	0	0	0	0	0	0	0	0	0	0	0	0	0	0	0
Q12905	ILF2_HUMAN	Interleukin enhancer-binding factor 2 (Nuclear factor of activated T-cells 45 kDa)	ILF2 NF45 PRO3063	WFEENASQSTVKVLIRLLK	1	4.9	0.97643	-1.3841	13.2203	13.4285	0	0	0	0	0	0	0	13.5747	13.2049	14.0435	14.0429	0	0	14.0289	0	14.0803	0	0	0	0	0	0	13.3788	0	0
Q12929	EPS8_HUMAN	Epidermal growth factor receptor kinase substrate 8	EPS8	GSHLDQGEAAVAFKPTSNR;ISAAASDSGVESFDEGSSH	2	4.6	0.97367	-2.732	0	0	0	0	0	0	13.4761	0	14.0218	0	0	11.6808	0	0	0	0	0	0	0	0	0	0	0	0	0	0	0
Q12931	TRAP1_HUMAN	Heat shock protein 75 kDa, mitochondrial (HSP 75) (TNFR-associated protein 1) (Tumor necrosis factor type 1 receptor-associated protein) (TRAP-1)	TRAP1 HSP75	FFEDYGLFMR	1	1.4	0.98485	0.9752	0	0	0	0	0	0	0	0	0	14.4277	0	0	0	0	0	0	0	13.8518	0	13.5093	13.6823	13.1632	0	0	14.224	0	0
Q12933	TRAF2_HUMAN	TNF receptor-associated factor 2 (EC 2.3.2.27) (E3 ubiquitin-protein ligase TRAF2) (RING-type E3 ubiquitin transferase TRAF2) (Tumor necrosis factor type 2 receptor-associated protein 3)	TRAF2 TRAP3	MEAKNSYVRDDAIFIK	1	3.2	0.97372	-2.2679	0	0	0	0	0	0	13.2296	12.7017	12.564	0	0	0	0	0	0	0	0	0	0	0	0	0	0	0	0	0	0
Q12952	FOXL1_HUMAN	Forkhead box protein L1 (Forkhead-related protein FKHL11) (Forkhead-related transcription factor 7) (FREAC-7)	FOXL1 FKHL11 FREAC7	SHLFDPR	1	2	0.97981	-0.36606	11.1591	12.3608	0	0	0	0	0	0	0	11.4703	13.0574	0	12.318	0	0	12.5714	11.792	12.6659	15.0564	12.2862	13.2683	12.4121	0	11.6438	0	0	11.7888
Q12955	ANK3_HUMAN	Ankyrin-3 (ANK-3) (Ankyrin-G)	ANK3	FEQGTHAK;HAMWMRFTEDR	2	0.4	0.97552	-0.38219	0	0	0	0	0	0	0	0	0	0	0	0	0	0	0	0	0	0	0	0	0	11.2902	0	12.7316	0	0	0
Q12965	MYO1E_HUMAN	Unconventional myosin-Ie (Myosin-Ic) (Unconventional myosin 1E)	MYO1E MYO1C	VLQVSIGPGLPK	1	1.1	0.98702	0.90989	14.0018	0	0	0	0	0	0	0	0	15.6941	13.8608	14.5473	0	13.2527	13.4842	12.505	13.0775	13.1428	15.7357	14.419	14.2572	12.3593	14.0083	12.7589	14.3238	14.0993	14.3089
Q12972	PP1R8_HUMAN	Nuclear inhibitor of protein phosphatase 1 (NIPP-1) (Protein phosphatase 1 regulatory inhibitor subunit 8) [Includes: Activator of RNA decay (EC 3.1.4.-) (ARD-1)]	PPP1R8 ARD1 NIPP1	ISTLTIEEGNLDIQRPKR	1	5.1	0.97544	-1.3998	0	10.7225	0	0	0	0	0	0	0	0	0	0	0	0	0	0	0	0	0	0	0	0	0	0	0	0	0
Q12982	BNIP2_HUMAN	BCL2/adenovirus E1B 19 kDa protein-interacting protein 2	BNIP2 NIP2	MPSLGWLRK	1	2.9	0.98515	-0.013418	0	0	12.5392	12.5059	0	0	0	0	0	0	0	0	0	0	0	0	0	0	0	0	0	11.9956	0	0	0	0	0
Q12986	NFX1_HUMAN	Transcriptional repressor NF-X1 (EC 2.3.2.-) (Nuclear transcription factor, X box-binding protein 1)	NFX1 NFX2	RNVVVTAIRGK	1	1	0.98327	-1.0429	0	0	0	0	0	0	0	0	0	0	0	0	0	0	0	0	0	0	14.725	0	0	0	0	0	0	0	0
Q13002	GRIK2_HUMAN	Glutamate receptor ionotropic, kainate 2 (GluK2) (Excitatory amino acid receptor 4) (EAA4) (Glutamate receptor 6) (GluR-6) (GluR6)	GRIK2 GLUR6	SFCSAMVEELRMSLK	1	1.7	0.97212	-2.1931	0	0	0	0	0	0	0	0	0	9.84317	0	0	0	0	0	0	0	0	0	0	0	9.9928	0	0	0	0	0
Q13018	PLA2R_HUMAN	Secretory phospholipase A2 receptor (PLA2-R) (PLA2R) (180 kDa secretory phospholipase A2 receptor) (C-type lectin domain family 13 member C) (M-type receptor) [Cleaved into: Soluble secretory phospholipase A2 receptor (Soluble PLA2-R) (Soluble PLA2R)]	PLA2R1 CLEC13C	HPLGRWEVK;VLMKRTWR	2	1.2	0.98017	-1.1598	0	0	0	15.5335	0	0	0	0	0	13.095	0	0	0	0	0	0	0	0	0	0	0	0	0	0	0	0	0
Q13049	TRI32_HUMAN	E3 ubiquitin-protein ligase TRIM32 (EC 2.3.2.27) (72 kDa Tat-interacting protein) (RING-type E3 ubiquitin transferase TRIM32) (Tripartite motif-containing protein 32) (Zinc finger protein HT2A)	TRIM32 HT2A	GFLKEIRR	1	1.2	0.98102	-1.1463	0	0	0	0	0	0	0	0	0	0	0	0	0	0	15.7271	0	0	0	0	0	0	0	0	0	0	0	0
Q13075	BIRC1_HUMAN	Baculoviral IAP repeat-containing protein 1 (Neuronal apoptosis inhibitory protein)	NAIP BIRC1	AAYTSASFR	1	0.6	0.98516	-0.013418	0	0	12.2196	12.4409	0	0	11.5516	12.5422	0	0	0	0	0	0	0	0	0	0	0	0	0	0	0	0	0	0	0
Q13085	ACACA_HUMAN	Acetyl-CoA carboxylase 1 (ACC1) (EC 6.4.1.2) (Acetyl-Coenzyme A carboxylase alpha) (ACC-alpha)	ACACA ACAC ACC1 ACCA	ASEGGGGK;TSRTFFYWR	2	0.7	0.98885	0.90806	14.3613	15.6237	0	0	0	0	0	0	0	14.1163	13.4351	0	0	0	0	0	0	15.1044	0	12.9845	12.1617	0	0	0	14.4233	11.5104	0
Q13094	LCP2_HUMAN	Lymphocyte cytosolic protein 2 (SH2 domain-containing leukocyte protein of 76 kDa) (SLP-76 tyrosine phosphoprotein) (SLP76)	LCP2	KMPLLLIDGKNR	1	2.3	0.97769	-0.1504	14.6695	0	0	0	0	0	0	0	0	0	0	0	0	0	0	0	12.2373	0	0	0	0	0	0	14.6057	0	0	0
Q13098	CSN1_HUMAN	COP9 signalosome complex subunit 1 (SGN1) (Signalosome subunit 1) (G protein pathway suppressor 1) (GPS-1) (JAB1-containing signalosome subunit 1) (Protein MFH)	GPS1 COPS1 CSN1	DIIFKFYESK	1	2	1.0394	1.0831	10.6323	0	0	0	0	0	0	0	0	13.1558	12.956	0	0	10.9253	0	0	12.038	0	0	0	12.7098	0	12.5015	12.1905	12.048	0	0
Q13129	RLF_HUMAN	Zinc finger protein Rlf (Rearranged L-myc fusion gene protein) (Zn-15-related protein)	RLF	HFMSAFHLR	1	0.5	0.98491	-0.013418	0	0	0	0	0	0	0	0	0	0	0	0	0	0	12.6682	0	0	0	0	0	0	0	0	0	0	0	0
Q13158	FADD_HUMAN	FAS-associated death domain protein (FAS-associating death domain-containing protein) (Growth-inhibiting gene 3 protein) (Mediator of receptor induced toxicity)	FADD MORT1 GIG3	IDSIEDRYPR	1	4.8	0.98029	0.77197	0	0	0	0	0	0	0	0	0	0	0	0	0	0	0	0	0	0	0	0	0	0	0	0	0	12.6557	0
Q13177	PAK2_HUMAN	Serine/threonine-protein kinase PAK 2 (EC 2.7.11.1) (Gamma-PAK) (PAK65) (S6/H4 kinase) (p21-activated kinase 2) (PAK-2) (p58) [Cleaved into: PAK-2p27 (p27); PAK-2p34 (p34) (C-t-PAK2)]	PAK2	IISIFSGTEKGSK;LRTIVSIGDPKK	2	4.8	0.97234	-1.8582	0	0	0	0	0	0	11.6565	0	0	0	0	0	0	0	0	0	0	0	0	0	0	0	0	0	0	14.182	0
Q13200	PSMD2_HUMAN	26S proteasome non-ATPase regulatory subunit 2 (26S proteasome regulatory subunit RPN1) (26S proteasome regulatory subunit S2) (26S proteasome subunit p97) (Protein 55.11) (Tumor necrosis factor type 1 receptor-associated protein 2)	PSMD2 TRAP2	QMAFMLGR	1	0.9	0.97354	0.79967	0	0	0	0	0	0	0	0	0	0	0	17.3446	0	0	0	0	0	0	0	0	0	0	0	0	0	0	0
Q13201	MMRN1_HUMAN	Multimerin-1 (EMILIN-4) (Elastin microfibril interface located protein 4) (Elastin microfibril interfacer 4) (Endothelial cell multimerin) [Cleaved into: Platelet glycoprotein Ia*; 155 kDa platelet multimerin (p-155) (p155)]	MMRN1 ECM EMILIN4 GPIA* MMRN	GECEDMLSKCR	1	0.9	0.97727	0.40974	0	0	0	0	0	10.7396	0	0	0	0	0	0	0	0	0	0	0	0	0	0	0	0	0	0	0	0	0
Q13207	TBX2_HUMAN	T-box transcription factor TBX2 (T-box protein 2)	TBX2	RMFPPFK	1	1	0.97747	-0.1856	0	0	0	0	0	0	0	0	0	0	0	0	0	0	0	0	0	0	14.6402	14.5514	14.1665	12.2218	0	12.9487	13.5486	0	0
Q13216	ERCC8_HUMAN	DNA excision repair protein ERCC-8 (Cockayne syndrome WD repeat protein CSA)	ERCC8 CKN1 CSA	SQLNPAFEDAWSSSDEEG	1	4.5	0.97541	-1.3998	0	0	0	0	0	0	0	0	0	0	0	0	0	0	12.7342	0	0	0	0	0	0	0	0	12.734	0	0	0
Q13228	SBP1_HUMAN	Methanethiol oxidase (MTO) (EC 1.8.3.4) (56 kDa selenium-binding protein) (SBP56) (SP56) (Selenium-binding protein 1)	SELENBP1 SBP	DELHHSGWNTCSSCFGDSTK;VIQVPPKKVK	2	6.4	0.97301	0.10108	0	0	0	0	0	0	0	0	0	0	11.5838	0	0	0	0	0	0	0	0	0	0	0	0	0	0	0	0
Q13233	M3K1_HUMAN	Mitogen-activated protein kinase kinase kinase 1 (EC 2.7.11.25) (MAPK/ERK kinase kinase 1) (MEK kinase 1) (MEKK 1)	MAP3K1 MAPKKK1 MEKK MEKK1	NRRGPVVVKPIPVK;SSRIKAPSR	2	1.5	0.98293	-1.0751	0	0	0	0	0	0	0	0	0	0	0	0	0	0	0	0	0	0	0	0	0	17.5116	0	0	14.1898	0	0
Q13237	KGP2_HUMAN	cGMP-dependent protein kinase 2 (cGK 2) (cGK2) (EC 2.7.11.12) (cGMP-dependent protein kinase II) (cGKII)	PRKG2 PRKGR2	DDEKRHAK	1	1	0.9812	-0.48083	0	0	0	0	0	0	0	0	0	0	14.7984	0	0	0	0	0	0	0	0	0	0	0	11.5697	0	0	0	0
Q13277	STX3_HUMAN	Syntaxin-3	STX3 STX3A	SKGRIQR;SSADLRIRK	2	5.5	0.97634	-0.37948	13.3819	12.9008	12.6039	0	14.0656	0	0	14.6203	14.8251	13.8799	14.263	0	0	13.894	12.868	12.1521	13.9372	0	0	0	0	0	0	12.6163	14.0918	13.6915	0
Q13308	PTK7_HUMAN	Inactive tyrosine-protein kinase 7 (Colon carcinoma kinase 4) (CCK-4) (Protein-tyrosine kinase 7) (Pseudo tyrosine kinase receptor 7) (Tyrosine-protein kinase-like 7)	PTK7 CCK4	QFLRISKSK;SRPPHLRR	2	1.6	0.98393	-1.0222	0	0	0	0	0	0	0	0	0	0	16.2686	0	0	0	0	0	0	0	0	0	0	0	0	0	0	0	0
Q13310	PABP4_HUMAN	Polyadenylate-binding protein 4 (PABP-4) (Poly(A)-binding protein 4) (Activated-platelet protein 1) (APP-1) (Inducible poly(A)-binding protein) (iPABP)	PABPC4 APP1 PABP4	KAHLTNQYMQR	1	1.7	0.97326	0.40974	0	0	0	0	0	0	0	0	0	0	0	0	0	0	11.2953	0	0	0	13.3674	13.4898	13.7266	10.2724	0	0	11.505	0	0
Q13315	ATM_HUMAN	Serine-protein kinase ATM (EC 2.7.11.1) (Ataxia telangiectasia mutated) (A-T mutated)	ATM	FLDPAIWFEK;QDLLFLDMLK	2	0.7	0.77778	2.0583	11.8214	12.2968	0	0	0	0	0	0	0	0	0	0	0	0	0	0	13.9702	14.1734	14.1305	13.0203	13.2607	0	0	0	0	0	12.1408
Q13319	CD5R2_HUMAN	Cyclin-dependent kinase 5 activator 2 (CDK5 activator 2) (Cyclin-dependent kinase 5 regulatory subunit 2) (p39) (p39I)	CDK5R2 NCK5AI	FWQRCLR;LIQRLSPQMLR	2	4.9	0.97732	-0.26742	11.5068	0	0	0	0	0	0	0	0	0	0	0	0	0	0	12.1183	0	11.3292	0	15.2275	0	0	12.0585	11.2292	12.0665	0	0
Q13352	CENPR_HUMAN	Centromere protein R (CENP-R) (Beta-3-endonexin) (Integrin beta-3-binding protein) (Nuclear receptor-interacting factor 3)	ITGB3BP CENPR NRIF3	TKELMTKVNK;VNKQKLFEK	2	9	0.97345	-1.9982	18.1881	0	0	0	0	0	0	0	0	14.8783	0	0	0	0	13.3742	0	0	0	0	0	0	0	0	0	0	0	0
Q13360	ZN177_HUMAN	Zinc finger protein 177	ZNF177	AFNQESSLR;YCKGEKCYK	2	3.7	0.98342	-0.10027	0	0	0	0	0	0	0	0	0	0	0	0	0	0	0	0	11.7553	11.3492	14.7383	12.8297	0	11.564	0	0	0	13.2978	0
Q13370	PDE3B_HUMAN	cGMP-inhibited 3',5'-cyclic phosphodiesterase 3B (EC 3.1.4.17) (CGIPDE1) (CGIP1) (Cyclic GMP-inhibited phosphodiesterase B) (CGI-PDE B)	PDE3B	IWKEIVEEEEK;RCSPFCRAR	2	1.8	0.97383	0.085217	12.9444	0	13.175	13.5523	12.914	0	0	0	0	0	0	0	0	0	0	0	0	0	0	0	0	12.0612	0	0	0	0	0
Q13402	MYO7A_HUMAN	Unconventional myosin-VIIa	MYO7A USH1B	LFVWIVDK	1	0.4	0.98049	-0.48083	0	0	0	0	0	0	0	0	0	0	0	0	11.4031	0	0	11.3736	0	0	0	0	0	0	0	0	0	0	0
Q13426	XRCC4_HUMAN	DNA repair protein XRCC4 (hXRCC4) (X-ray repair cross-complementing protein 4) [Cleaved into: Protein XRCC4, C-terminus (XRCC4/C)]	XRCC4	QEGETAICSEMTADR	1	4.5	0.97176	-1.882	14.0656	0	0	0	0	0	0	0	0	0	0	0	11.7057	0	0	14.3134	0	0	0	0	0	16.4357	0	0	0	0	0
Q13427	PPIG_HUMAN	Peptidyl-prolyl cis-trans isomerase G (PPIase G) (Peptidyl-prolyl isomerase G) (EC 5.2.1.8) (CASP10) (Clk-associating RS-cyclophilin) (CARS-Cyp) (CARS-cyclophilin) (SR-cyclophilin) (SR-cyp) (SRcyp) (Cyclophilin G) (Rotamase G)	PPIG	DHENVKEKEK	1	1.3	1.0734	1.0831	11.0745	0	0	0	0	0	0	0	0	0	0	0	0	0	0	12.5266	0	12.3342	0	0	0	0	0	0	0	0	11.4041
Q13428	TCOF_HUMAN	Treacle protein (Treacher Collins syndrome protein)	TCOF1	MAEARKR;TSTTSKGK	2	1	0.98455	-0.84688	0	0	0	12.5799	12.4397	0	13.9485	13.9613	14.2923	0	0	0	0	0	0	0	0	0	12.6491	0	12.4431	0	12.1918	11.8322	12.6048	0	0
Q13442	HAP28_HUMAN	28 kDa heat- and acid-stable phosphoprotein (PDGF-associated protein) (PAP) (PDGFA-associated protein 1) (PAP1)	PDAP1 HASPP28	ERYMKMHLAGK	1	6.1	0.98174	-1.0208	11.3568	0	0	0	0	0	0	0	0	13.8518	15.9328	0	14.5077	13.7192	13.7299	13.1924	13.2736	13.3442	0	0	12.2533	0	0	12.9523	0	0	0
Q13443	ADAM9_HUMAN	Disintegrin and metalloproteinase domain-containing protein 9 (ADAM 9) (EC 3.4.24.-) (Cellular disintegrin-related protein) (Meltrin-gamma) (Metalloprotease/disintegrin/cysteine-rich protein 9) (Myeloma cell metalloproteinase)	ADAM9 KIAA0021 MCMP MDC9 MLTNG	FLITRRR;SQTYESDGK	2	2	0.96341	0.5566	14.3224	14.4129	0	0	0	0	0	0	0	13.3505	0	14.0903	15.1446	0	0	0	0	0	13.0298	13.7943	13.5168	12.0438	12.1612	12.1616	14.472	0	13.0513
Q13449	LSAMP_HUMAN	Limbic system-associated membrane protein (LSAMP) (IgLON family member 3)	LSAMP IGLON3 LAMP	QLPLVLLRLLCLLPTGLPVR	1	5.9	0.97026	0.17935	0	0	0	0	0	0	0	0	0	0	0	0	0	0	0	0	0	0	0	0	10.7789	0	0	0	0	0	0
Q13478	IL18R_HUMAN	Interleukin-18 receptor 1 (IL-18R-1) (IL-18R1) (EC 3.2.2.6) (CD218 antigen-like family member A) (CDw218a) (IL1 receptor-related protein) (IL-1Rrp) (IL1R-rp) (Interleukin-18 receptor alpha) (IL-18R-alpha) (IL-18Ralpha) (CD antigen CD218a)	IL18R1 IL1RRP	LFNITKTFNITIVEDR	1	3	0.972	-1.9174	0	0	0	0	0	0	0	0	0	0	0	0	0	0	0	0	0	0	0	0	0	0	0	0	0	15.1361	0
Q13480	GAB1_HUMAN	GRB2-associated-binding protein 1 (GRB2-associated binder 1) (Growth factor receptor bound protein 2-associated protein 1)	GAB1	STSSETDCNDNVPSHK	1	2.3	0.97185	-1.9174	0	9.92435	0	0	0	0	0	0	0	0	0	0	0	0	0	0	0	0	0	0	11.4603	11.702	0	11.6258	0	0	0
Q13495	MAMD1_HUMAN	Mastermind-like domain-containing protein 1 (F18) (Protein CG1)	MAMLD1 CG1 CXorf6	SVASDSMPALPR	1	1.6	0.98435	0.91188	0	0	0	0	0	0	0	0	0	0	15.1265	0	0	0	0	0	0	0	0	0	0	0	0	0	0	0	0
Q13496	MTM1_HUMAN	Myotubularin (Phosphatidylinositol-3,5-bisphosphate 3-phosphatase) (EC 3.1.3.95) (Phosphatidylinositol-3-phosphate phosphatase) (EC 3.1.3.64)	MTM1 CG2	ERQKVTER	1	1.3	0.97914	-1.1463	0	0	0	0	0	0	0	0	0	0	0	0	0	16.9297	0	0	0	0	0	0	0	0	0	0	0	0	0
Q13505	MTX1_HUMAN	Metaxin-1 (Mitochondrial outer membrane import complex protein 1)	MTX1 MTX MTXN	SPQTWPR	1	1.5	0.98054	-0.36601	0	0	0	0	0	0	0	0	0	0	0	0	0	0	0	0	0	0	14.6958	12.591	0	11.7673	0	0	12.1952	11.8046	0
Q13507	TRPC3_HUMAN	Short transient receptor potential channel 3 (TrpC3) (Transient receptor protein 3) (TRP-3) (hTrp-3) (hTrp3)	TRPC3 TRP3	GRRQAVR;HDSFSHSRSRINAYK;QRHDSFSHSR	3	2.6	0.98441	-0.8604	0	0	0	0	0	0	0	17.7888	0	0	0	0	0	0	0	0	0	0	0	0	0	0	0	0	0	0	0
Q13554	KCC2B_HUMAN	Calcium/calmodulin-dependent protein kinase type II subunit beta (CaM kinase II subunit beta) (CaMK-II subunit beta) (EC 2.7.11.17)	CAMK2B CAM2 CAMK2 CAMKB	LLKHSNIVR	1	1.4	0.98365	-0.013418	0	12.3323	0	0	0	0	0	0	0	11.968	11.691	0	11.6738	12.2386	0	0	12.0486	12.7038	0	0	0	0	0	0	11.8853	0	13.2835
Q13563	PKD2_HUMAN	Polycystin-2 (PC2) (Autosomal dominant polycystic kidney disease type II protein) (Polycystic kidney disease 2 protein) (Polycystwin) (R48321) (Transient receptor potential cation channel subfamily P member 2)	PKD2 TRPP2	GTRATFIDFSVYNANINLFCVVR;LMEESSTNREK	2	3.5	0.97472	1.055	0	13.006	12.2042	0	0	0	0	0	0	0	13.1171	0	0	0	0	0	0	0	0	0	14.3467	0	0	0	0	0	0
Q13576	IQGA2_HUMAN	Ras GTPase-activating-like protein IQGAP2	IQGAP2	EACNVPEPEEKFNMDK;LSAEEMDERR	2	1.7	0.96179	0.56353	0	0	0	0	0	0	0	0	0	0	0	0	0	0	0	0	0	0	0	12.962	0	0	0	0	0	13.0359	0
Q13595	TRA2A_HUMAN	Transformer-2 protein homolog alpha (TRA-2 alpha) (TRA2-alpha) (Transformer-2 protein homolog A)	TRA2A	SRRHSHR	1	2.5	0.97894	-0.36606	0	0	13.0114	12.3418	0	0	14.0253	13.0005	13.2061	0	0	0	0	0	0	0	0	0	0	0	0	0	0	0	0	0	0
Q13615	MTMR3_HUMAN	Myotubularin-related protein 3 (EC 3.1.3.48) (FYVE domain-containing dual specificity protein phosphatase 1) (FYVE-DSP1) (Phosphatidylinositol-3,5-bisphosphate 3-phosphatase) (EC 3.1.3.95) (Phosphatidylinositol-3-phosphate phosphatase) (EC 3.1.3.64) (Zinc finger FYVE domain-containing protein 10)	MTMR3 KIAA0371 ZFYVE10	MGFDMNNAWR	1	0.8	1.0498	1.0831	0	9.75686	0	0	0	0	0	0	0	0	12.3839	0	0	0	0	13.5146	0	0	13.7281	10.8379	0	0	10.9523	0	0	0	11.5201
Q13619	CUL4A_HUMAN	Cullin-4A (CUL-4A)	CUL4A	EVEDGDK	1	0.9	0.97691	-0.36606	0	0	0	0	0	0	0	0	0	0	12.3021	0	0	0	0	0	10.7209	0	0	0	0	0	0	0	0	0	0
Q13625	ASPP2_HUMAN	Apoptosis-stimulating of p53 protein 2 (Bcl2-binding protein) (Bbp) (Renal carcinoma antigen NY-REN-51) (Tumor suppressor p53-binding protein 2) (53BP2) (p53-binding protein 2) (p53BP2)	TP53BP2 ASPP2 BBP	LSNAPRPLKK;LYKELQLR	2	1.6	0.98135	-0.54335	0	0	13.5418	13.3658	13.368	13.2284	13.0409	13.1204	0	15.9821	0	0	0	0	0	0	0	0	0	0	0	0	0	0	0	0	0
Q13635	PTC1_HUMAN	Protein patched homolog 1 (PTC) (PTC1)	PTCH1 PTCH	VLSFTTTTLDDILK	1	1	0.97874	0.76212	0	0	0	0	0	0	0	0	0	0	0	0	0	0	0	0	0	0	0	0	17.2718	0	0	0	0	0	0
Q13753	LAMC2_HUMAN	Laminin subunit gamma-2 (Cell-scattering factor 140 kDa subunit) (CSF 140 kDa subunit) (Epiligrin subunit gamma) (Kalinin subunit gamma) (Kalinin/nicein/epiligrin 100 kDa subunit) (Ladsin 140 kDa subunit) (Laminin B2t chain) (Laminin-5 subunit gamma) (Large adhesive scatter factor 140 kDa subunit) (Nicein subunit gamma)	LAMC2 LAMB2T LAMNB2	LLDSVSR	1	0.6	0.97876	-0.36606	0	0	13.0727	0	13.2517	0	0	0	0	0	0	0	0	0	0	0	0	0	0	0	0	0	0	0	0	0	0
Q13795	ARFRP_HUMAN	ADP-ribosylation factor-related protein 1 (ARF-related protein 1) (ARP)	ARFRP1 ARP1	NVHRPPR	1	3.5	0.97974	-0.36606	0	0	0	0	0	0	0	0	12.1486	0	0	0	0	0	0	0	0	0	0	0	0	0	0	0	0	0	0
Q13796	SHRM2_HUMAN	Protein Shroom2 (Apical-like protein) (Protein APXL)	SHROOM2 APXL	CLLDSLQPER	1	0.6	0.9849	0.97458	11.658	12.9268	0	0	0	0	0	0	0	13.1204	0	0	0	0	0	0	0	12.3729	0	13.2329	12.1653	0	0	0	0	0	0
Q13822	ENPP2_HUMAN	Ectonucleotide pyrophosphatase/phosphodiesterase family member 2 (E-NPP 2) (EC 3.1.4.39) (Autotaxin) (Extracellular lysophospholipase D) (LysoPLD)	ENPP2 ATX PDNP2	CDNLCKSYTSCCHDFDELCLK;IVGQLMDGLKQLK	2	3.9	0.98078	-0.63766	0	0	13.6064	0	11.1411	0	13.1646	12.7107	14.39	0	0	0	0	0	0	0	0	0	0	12.1456	0	0	0	0	0	0	0
Q13823	NOG2_HUMAN	Nucleolar GTP-binding protein 2 (Autoantigen NGP-1)	GNL2 NGP1	IFAKPEEQR	1	1.2	0.98895	-0.013418	12.8712	13.0123	0	0	0	0	0	0	0	0	0	0	0	11.8573	0	0	11.8573	12.5106	0	0	0	0	0	0	0	0	0
Q13867	BLMH_HUMAN	Bleomycin hydrolase (BH) (BLM hydrolase) (BMH) (EC 3.4.22.40)	BLMH	MREFCIR	1	1.5	0.9764	-0.4376	0	0	0	0	0	0	0	0	0	0	0	0	0	0	0	0	0	0	0	0	0	0	0	0	0	13.5773	0
Q13873	BMPR2_HUMAN	Bone morphogenetic protein receptor type-2 (BMP type-2 receptor) (BMPR-2) (EC 2.7.11.30) (Bone morphogenetic protein receptor type II) (BMP type II receptor) (BMPR-II)	BMPR2 PPH1	MEYLLVMEYYPNGSLCK	1	1.6	0.97269	-2.0006	0	0	12.7551	12.6869	13.2714	13.063	13.1072	13.1013	0	0	0	0	0	0	0	0	0	0	0	0	0	0	0	0	0	0	0
Q13889	TF2H3_HUMAN	General transcription factor IIH subunit 3 (Basic transcription factor 2 34 kDa subunit) (BTF2 p34) (General transcription factor IIH polypeptide 3) (TFIIH basal transcription factor complex p34 subunit)	GTF2H3	VPQMPSLLQYLLWVFLPDQDQRSQLILPPPVHVDYR	1	11.7	0.96606	0.67602	10.9163	11.9497	0	0	0	0	0	0	0	0	0	0	0	0	0	0	11.6537	0	0	0	0	10.6919	0	0	0	0	0
Q13948	CASP_HUMAN	Protein CASP	CUX1 CUTL1	QDESEQSRKR	1	1.5	1.0704	1.0831	0	0	0	12.1133	12.8485	12.1356	13.1724	13.0059	13.3429	0	0	0	0	0	0	0	0	0	0	0	0	0	0	0	0	0	0
Q13950	RUNX2_HUMAN	Runt-related transcription factor 2 (Acute myeloid leukemia 3 protein) (Core-binding factor subunit alpha-1) (CBF-alpha-1) (Oncogene AML-3) (Osteoblast-specific transcription factor 2) (OSF-2) (Polyomavirus enhancer-binding protein 2 alpha A subunit) (PEA2-alpha A) (PEBP2-alpha A) (SL3-3 enhancer factor 1 alpha A subunit) (SL3/AKV core-binding factor alpha A subunit)	RUNX2 AML3 CBFA1 OSF2 PEBP2A	MASNSLFSTVTPCQQNFFWDPSTSRR	1	5	0.97617	0.43188	0	0	0	0	0	0	0	0	0	0	0	0	0	0	0	0	0	0	0	0	0	0	12.475	0	0	0	0
Q13951	PEBB_HUMAN	Core-binding factor subunit beta (CBF-beta) (Polyomavirus enhancer-binding protein 2 beta subunit) (PEA2-beta) (PEBP2-beta) (SL3-3 enhancer factor 1 subunit beta) (SL3/AKV core-binding factor beta subunit)	CBFB	VYLKAPMILNGVCVIWK	1	9.3	0.97317	-1.9839	0	0	0	0	0	0	0	0	0	0	0	0	0	0	0	0	0	0	0	0	0	10.8677	0	0	0	0	0
Q13972	RGRF1_HUMAN	Ras-specific guanine nucleotide-releasing factor 1 (Ras-GRF1) (Guanine nucleotide-releasing protein) (GNRP) (Ras-specific nucleotide exchange factor CDC25)	RASGRF1 CDC25 GNRP GRF1	IEPKLPT;ITRGRLGSLSLK;VFTTAIVVLDKLITIYKKPISAIPAR	3	3.5	0.98216	-0.6542	13.7945	0	0	10.8915	0	0	12.5157	0	12.7891	0	0	0	0	0	13.4846	0	0	0	0	14.1939	0	14.3092	0	13.8612	14.5744	0	13.8451
Q13976	KGP1_HUMAN	cGMP-dependent protein kinase 1 (cGK 1) (cGK1) (EC 2.7.11.12) (cGMP-dependent protein kinase I) (cGKI)	PRKG1 PRKG1B PRKGR1A PRKGR1B	LSEKEEEIQELK;MSELEEDFAK;TFAMKILKK	3	4.6	0.97366	0.70179	13.4488	0	0	0	0	0	0	0	0	14.1874	0	0	0	0	0	0	0	0	0	0	0	10.7967	0	0	0	0	0
Q14003	KCNC3_HUMAN	Potassium voltage-gated channel subfamily C member 3 (KSHIIID) (Voltage-gated potassium channel subunit Kv3.3)	KCNC3	IVINVGGVRHETYR	1	1.8	0.97202	-1.7277	0	0	11.8501	0	0	0	0	0	0	0	0	0	0	0	0	0	0	0	0	0	0	0	0	0	0	0	0
Q14004	CDK13_HUMAN	Cyclin-dependent kinase 13 (EC 2.7.11.22) (EC 2.7.11.23) (CDC2-related protein kinase 5) (Cell division cycle 2-like protein kinase 5) (Cell division protein kinase 13) (hCDK13) (Cholinesterase-related cell division controller)	CDK13 CDC2L CDC2L5 CHED KIAA1791	EIKILRQLTHQSIINMK	1	1.1	0.97233	-2.041	0	0	0	0	0	0	0	0	0	13.0669	0	0	0	0	0	0	0	0	0	0	0	0	0	0	12.7511	0	0
Q14008	CKAP5_HUMAN	Cytoskeleton-associated protein 5 (Colonic and hepatic tumor overexpressed gene protein) (Ch-TOG)	CKAP5 KIAA0097	EGVIGCLDLILK;IILLKPIIK	2	1	0.98511	0.89948	13.5222	0	0	0	0	0	0	0	0	11.5951	0	10.8053	0	0	12.1704	0	0	0	12.7708	13.8343	13.1031	0	0	0	0	0	0
Q14028	CNGB1_HUMAN	Cyclic nucleotide-gated cation channel beta-1 (Cyclic nucleotide-gated cation channel 4) (CNG channel 4) (CNG-4) (CNG4) (Cyclic nucleotide-gated cation channel gamma) (Cyclic nucleotide-gated cation channel modulatory subunit) (Cyclic nucleotide-gated channel beta-1) (CNG channel beta-1) (Glutamic acid-rich protein) (GARP)	CNGB1 CNCG2 CNCG3L CNCG4 RCNC2	GAKGGKLAHLR	1	0.9	0.9778	0.40974	0	0	0	0	0	0	0	0	0	0	11.7354	0	0	0	0	0	0	13.2571	0	10.9358	11.968	0	13.5501	0	13.4488	0	12.6424
Q14055	CO9A2_HUMAN	Collagen alpha-2(IX) chain	COL9A2	QGPHGHPGPR	1	1.5	1.013	1.0831	0	0	0	0	11.9108	0	0	0	0	0	0	0	0	0	0	0	0	0	0	0	0	0	0	0	0	0	0
Q14134	TRI29_HUMAN	Tripartite motif-containing protein 29 (Ataxia telangiectasia group D-associated protein)	TRIM29 ATDC	IIEIEDEAEK	1	1.7	1.0522	1.0831	0	0	0	0	0	0	0	0	0	0	15.87	0	0	0	15.4765	17.0737	0	0	0	0	0	0	0	0	0	0	0
Q14139	UBE4A_HUMAN	Ubiquitin conjugation factor E4 A (EC 2.3.2.27) (RING-type E3 ubiquitin transferase E4 A)	UBE4A KIAA0126	RPMYPILR	1	0.8	0.96908	0.79967	0	0	0	0	0	0	0	0	18.2191	0	0	0	0	0	0	0	0	0	0	0	0	0	0	0	0	0	0
Q14146	URB2_HUMAN	Unhealthy ribosome biogenesis protein 2 homolog	URB2 KIAA0133	LVFSVMR	1	0.5	0.9765	0.83687	0	0	0	0	0	0	0	0	16.6509	0	0	0	0	0	0	0	0	0	0	0	0	0	0	0	0	0	0
Q14147	DHX34_HUMAN	Probable ATP-dependent RNA helicase DHX34 (EC 3.6.4.13) (DEAH box protein 34) (DExH-box helicase 34)	DHX34 DDX34 KIAA0134	FWTFFERLQR	1	0.9	0.97771	-0.32658	0	0	0	0	0	0	0	0	0	11.7736	0	0	0	11.5626	12.3714	13.6355	13.32	0	13.8904	11.8333	12.1953	0	0	0	12.1988	12.4818	0
Q14157	UBP2L_HUMAN	Ubiquitin-associated protein 2-like (Protein NICE-4) (RNA polymerase II degradation factor UBAP2L)	UBAP2L KIAA0144 NICE4	MTSVGTNR	1	0.7	0.96968	0.79967	0	0	0	0	0	0	0	0	0	0	0	0	0	0	0	0	0	0	0	0	0	0	0	0	14.7619	0	0
Q14166	TTL12_HUMAN	Tubulin--tyrosine ligase-like protein 12 (Inactive tubulin--tyrosine ligase-like protein 12)	TTLL12 KIAA0153	YWGRLLHK	1	1.2	0.97938	-0.48083	0	0	0	0	0	0	0	0	0	0	0	0	13.0543	0	0	0	12.6173	12.8436	13.5315	0	0	12.2564	12.8635	12.2909	12.4719	0	13.5799
Q14181	DPOA2_HUMAN	DNA polymerase alpha subunit B (DNA polymerase alpha 70 kDa subunit)	POLA2	EYSLFPGQVVIMEGINTTGR	1	3.3	0.97786	0.77387	0	0	0	0	0	0	18.5267	0	0	0	0	0	0	0	0	0	0	0	0	0	0	0	0	0	0	0	0
Q14185	DOCK1_HUMAN	Dedicator of cytokinesis protein 1 (180 kDa protein downstream of CRK) (DOCK180)	DOCK1	LVVRLMERLLDYR	1	0.7	0.97868	-1.1751	0	0	0	0	0	0	0	0	0	12.6177	0	12.0063	0	0	0	0	0	12.6457	0	0	0	11.4719	12.7929	11.8115	12.308	0	0
Q14191	WRN_HUMAN	Bifunctional 3'-5' exonuclease/ATP-dependent helicase WRN (DNA helicase, RecQ-like type 3) (RecQ protein-like 2) (Werner syndrome protein) [Includes: 3'-5' exonuclease (EC 3.1.-.-); ATP-dependent helicase (EC 3.6.4.12)]	WRN RECQ3 RECQL2	FGIGLPILFLR	1	0.8	0.97693	0.40974	0	0	0	0	0	0	0	0	0	0	0	0	0	0	0	0	0	0	13.3554	0	10.4093	0	0	0	0	0	0
Q14204	DYHC1_HUMAN	Cytoplasmic dynein 1 heavy chain 1 (Cytoplasmic dynein heavy chain 1) (Dynein heavy chain, cytosolic)	DYNC1H1 DHC1 DNCH1 DNCL DNECL DYHC KIAA0325	LRDQLGTAK	1	0.2	0.97544	-0.36797	0	0	0	0	0	0	0	17.7793	0	0	0	0	0	0	0	0	0	0	0	0	0	0	0	0	0	0	0
Q14241	ELOA1_HUMAN	Elongin-A (EloA) (Elongin 110 kDa subunit) (RNA polymerase II transcription factor SIII subunit A1) (SIII p110) (Transcription elongation factor B polypeptide 3)	ELOA TCEB3 MSTP059	HRKLSELERPHK;SYSPDHR	2	2.4	0.97832	-0.18333	0	11.4657	0	0	0	0	13.0212	0	0	14.8416	15.7144	0	14.3899	12.3442	12.3417	12.109	0	12.2649	0	12.4821	13.1181	0	0	12.7829	13.4345	0	0
Q14289	FAK2_HUMAN	Protein-tyrosine kinase 2-beta (EC 2.7.10.2) (Calcium-dependent tyrosine kinase) (CADTK) (Calcium-regulated non-receptor proline-rich tyrosine kinase) (Cell adhesion kinase beta) (CAK-beta) (CAKB) (Focal adhesion kinase 2) (FADK 2) (Proline-rich tyrosine kinase 2) (Related adhesion focal tyrosine kinase) (RAFTK)	PTK2B FAK2 PYK2 RAFTK	MRLAQQNAVTSLSEECKR	1	1.8	0.97279	-1.7503	0	0	0	0	0	0	10.5621	0	0	0	0	0	0	0	0	0	0	0	0	0	0	0	0	0	0	0	0
Q14315	FLNC_HUMAN	Filamin-C (FLN-C) (FLNc) (ABP-280-like protein) (ABP-L) (Actin-binding-like protein) (Filamin-2) (Gamma-filamin)	FLNC ABPL FLN2	GPKGTEEPVK;TYAVSYVPKVAGLHK	2	0.9	0.97014	0.69839	0	0	0	12.7898	0	11.7432	13.5755	12.3708	13.5916	0	0	0	0	0	0	14.2267	0	0	0	0	0	0	0	0	0	0	0
Q14318	FKBP8_HUMAN	Peptidyl-prolyl cis-trans isomerase FKBP8 (PPIase FKBP8) (EC 5.2.1.8) (38 kDa FK506-binding protein) (38 kDa FKBP) (FKBP-38) (hFKBP38) (FK506-binding protein 8) (FKBP-8) (FKBPR38) (Rotamase)	FKBP8 FKBP38	TIHAELSKLVK	1	2.7	0.97731	0.40974	0	0	0	0	0	0	0	0	0	0	0	0	0	0	0	0	0	0	0	0	12.8238	12.2336	11.0845	0	0	0	0
Q14324	MYPC2_HUMAN	Myosin-binding protein C, fast-type (Fast MyBP-C) (C-protein, skeletal muscle fast isoform)	MYBPC2 MYBPCF	GHPKPKVVWMK	1	1	0.97769	0.40974	0	0	11.4803	0	0	0	0	0	0	0	0	0	0	0	0	0	0	0	0	0	0	0	0	0	0	0	0
Q14392	LRC32_HUMAN	Transforming growth factor beta activator LRRC32 (Garpin) (Glycoprotein A repetitions predominant) (GARP) (Leucine-rich repeat-containing protein 32)	LRRC32 D11S833E	QKFNQQYK	1	1.2	0.97915	-0.48083	0	0	0	0	0	0	0	0	0	0	0	0	0	0	12.6106	0	0	0	0	0	0	0	0	0	0	0	0
Q14416	GRM2_HUMAN	Metabotropic glutamate receptor 2 (mGluR2)	GRM2 GPRC1B MGLUR2	EVVDSTTSSL	1	1.1	1.0297	1.0831	0	0	0	0	0	0	0	0	0	0	0	0	0	0	0	0	0	0	0	0	0	0	0	0	13.333	0	0
Q14435	GALT3_HUMAN	Polypeptide N-acetylgalactosaminyltransferase 3 (EC 2.4.1.41) (Polypeptide GalNAc transferase 3) (GalNAc-T3) (pp-GaNTase 3) (Protein-UDP acetylgalactosaminyltransferase 3) (UDP-GalNAc:polypeptide N-acetylgalactosaminyltransferase 3)	GALNT3	FWKLGAVIFFFIIVLVLMQR	1	3.2	0.97385	0.19709	0	0	0	0	0	0	0	0	0	0	0	0	0	0	0	0	0	0	0	0	0	0	0	0	10.6602	0	0
Q14439	GP176_HUMAN	G-protein coupled receptor 176 (HB-954)	GPR176	VVKFLHK	1	1.4	0.97338	0.13722	15.7826	14.0458	0	0	0	0	0	0	0	13.2374	14.6319	12.3839	15.2541	16.3649	17.1627	0	0	16.6335	17.4759	19.9302	14.5637	13.2281	16.2747	15.8504	13.2396	16.7721	0
Q14517	FAT1_HUMAN	Protocadherin Fat 1 (Cadherin family member 7) (Cadherin-related tumor suppressor homolog) (Protein fat homolog) [Cleaved into: Protocadherin Fat 1, nuclear form]	FAT1 CDHF7 FAT	KLDIGQYLLNVSVTDGK	1	0.4	0.97264	-1.6905	0	0	11.0078	0	0	0	0	0	0	0	0	0	0	0	0	0	0	0	0	0	0	0	0	0	0	0	0
Q14524	SCN5A_HUMAN	Sodium channel protein type 5 subunit alpha (Sodium channel protein cardiac muscle subunit alpha) (Sodium channel protein type V subunit alpha) (Voltage-gated sodium channel subunit alpha Nav1.5) (hH1)	SCN5A	HLLQRSLKHASFLFR;YFFSPTLFRVIR	2	1.3	0.97467	-0.30066	0	0	0	0	0	0	0	0	0	0	0	0	0	0	12.8027	0	13.776	11.1453	0	0	0	0	0	0	0	0	12.383
Q14554	PDIA5_HUMAN	Protein disulfide-isomerase A5 (EC 5.3.4.1) (Protein disulfide isomerase-related protein)	PDIA5 PDIR	EHSSVLVMFHAPWCGHCK	1	3.5	0.97286	-1.7098	0	0	0	0	0	0	0	0	0	0	0	0	0	0	0	0	0	0	0	13.7972	0	0	0	0	13.6513	13.4947	0
Q14558	KPRA_HUMAN	Phosphoribosyl pyrophosphate synthase-associated protein 1 (PRPP synthase-associated protein 1) (39 kDa phosphoribosypyrophosphate synthase-associated protein) (PAP39)	PRPSAP1	HSPPMVK	1	2	0.97713	-0.36606	0	0	0	0	0	0	0	0	0	0	12.7323	0	0	12.3032	0	0	0	0	0	0	0	0	0	0	0	0	0
Q14562	DHX8_HUMAN	ATP-dependent RNA helicase DHX8 (EC 3.6.4.13) (DEAH box protein 8) (RNA helicase HRH1)	DHX8 DDX8	DLAEFVISLAEKNTTFDTFKASLVK	1	2	0.97376	0.090664	0	0	0	0	0	0	0	0	0	0	0	0	0	0	0	0	13.3418	12.0868	0	0	0	0	0	0	0	0	0
Q14563	SEM3A_HUMAN	Semaphorin-3A (Semaphorin III) (Sema III)	SEMA3A SEMAD	TLGHHHPIR	1	1.2	0.99361	0.92266	0	0	0	0	0	0	13.9654	0	0	0	0	0	0	0	0	0	0	0	0	0	0	0	0	0	0	0	0
Q14573	ITPR3_HUMAN	Inositol 1,4,5-trisphosphate receptor type 3 (IP3 receptor isoform 3) (IP3R 3) (InsP3R3) (Type 3 inositol 1,4,5-trisphosphate receptor) (Type 3 InsP3 receptor)	ITPR3	EKIADVVLLQK;EQNILKQVFGILK;LLLALMESR	3	1.2	0.97405	0.21049	0	0	17.6736	17.2065	11.3296	0	11.5855	12.0174	11.5007	0	0	13.9451	0	0	0	0	0	0	0	0	0	0	0	0	0	0	0
Q14574	DSC3_HUMAN	Desmocollin-3 (Cadherin family member 3) (Desmocollin-4) (HT-CP)	DSC3 CDHF3 DSC4	GAVCLHLLLTLVIFSR	1	1.8	0.97278	-2.2274	0	0	17.3752	17.914	0	0	0	0	0	0	0	0	0	0	0	0	0	0	0	0	0	0	0	0	0	0	0
Q14582	MAD4_HUMAN	Max dimerization protein 4 (Max dimerizer 4) (Class C basic helix-loop-helix protein 12) (bHLHc12) (Max-associated protein 4) (Max-interacting transcriptional repressor MAD4)	MXD4 BHLHC12 MAD4	SSHNELEKHR	1	4.8	0.97866	0.77197	0	0	0	0	0	0	0	0	0	0	0	0	12.8398	0	0	0	0	0	0	11.3377	0	11.4222	0	0	0	0	0
Q14585	ZN345_HUMAN	Zinc finger protein 345 (Zinc finger protein HZF10)	ZNF345	AFRSGSKLIQHQR	1	2.7	0.9797	-1.1527	0	0	0	0	0	0	0	0	0	0	0	0	0	0	0	0	12.1766	0	0	0	0	0	0	0	0	11.8664	0
Q14587	ZN268_HUMAN	Zinc finger protein 268 (Zinc finger protein HZF3)	ZNF268	SQLIVHK	1	0.7	0.98866	0.84933	0	0	15.0035	15.2648	15.8388	15.5409	0	16.3971	0	0	0	0	0	0	0	0	0	0	0	0	0	0	0	0	0	0	0
Q14588	ZN234_HUMAN	Zinc finger protein 234 (Zinc finger protein 269) (Zinc finger protein HZF4)	ZNF234 ZNF269	RFSWRSNLVSHHK	1	1.9	0.98	-1.1527	0	0	0	0	0	0	0	0	0	0	0	0	0	0	0	0	12.3334	0	0	0	0	0	13.8167	13.604	0	0	0
Q14643	ITPR1_HUMAN	Inositol 1,4,5-trisphosphate receptor type 1 (IP3 receptor isoform 1) (IP3R 1) (InsP3R1) (Type 1 inositol 1,4,5-trisphosphate receptor) (Type 1 InsP3 receptor)	ITPR1 INSP3R1	EQNILKQIFK	1	0.4	1.0213	1.0831	0	0	0	0	0	0	0	0	0	0	0	0	0	0	0	10.7244	11.0063	11.5031	0	0	0	0	0	0	10.6471	0	0
Q14644	RASA3_HUMAN	Ras GTPase-activating protein 3 (GAP1(IP4BP)) (Ins P4-binding protein)	RASA3	FGMKNFK;RFGMKNFK	2	1	0.97286	-1.5124	0	0	11.8109	12.1351	12.1111	0	12.5088	0	12.7136	0	0	0	0	0	0	0	0	0	0	0	0	0	0	0	12.1621	0	0
Q14653	IRF3_HUMAN	Interferon regulatory factor 3 (IRF-3)	IRF3	FRIPWKHGLR	1	2.3	0.9837	-0.98474	0	0	0	0	13.4961	15.4049	0	0	0	0	0	0	0	0	0	0	0	0	0	0	0	0	0	0	0	0	0
Q14656	TM187_HUMAN	Transmembrane protein 187 (Protein ITBA1)	TMEM187 CXorf12 DXS9878E ITBA1	LWTQWRR	1	2.7	0.98578	1.0173	0	0	19.0147	22.3434	20.2969	17.284	17.18	17.1701	17.5693	0	0	0	0	0	0	0	0	0	0	0	0	0	0	0	0	0	0
Q14667	BLTP2_HUMAN	Bridge-like lipid transfer protein family member 2 (Antigen MLAA-22) (Breast cancer-overexpressed gene 1 protein) (Protein hobbit homolog)	BLTP2 BCOX1 KIAA0100	GVAQGLTRSSGVR;KKLGQHYK;NIEIYIQR	3	1.3	0.97242	-1.7862	12.3529	13.3494	0	0	0	0	0	0	0	14.4221	14.697	14.6039	12.8752	14.4644	14.8711	14.5969	13.2223	0	12.868	0	0	0	13.3099	0	12.7747	0	13.0346
Q14669	TRIPC_HUMAN	E3 ubiquitin-protein ligase TRIP12 (EC 2.3.2.26) (E3 ubiquitin-protein ligase for Arf) (ULF) (HECT-type E3 ubiquitin transferase TRIP12) (Thyroid receptor-interacting protein 12) (TR-interacting protein 12) (TRIP-12)	TRIP12 KIAA0045 ULF	IIYFADAELLKDVLK	1	0.8	0.97225	-2.1931	0	0	0	0	0	0	0	0	0	0	0	0	0	0	0	0	0	0	12.2774	0	0	0	0	0	0	0	0
Q14674	ESPL1_HUMAN	Separin (EC 3.4.22.49) (Caspase-like protein ESPL1) (Extra spindle poles-like 1 protein) (Separase)	ESPL1 ESP1 KIAA0165	IPHLEPWR;LALDHRMEVLIASLEK	2	1.1	0.98249	-0.74161	0	0	0	13.0686	0	0	0	0	0	0	0	0	0	0	0	0	0	0	0	0	0	0	0	0	0	0	0
Q14677	EPN4_HUMAN	Clathrin interactor 1 (Clathrin-interacting protein localized in the trans-Golgi region) (Clint) (Enthoprotin) (Epsin-4) (Epsin-related protein) (EpsinR)	CLINT1 ENTH EPN4 EPNR KIAA0171	CSDSDEEKKAR;IGSTIDDTISKFR	2	3.8	0.97653	-1.3424	12.893	0	0	0	0	0	0	0	0	0	0	0	0	0	0	0	0	0	0	0	0	0	0	0	0	0	0
Q14690	RRP5_HUMAN	Protein RRP5 homolog (NF-kappa-B-binding protein) (NFBP) (Programmed cell death protein 11)	PDCD11 KIAA0185	QPESADDFDR	1	0.5	1.021	1.0831	0	0	0	0	0	0	0	0	0	0	0	11.5448	0	0	0	0	0	0	0	0	0	0	0	0	0	0	0
Q14695	K0087_HUMAN	Uncharacterized protein KIAA0087	KIAA0087 HA1002	CWSVRERGGR	1	7.2	1.0566	1.0831	11.6235	12.4769	0	0	0	0	0	0	0	12.372	0	11.2191	0	11.7467	13.0401	11.0534	0	0	0	0	13.0677	0	12.2517	11.8833	12.0174	0	13.0194
Q14765	STAT4_HUMAN	Signal transducer and activator of transcription 4	STAT4	LLLKDKMPGTFLLR	1	1.9	0.97316	-1.7671	0	0	0	0	0	0	0	0	0	0	0	0	13.6708	0	0	0	0	0	0	0	0	0	0	0	0	0	0
Q14781	CBX2_HUMAN	Chromobox protein homolog 2	CBX2	GKRPRGRPR	1	1.7	0.98773	-0.013418	15.2406	15.7991	0	0	0	0	0	0	0	15.3935	14.6276	14.0063	12.2554	14.1396	12.3965	14.1558	13.9353	15.3617	14.4243	0	0	12.0381	15.2929	14.5021	15.449	13.3738	14.9505
Q14790	CASP8_HUMAN	Caspase-8 (CASP-8) (EC 3.4.22.61) (Apoptotic cysteine protease) (Apoptotic protease Mch-5) (CAP4) (FADD-homologous ICE/ced-3-like protease) (FADD-like ICE) (FLICE) (ICE-like apoptotic protease 5) (MORT1-associated ced-3 homolog) (MACH) [Cleaved into: Caspase-8 subunit p18; Caspase-8 subunit p10]	CASP8 MCH5	EQDSESQTLDK;KKLVFPSD	2	4	0.97735	0.25913	0	0	0	11.164	0	0	0	0	0	0	0	0	0	0	0	0	0	0	0	0	0	0	0	0	0	0	0
Q14807	KIF22_HUMAN	Kinesin-like protein KIF22 (Kinesin-like DNA-binding protein) (Kinesin-like protein 4)	KIF22 KID KNSL4	RPPPARVRVAVR	1	1.8	0.97669	-0.1504	0	0	0	0	0	0	0	0	0	0	0	0	0	0	0	0	0	0	0	11.0109	0	0	0	0	0	0	0
Q14831	GRM7_HUMAN	Metabotropic glutamate receptor 7 (mGluR7)	GRM7 GPRC1G MGLUR7	MVQLRKLLR;QILAAAKR	2	1.9	0.97817	-1.2417	13.5054	0	0	0	0	0	0	0	0	12.5379	0	0	0	0	0	0	0	0	16.9853	12.3983	0	0	12.9554	13.0012	0	0	12.219
Q14839	CHD4_HUMAN	Chromodomain-helicase-DNA-binding protein 4 (CHD-4) (EC 3.6.4.12) (ATP-dependent helicase CHD4) (Mi-2 autoantigen 218 kDa protein) (Mi2-beta)	CHD4	KEEEEEEDDDDDSKEPK	1	0.9	0.9721	-2.0187	0	0	0	0	0	0	0	0	0	0	0	0	0	0	0	0	0	14.0562	0	0	0	0	0	0	0	12.4949	0
Q14865	ARI5B_HUMAN	AT-rich interactive domain-containing protein 5B (ARID domain-containing protein 5B) (MRF1-like protein) (Modulator recognition factor 2) (MRF-2)	ARID5B DESRT MRF2	MEGMVHPILHR	1	0.9	0.99373	0.91825	0	13.1319	0	0	0	0	0	0	0	0	15.8545	16.9387	14.7275	13.731	14.1564	0	13.324	0	13.9405	0	0	0	13.3706	14.1605	0	0	0
Q14896	MYPC3_HUMAN	Myosin-binding protein C, cardiac-type (Cardiac MyBP-C) (C-protein, cardiac muscle isoform)	MYBPC3	AGVKVRWQR;VIDVPDAPAAPK	2	1.6	0.96716	0.49862	0	0	0	0	0	12.1191	11.6476	0	12.2586	0	0	0	0	0	0	0	0	0	0	0	0	0	0	0	0	0	0
Q14966	ZN638_HUMAN	Zinc finger protein 638 (Cutaneous T-cell lymphoma-associated antigen se33-1) (CTCL-associated antigen se33-1) (Nuclear protein 220) (Zinc finger matrin-like protein)	ZNF638 NP220 ZFML	EAYLEMEFK;SPMHYMYRPR	2	1	0.79167	2.0896	0	0	12.2867	12.9116	12.0514	15.6826	0	14.5772	13.9011	0	0	0	0	0	0	0	0	0	0	0	0	0	0	0	0	0	0
Q14978	NOLC1_HUMAN	Nucleolar and coiled-body phosphoprotein 1 (140 kDa nucleolar phosphoprotein) (Nopp140) (Hepatitis C virus NS5A-transactivated protein 13) (HCV NS5A-transactivated protein 13) (Nucleolar 130 kDa protein) (Nucleolar phosphoprotein p130)	NOLC1 KIAA0035 NS5ATP13	LQTPNTFPK	1	1.3	0.99617	0.99855	0	0	0	16.6955	18.2211	17.196	0	0	0	0	0	0	0	0	0	0	0	0	0	0	0	0	0	0	0	0	0
Q14980	NUMA1_HUMAN	Nuclear mitotic apparatus protein 1 (Nuclear matrix protein-22) (NMP-22) (Nuclear mitotic apparatus protein) (NuMA protein) (SP-H antigen)	NUMA1 NMP22 NUMA	AGRKGLEAR;DSALETLQGQLEEK;FVLDHEDGLNLNEDLENFLQK	3	2.1	0.97349	-2.2687	0	0	0	0	0	0	0	0	0	0	0	0	0	0	13.0327	0	12.4743	16.7724	0	0	0	0	0	13.6917	0	0	0
Q149N8	SHPRH_HUMAN	E3 ubiquitin-protein ligase SHPRH (EC 2.3.2.27) (EC 3.6.4.-) (RING-type E3 ubiquitin transferase SHPRH) (SNF2, histone-linker, PHD and RING finger domain-containing helicase)	SHPRH KIAA2023	IGQTKPTIVHRFLIK;KPRVQCLK	2	1.4	0.9901	-0.047493	0	0	0	0	0	0	0	0	0	0	0	0	0	0	0	0	0	0	0	0	0	0	0	0	0	13.285	0
Q14C86	GAPD1_HUMAN	GTPase-activating protein and VPS9 domain-containing protein 1 (GAPex-5) (Rab5-activating protein 6)	GAPVD1 GAPEX5 KIAA1521 RAP6	DKEVANR;NRPWWRK;QRHSYPERLVR	3	1.7	0.98186	-0.67289	0	11.4398	0	0	0	0	0	0	0	0	0	0	0	0	0	13.9704	14.9241	0	14.2117	0	0	11.8907	0	12.2745	0	0	0
Q14C87	T132D_HUMAN	Transmembrane protein 132D (Mature oligodendrocytes transmembrane protein) (Mature OL transmembrane protein)	TMEM132D HBE120 KIAA1944 MOLT	SVLAVGTANIKVK;VQVLFHIMGR	2	2.1	0.95926	0.60757	0	0	0	0	0	0	0	0	0	0	0	0	11.6219	0	0	0	0	0	0	0	0	0	0	0	0	0	0
Q14CZ0	HAPR1_HUMAN	HUWE1-associated protein modifying stress responses (Telomere attrition and p53 response 1 protein)	HAPSTR1 C16orf72 TAPR1	EDLISFLCGKVPPPRNSR	1	6.5	0.98385	-0.93588	0	0	0	0	0	0	0	0	0	0	0	0	0	0	0	0	0	0	13.6391	0	11.312	0	0	0	0	0	11.445
Q14CZ7	FAKD3_HUMAN	FAST kinase domain-containing protein 3, mitochondrial	FASTKD3	LNYLPPNASALFR	1	2	0.98411	-0.82454	0	12.8995	0	0	0	0	0	0	0	0	0	0	12.3633	12.1364	0	0	0	0	0	0	0	0	0	0	12.8108	0	0
Q14D33	RTP5_HUMAN	Receptor-transporting protein 5 (3CxxC-type zinc finger protein 5) (CXXC-type zinc finger protein 11)	RTP5 C2orf85 CXXC11 Z3CXXC5	GFLFKGR	1	1.2	0.97469	-0.45541	0	0	0	0	15.6031	0	15.9714	15.1229	0	0	0	0	0	0	0	0	0	0	0	0	0	0	0	0	0	0	0
Q15022	SUZ12_HUMAN	Polycomb protein SUZ12 (Chromatin precipitated E2F target 9 protein) (ChET 9 protein) (Joined to JAZF1 protein) (Suppressor of zeste 12 protein homolog)	SUZ12 CHET9 JJAZ1 KIAA0160	VTRPGRR	1	0.9	0.9803	-0.36606	0	0	0	0	0	0	0	0	0	0	0	0	0	0	0	0	12.6517	11.3887	0	12.2411	12.8235	13.6866	0	0	0	13.203	11.9931
Q15043	S39AE_HUMAN	Metal cation symporter ZIP14 (LIV-1 subfamily of ZIP zinc transporter 4) (LZT-Hs4) (Solute carrier family 39 member 14) (Zrt- and Irt-like protein 14) (ZIP-14)	SLC39A14 KIAA0062 ZIP14	LLLLHPAFQSCLLLTLLGLWR	1	4.3	0.96688	0.48024	0	0	0	11.8422	11.5635	0	0	11.4577	0	0	0	0	0	0	0	0	0	0	13.0575	0	0	0	0	0	11.3537	0	0
Q15046	SYK_HUMAN	Lysine--tRNA ligase (EC 2.7.7.-) (EC 6.1.1.6) (Lysyl-tRNA synthetase) (LysRS)	KARS1 KARS KIAA0070	IRSQAIHQLK	1	1.7	0.99819	1.0831	0	0	13.7988	0	0	0	13.2576	14.2253	0	0	0	0	0	0	0	0	0	0	0	0	0	0	0	0	0	0	0
Q15047	SETB1_HUMAN	Histone-lysine N-methyltransferase SETDB1 (EC 2.1.1.366) (ERG-associated protein with SET domain) (ESET) (Histone H3-K9 methyltransferase 4) (H3-K9-HMTase 4) (Lysine N-methyltransferase 1E) (SET domain bifurcated 1)	SETDB1 ESET KIAA0067 KMT1E	LVQHGLQVR	1	0.7	0.99333	0.92383	0	0	0	0	0	0	0	0	0	0	0	0	0	0	0	0	0	0	0	0	13.1205	0	0	0	0	0	0
Q15052	ARHG6_HUMAN	Rho guanine nucleotide exchange factor 6 (Alpha-Pix) (COOL-2) (PAK-interacting exchange factor alpha) (Rac/Cdc42 guanine nucleotide exchange factor 6)	ARHGEF6 COOL2 KIAA0006 PIXA	VEEGGWWEGTLNGR	1	1.8	0.97113	-1.7266	0	0	0	0	0	0	0	16.2738	0	0	0	0	0	0	0	0	0	0	0	0	0	0	0	0	0	0	0
Q15057	ACAP2_HUMAN	Arf-GAP with coiled-coil, ANK repeat and PH domain-containing protein 2 (Centaurin-beta-2) (Cnt-b2)	ACAP2 CENTB2 KIAA0041	LLKGESALQRVQCIPGNASCCDCGLADPR	1	3.7	0.97307	0.078384	0	0	11.8199	0	0	0	0	0	0	0	0	0	0	0	0	0	0	0	0	0	13.6063	0	13.2129	0	0	0	0
Q15058	KIF14_HUMAN	Kinesin-like protein KIF14	KIF14 KIAA0042	DKTFTVQTTWSSMK;ILEALETEK	2	1.4	0.98076	-0.62798	15.9041	0	0	0	0	0	0	0	0	0	16.7175	0	0	0	0	0	0	17.6039	12.535	12.6573	12.7581	0	0	0	16.2873	0	0
Q15059	BRD3_HUMAN	Bromodomain-containing protein 3 (RING3-like protein)	BRD3 KIAA0043 RING3L	GKLSEHLRYCDSILR	1	2.1	0.97267	-1.882	0	0	0	0	0	0	0	0	0	0	0	0	0	0	0	0	0	0	12.0062	0	0	0	0	0	10.6284	0	0
Q15080	NCF4_HUMAN	Neutrophil cytosol factor 4 (NCF-4) (Neutrophil NADPH oxidase factor 4) (SH3 and PX domain-containing protein 4) (p40-phox) (p40phox)	NCF4 SH3PXD4	LFPWKLHITQK	1	3.2	0.97267	0.098635	12.6867	0	0	0	0	0	0	0	0	0	0	0	0	0	0	0	0	0	0	0	0	0	0	0	0	0	0
Q15084	PDIA6_HUMAN	Protein disulfide-isomerase A6 (EC 5.3.4.1) (Endoplasmic reticulum protein 5) (ER protein 5) (ERp5) (Protein disulfide isomerase P5) (Thioredoxin domain-containing protein 7)	PDIA6 ERP5 P5 TXNDC7	NSYLEVLLKLADKYK	1	3.4	0.97387	-2.2325	0	0	0	0	0	0	0	13.2525	0	0	0	0	0	0	0	0	0	0	0	0	0	0	0	0	0	0	0
Q15113	PCOC1_HUMAN	Procollagen C-endopeptidase enhancer 1 (Procollagen COOH-terminal proteinase enhancer 1) (PCPE-1) (Procollagen C-proteinase enhancer 1) (Type 1 procollagen C-proteinase enhancer protein) (Type I procollagen COOH-terminal proteinase enhancer)	PCOLCE PCPE1	GTEPKVKLPPK	1	2.4	0.98287	-1.0362	0	0	0	0	0	0	0	0	0	0	0	0	0	13.4046	0	12.7412	0	11.0892	0	13.0584	0	0	0	0	0	13.1688	0
Q15149	PLEC_HUMAN	Plectin (PCN) (PLTN) (Hemidesmosomal protein 1) (HD1) (Plectin-1)	PLEC PLEC1	GYFSEEMNR;SQVEEELFSVR	2	0.4	0.98892	-0.013418	0	0	0	0	0	0	0	0	0	0	0	0	0	11.234	0	0	0	0	12.1438	0	0	0	0	0	0	0	0
Q15173	2A5B_HUMAN	Serine/threonine-protein phosphatase 2A 56 kDa regulatory subunit beta isoform (PP2A B subunit isoform B'-beta) (PP2A B subunit isoform B56-beta) (PP2A B subunit isoform PR61-beta) (PP2A B subunit isoform R5-beta)	PPP2R5B	MISVNIFR	1	1.6	0.9799	-0.48083	0	0	0	0	0	0	14.6345	0	0	0	0	0	0	0	0	0	0	0	0	0	0	0	0	0	0	0	0
Q15256	PTPRR_HUMAN	Receptor-type tyrosine-protein phosphatase R (R-PTP-R) (EC 3.1.3.48) (Ch-1PTPase) (NC-PTPCOM1) (Protein-tyrosine phosphatase PCPTP1)	PTPRR ECPTP PTPRQ	ATTATSVCPSPFKMKPIGLQER	1	3.3	0.97234	0.17736	0	0	0	11.7998	0	0	0	12.4004	0	0	0	0	0	0	0	0	0	0	0	0	0	0	0	0	0	0	0
Q15269	PWP2_HUMAN	Periodic tryptophan protein 2 homolog	PWP2 PWP2H	LLMLHGQK	1	0.9	0.97931	-0.48083	0	12.5887	0	0	0	0	0	0	0	0	12.793	12.8868	12.0492	12.5686	0	11.7006	11.8641	0	0	0	12.2528	11.8676	11.9682	0	12.022	0	0
Q15291	RBBP5_HUMAN	Retinoblastoma-binding protein 5 (RBBP-5) (Retinoblastoma-binding protein RBQ-3)	RBBP5 RBQ3	ESEFDIEDEDK	1	2	0.97288	0.40974	0	0	0	0	0	0	0	0	0	0	0	0	0	0	0	0	0	0	0	0	0	0	10.958	0	0	0	0
Q15327	ANKR1_HUMAN	Ankyrin repeat domain-containing protein 1 (Cardiac ankyrin repeat protein) (Cytokine-inducible gene C-193 protein) (Cytokine-inducible nuclear protein)	ANKRD1 C193 CARP HA1A2	MMVLKVEELVTGKK	1	4.4	0.97157	-1.7448	0	0	0	0	0	0	0	0	0	0	0	0	0	0	0	0	0	12.385	0	0	0	0	0	0	0	0	0
Q15345	LRC41_HUMAN	Leucine-rich repeat-containing protein 41 (Protein Muf1)	LRRC41 MUF1 PP7759	RSTQESLTAGGTDLK	1	1.8	0.97254	-1.882	0	0	0	0	0	0	0	0	0	0	0	0	0	0	0	0	0	0	0	0	0	10.5149	0	0	0	0	0
Q15397	PUM3_HUMAN	Pumilio homolog 3 (HBV X-transactivated gene 5 protein) (HBV XAg-transactivated protein 5) (Minor histocompatibility antigen HA-8) (HLA-HA8)	PUM3 cPERP-C KIAA0020 PUF-A XTP5	FHKNSDSGSSK	1	1.7	0.97806	0.40974	10.874	0	0	0	0	0	0	0	0	0	0	0	0	0	0	0	0	0	0	0	0	0	0	0	0	0	0
Q15424	SAFB1_HUMAN	Scaffold attachment factor B1 (SAF-B) (SAF-B1) (HSP27 estrogen response element-TATA box-binding protein) (HSP27 ERE-TATA-binding protein)	SAFB HAP HET SAFB1	DGWGGYGSDKRMSEGR;DSRDGWGGYGSDK	2	2.1	0.97271	-1.6237	0	0	0	0	12.8959	11.9392	12.6508	12.5537	0	0	0	0	0	0	0	0	0	0	0	0	0	0	0	0	0	0	0
Q15543	TAF13_HUMAN	Transcription initiation factor TFIID subunit 13 (Transcription initiation factor TFIID 18 kDa subunit) (TAF(II)18) (TAFII-18) (TAFII18)	TAF13 TAF2K TAFII18	AFDEANYGS;DLLTMNEELKR	2	16.1	0.98359	0.97772	0	0	0	0	0	0	0	0	0	0	0	11.4048	0	0	0	0	0	0	0	0	0	0	0	0	0	0	0
Q15554	TERF2_HUMAN	Telomeric repeat-binding factor 2 (TTAGGG repeat-binding factor 2) (Telomeric DNA-binding protein)	TERF2 TRBF2 TRF2	EPARQLR;WVLKFYFHEALR	2	3.5	0.97407	-0.30943	0	0	0	0	0	0	0	0	0	0	0	16.2812	0	0	0	0	0	0	12.966	0	0	0	0	0	0	0	0
Q15572	TAF1C_HUMAN	TATA box-binding protein-associated factor RNA polymerase I subunit C (RNA polymerase I-specific TBP-associated factor 110 kDa) (TAFI110) (TATA box-binding protein-associated factor 1C) (TBP-associated factor 1C) (Transcription initiation factor SL1/TIF-IB subunit C)	TAF1C	LPLVPMLKWNHGLPSPLLLAR	1	2.4	0.97295	0.18688	0	0	0	0	0	0	0	0	12.301	0	0	0	0	0	0	0	0	0	0	0	0	0	0	0	0	0	0
Q15573	TAF1A_HUMAN	TATA box-binding protein-associated factor RNA polymerase I subunit A (RNA polymerase I-specific TBP-associated factor 48 kDa) (TAFI48) (TATA box-binding protein-associated factor 1A) (TBP-associated factor 1A) (Transcription factor SL1) (Transcription initiation factor SL1/TIF-IB subunit A)	TAF1A	KYSIVNPRL;LGLEVLFGVLDFAGCTK	2	5.8	0.97379	-1.7039	0	0	0	0	0	0	13.8857	0	0	0	12.4901	12.9871	0	13.3035	14.0861	0	13.0101	0	0	11.1203	10.6557	0	0	0	0	0	12.1134
Q15583	TGIF1_HUMAN	Homeobox protein TGIF1 (5'-TG-3'-interacting factor 1)	TGIF1 TGIF	AGPRRPHRWELPR	1	3.2	0.9785	-1.1751	0	0	0	0	0	0	0	0	0	0	0	12.9943	12.3031	0	0	0	0	0	0	0	0	0	0	0	0	12.7519	0
Q15599	NHRF2_HUMAN	Na(+)/H(+) exchange regulatory cofactor NHE-RF2 (NHERF-2) (NHE3 kinase A regulatory protein E3KARP) (SRY-interacting protein 1) (SIP-1) (Sodium-hydrogen exchanger regulatory factor 2) (Solute carrier family 9 isoform A3 regulatory factor 2) (Tyrosine kinase activator protein 1) (TKA-1)	NHERF2 SLC9A3R2	AMRVNKR	1	2.1	0.98095	-0.366	12.9694	13.6514	0	0	0	0	0	0	0	0	0	0	11.6065	11.8375	0	12.8243	13.2104	0	12.704	12.3578	0	12.3117	0	11.3029	0	0	12.2732
Q15628	TRADD_HUMAN	Tumor necrosis factor receptor type 1-associated DEATH domain protein (TNFR1-associated DEATH domain protein) (TNFRSF1A-associated via death domain)	TRADD	DQQTFAR	1	2.2	0.99331	0.86125	0	0	0	0	0	0	0	0	0	0	0	0	0	0	0	0	0	0	0	0	0	0	0	15.2453	0	0	0
Q15652	JHD2C_HUMAN	Probable JmjC domain-containing histone demethylation protein 2C (EC 1.14.11.-) (Jumonji domain-containing protein 1C) (Thyroid receptor-interacting protein 8) (TR-interacting protein 8) (TRIP-8)	JMJD1C JHDM2C KIAA1380 TRIP8	LYSDIPHSWICEK	1	0.5	0.9853	-0.82454	0	0	0	0	13.8866	11.9143	0	0	0	0	0	0	0	0	0	0	0	0	0	0	0	0	0	0	0	0	0
Q15653	IKBB_HUMAN	NF-kappa-B inhibitor beta (NF-kappa-BIB) (I-kappa-B-beta) (IkB-B) (IkB-beta) (IkappaBbeta) (Thyroid receptor-interacting protein 9) (TR-interacting protein 9) (TRIP-9)	NFKBIB IKBB TRIP9	ALLQPRPRRPR	1	3.1	0.97231	0.098635	0	0	0	0	0	0	0	0	0	0	0	0	0	0	0	0	0	0	0	0	0	0	0	0	12.9844	0	0
Q15678	PTN14_HUMAN	Tyrosine-protein phosphatase non-receptor type 14 (EC 3.1.3.48) (Protein-tyrosine phosphatase pez)	PTPN14 PEZ PTPD2	LELRETHYFGLWFLSK;SHRYWPKLGSK	2	2.3	0.96636	0.666	0	0	0	0	0	0	0	0	0	13.8367	0	0	0	0	0	0	0	0	0	0	0	0	0	0	0	0	0
Q15717	ELAV1_HUMAN	ELAV-like protein 1 (Hu-antigen R) (HuR)	ELAVL1 HUR	AINTLNGLRLQSKTIK;ILQVSFKTNKSHK	2	8.9	0.97191	-3.4206	0	0	0	0	0	12.868	0	0	0	0	0	12.0245	0	0	0	0	0	0	0	0	0	0	0	0	0	0	0
Q15751	HERC1_HUMAN	Probable E3 ubiquitin-protein ligase HERC1 (EC 2.3.2.26) (HECT domain and RCC1-like domain-containing protein 1) (HECT-type E3 ubiquitin transferase HERC1) (p532) (p619)	HERC1	KPLDLHLAPLVWK;QHAAELHLGDFLVFLRR;SIGKTMVQGK;TKSKSTSSER	4	1	0.97849	-0.34891	0	12.1073	0	0	0	0	0	0	0	10.01	0	0	0	0	0	0	0	0	11.3414	0	11.1188	0	0	0	0	12.4682	0
Q15772	SPEG_HUMAN	Striated muscle preferentially expressed protein kinase (EC 2.7.11.1) (Aortic preferentially expressed protein 1) (APEG-1)	SPEG APEG1 KIAA1297	NRQPVRPDQRR;RRLSFTLER;SRLRWGFSRPR;VGKRSPPGPPAQPAATPTSPHR	4	1.6	0.97372	0.2089	0	0	0	0	0	0	0	18.236	0	0	11.5968	11.7618	0	0	0	0	0	0	0	0	0	0	0	0	0	0	0
Q15800	MSMO1_HUMAN	Methylsterol monooxygenase 1 (EC 1.14.18.9) (C-4 methylsterol oxidase) (Sterol-C4-methyl oxidase)	MSMO1 DESP4 ERG25 SC4MOL	LLHHKRIYK	1	3.1	0.98273	-1.0216	14.2022	0	0	0	0	0	0	0	0	0	0	0	0	0	0	0	0	0	0	0	0	0	0	0	0	0	0
Q15843	NEDD8_HUMAN	NEDD8 (Neddylin) (Neural precursor cell expressed developmentally down-regulated protein 8) (NEDD-8) (Ubiquitin-like protein Nedd8)	NEDD8	TAADYKILGGSVLHLVLALRGGGGLR	1	32.1	0.97382	0.10371	0	0	0	0	0	0	0	0	0	0	0	13.3319	0	0	0	0	0	0	0	0	0	10.8722	0	0	0	0	12.085
Q15858	SCN9A_HUMAN	Sodium channel protein type 9 subunit alpha (Neuroendocrine sodium channel) (hNE-Na) (Peripheral sodium channel 1) (PN1) (Sodium channel protein type IX subunit alpha) (Voltage-gated sodium channel subunit alpha Nav1.7)	SCN9A NENA	WIAYGYK	1	0.4	0.97859	-0.36606	0	13.3171	0	0	0	0	0	0	0	14.1865	0	0	0	0	0	12.7977	0	12.8325	0	0	0	15.4497	0	15.1125	14.8711	0	13.8844
Q15878	CAC1E_HUMAN	Voltage-dependent R-type calcium channel subunit alpha-1E (Brain calcium channel II) (BII) (Calcium channel, L type, alpha-1 polypeptide, isoform 6) (Voltage-gated calcium channel subunit alpha Cav2.3)	CACNA1E CACH6 CACNL1A6	HHMSMWEPRSSHLRER;RHHMSVWEQR	2	1.1	0.97288	-2.3099	0	0	0	0	0	0	0	0	0	0	0	0	0	0	10.567	0	0	12.9725	12.4726	12.1924	12.6093	0	11.0144	0	0	0	0
Q15911	ZFHX3_HUMAN	Zinc finger homeobox protein 3 (AT motif-binding factor 1) (AT-binding transcription factor 1) (Alpha-fetoprotein enhancer-binding protein) (Zinc finger homeodomain protein 3) (ZFH-3)	ZFHX3 ATBF1 C16orf47	EKEYFDPATVR;GEPLPVPKKEK;GPNFTMEK;TDKHVQKYQLVAHIK	4	1.2	0.97392	-1.7018	12.2102	13.3636	0	0	0	14.376	0	0	0	12.5983	13.7256	13.4598	13.7495	14.7104	14.5576	0	14.8091	14.5793	0	0	0	0	0	0	12.7246	0	13.592
Q15928	ZN141_HUMAN	Zinc finger protein 141	ZNF141 D4S90	STTLTKHKR	1	1.9	0.98278	-1.0221	12.2168	13.6942	0	0	0	0	0	0	0	14.1223	12.3376	11.6027	0	0	0	11.7725	0	11.3996	0	0	0	11.621	0	0	0	0	12.6193
Q15973	ZN124_HUMAN	Zinc finger protein 124 (Zinc finger protein HZF-16)	ZNF124	GEDQSIEDQYK	1	3.1	0.98667	0.90316	0	0	0	0	0	0	0	0	0	0	0	11.8131	12.0811	13.0483	12.2985	12.4656	0	0	0	0	0	0	0	0	10.5468	0	0
Q16280	CNGA2_HUMAN	Cyclic nucleotide-gated olfactory channel (Cyclic nucleotide-gated cation channel 2) (Cyclic nucleotide-gated channel alpha-2) (CNG channel alpha-2) (CNG-2) (CNG2)	CNGA2 CNCA CNCA1 CNCG2	IDAVKHYMQFR	1	1.7	0.97704	-0.37427	11.9009	12.6936	0	0	0	0	0	0	0	12.638	12.6366	14.306	13.3953	13.1171	12.4685	11.9973	0	12.0049	0	11.1738	0	0	0	0	0	0	0
Q16281	CNGA3_HUMAN	Cyclic nucleotide-gated cation channel alpha-3 (Cone photoreceptor cGMP-gated channel subunit alpha) (Cyclic nucleotide-gated channel alpha-3) (CNG channel alpha-3) (CNG-3) (CNG3)	CNGA3 CNCG3	DLETRVIR	1	1.2	0.98228	-0.49232	0	0	0	0	0	0	0	17.7793	0	0	0	0	0	0	0	0	0	0	0	0	0	0	0	0	0	0	0
Q16363	LAMA4_HUMAN	Laminin subunit alpha-4 (Laminin-14 subunit alpha) (Laminin-8 subunit alpha) (Laminin-9 subunit alpha)	LAMA4	SRQPFFTQR	1	0.5	0.98803	-0.013418	0	12.7335	0	0	0	0	0	0	0	0	0	0	0	11.9966	12.2052	11.572	11.8378	0	13.24	0	13.0091	11.9428	11.5436	0	12.7902	0	0
Q16384	SSX1_HUMAN	Protein SSX1 (Cancer/testis antigen 5.1) (CT5.1) (Synovial sarcoma, X breakpoint 1)	SSX1	AMTKLGFK	1	4.3	0.98211	-0.49232	0	0	0	0	0	0	0	0	16.0757	0	0	0	0	0	0	0	0	0	0	0	0	0	0	0	0	0	0
Q16394	EXT1_HUMAN	Exostosin-1 (EC 2.4.1.224) (EC 2.4.1.225) (Glucuronosyl-N-acetylglucosaminyl-proteoglycan/N-acetylglucosaminyl-proteoglycan 4-alpha-N-acetylglucosaminyltransferase) (Multiple exostoses protein 1) (Putative tumor suppressor protein EXT1)	EXT1	GFLKFNTIPPLRK	1	1.7	0.97837	-1.1751	0	0	0	0	0	0	0	0	0	0	0	0	0	0	0	0	0	0	0	0	0	11.6472	0	0	0	0	0
Q16589	CCNG2_HUMAN	Cyclin-G2	CCNG2	CTASDIKRMEK	1	3.2	0.98296	-1.0291	0	0	0	0	0	0	0	0	0	0	0	0	0	0	0	0	0	0	0	15.7568	0	0	0	0	0	0	0
Q16620	NTRK2_HUMAN	BDNF/NT-3 growth factors receptor (EC 2.7.10.1) (GP145-TrkB) (Trk-B) (Neurotrophic tyrosine kinase receptor type 2) (TrkB tyrosine kinase) (Tropomyosin-related kinase B)	NTRK2 TRKB	ASPVYLDILG;WHGPAMAR	2	2.2	0.96227	0.60225	0	0	12.5162	0	0	12.4061	13.1507	12.8828	12.9033	0	0	0	0	0	0	0	0	0	0	0	0	0	0	0	0	0	0
Q16629	SRSF7_HUMAN	Serine/arginine-rich splicing factor 7 (Splicing factor 9G8) (Splicing factor, arginine/serine-rich 7)	SRSF7 SFRS7	SISRPRSSR;SRSISLRR	2	7.1	0	11.88	16.0865	15.964	0	0	0	0	0	0	0	16.6345	0	15.9965	0	0	0	0	0	0	0	22.3492	0	0	0	0	0	17.4835	0
Q16630	CPSF6_HUMAN	Cleavage and polyadenylation specificity factor subunit 6 (Cleavage and polyadenylation specificity factor 68 kDa subunit) (CPSF 68 kDa subunit) (Cleavage factor Im complex 68 kDa subunit) (CFIm68) (Pre-mRNA cleavage factor Im 68 kDa subunit) (Protein HPBRII-4/7)	CPSF6 CFIM68	SYGSGSR	1	1.3	0.97604	0.83242	0	0	11.9405	12.424	0	0	13.3422	12.2072	13.3071	0	0	0	0	0	0	0	0	0	0	0	0	0	0	0	0	0	0
Q16633	OBF1_HUMAN	POU domain class 2-associating factor 1 (B-cell-specific coactivator OBF-1) (BOB-1) (OCA-B) (OCT-binding factor 1)	POU2AF1 BOB1 OBF1	VKEPVKELLR	1	3.9	0.97358	1.0831	12.565	0	0	0	0	0	0	0	0	13.4733	0	0	0	0	12.9432	0	11.6048	12.0757	13.9012	12.5813	12.6784	12.7544	12.7856	0	13.0305	0	12.6963
Q16644	MAPK3_HUMAN	MAP kinase-activated protein kinase 3 (MAPK-activated protein kinase 3) (MAPKAP kinase 3) (MAPKAP-K3) (MAPKAPK-3) (MK-3) (EC 2.7.11.1) (Chromosome 3p kinase) (3pK)	MAPKAPK3	TSNNRLLNK	1	2.4	0.97617	-0.36849	11.8559	0	0	0	0	0	0	0	0	0	0	0	0	13.2409	13.4873	13.366	12.6119	13.3803	12.4327	13.1336	12.7461	12.586	12.7383	0	12.3511	0	11.7553
Q16647	PTGIS_HUMAN	Prostacyclin synthase (EC 5.3.99.4) (Hydroperoxy icosatetraenoate dehydratase) (EC 4.2.1.152) (Prostaglandin I2 synthase)	PTGIS CYP8 CYP8A1	ARMKLTLLHR	1	2	0.95911	1.0831	13.8943	0	0	0	0	0	0	0	0	0	0	15.367	15.3642	15.4713	14.2606	15.0597	13.856	14.8479	13.9221	0	16.4711	13.7495	13.8263	0	0	14.8603	0
Q16649	NFIL3_HUMAN	Nuclear factor interleukin-3-regulated protein (E4 promoter-binding protein 4) (Interleukin-3 promoter transcriptional activator) (Interleukin-3-binding protein 1) (Transcriptional activator NF-IL3A)	NFIL3 E4BP4 IL3BP1	SSDGEDEQQVPK	1	2.6	0.97755	-0.1504	10.9861	0	0	0	0	0	0	0	0	11.864	0	0	0	11.2913	0	0	0	0	0	0	0	0	11.4717	0	0	0	0
Q16654	PDK4_HUMAN	[Pyruvate dehydrogenase (acetyl-transferring)] kinase isozyme 4, mitochondrial (EC 2.7.11.2) (Pyruvate dehydrogenase kinase isoform 4)	PDK4 PDHK4	ALSSESIEKLPVFNKSAFK	1	4.6	0.97546	-1.3841	0	0	13.7026	0	0	0	0	0	0	0	0	0	0	0	0	0	0	0	0	0	0	0	0	0	0	0	0
Q16666	IF16_HUMAN	Gamma-interferon-inducible protein 16 (Ifi-16) (Interferon-inducible myeloid differentiation transcriptional activator)	IFI16 IFNGIP1	VLNTSLKEK	1	1.1	0.97848	-0.34565	0	13.153	0	0	0	0	0	0	0	0	0	0	13.8455	14.098	13.6302	0	0	0	0	0	0	0	0	0	0	0	0
Q16696	CP2AD_HUMAN	Cytochrome P450 2A13 (EC 1.14.14.1) (CYPIIA13)	CYP2A13	GFGVGKR	1	1.4	0.97895	-0.36606	15.1311	14.0785	0	0	0	0	0	0	0	12.4841	12.0261	11.6415	0	11.7968	14.7227	14.6462	0	10.8622	11.7406	0	0	0	0	14.0127	14.4001	14.7286	12.3959
Q16762	THTR_HUMAN	Thiosulfate sulfurtransferase (EC 2.8.1.1) (Rhodanese)	TST	MVHQVLYR	1	2.7	0.98165	-0.48083	0	0	0	0	0	0	0	0	17.958	0	0	0	0	0	0	0	0	0	0	0	0	0	0	0	0	0	0
Q16799	RTN1_HUMAN	Reticulon-1 (Neuroendocrine-specific protein)	RTN1 NSP	GSISEDELITAIKEAK	1	2.1	0.97303	-2.2285	0	0	0	0	0	0	0	11.1849	0	0	0	0	0	0	0	0	0	0	0	0	0	0	0	0	0	0	0
Q16820	MEP1B_HUMAN	Meprin A subunit beta (EC 3.4.24.63) (Endopeptidase-2) (Meprin B) (N-benzoyl-L-tyrosyl-P-amino-benzoic acid hydrolase subunit beta) (PABA peptide hydrolase) (PPH beta)	MEP1B	AECRCQSGEDWWYMGERCEK;CPHHIWHIR	2	4.1	0.96598	0.68572	0	0	0	0	0	0	0	0	0	14.055	13.1315	0	0	10.9682	0	0	11.4578	0	0	0	0	0	0	0	0	0	0
Q16825	PTN21_HUMAN	Tyrosine-protein phosphatase non-receptor type 21 (EC 3.1.3.48) (Protein-tyrosine phosphatase D1)	PTPN21 PTPD1	MPLPFGLKLKR	1	0.9	0.97516	0.40974	11.0761	11.7129	14.6359	12.8157	13.0394	0	14.8046	14.6032	0	12.2446	12.1892	0	0	12.3636	12.1461	10.9362	12.4392	12.0057	0	0	0	0	0	0	0	0	12.2163
Q16842	SIA4B_HUMAN	CMP-N-acetylneuraminate-beta-galactosamide-alpha-2,3-sialyltransferase 2 (Alpha 2,3-ST 2) (Beta-galactoside alpha-2,3-sialyltransferase 2) (EC 2.4.3.4) (Gal-NAc6S) (Gal-beta-1,3-GalNAc-alpha-2,3-sialyltransferase) (Monosialoganglioside sialyltransferase) (EC 2.4.3.2) (ST3Gal II) (ST3GalII) (ST3GalA.2) (Sialyltransferase 4B) (SIAT4-B)	ST3GAL2 SIAT4B	WWMMLQPQFK	1	2.9	1.0254	1.0831	0	0	0	0	0	0	0	0	0	0	0	0	0	0	0	0	0	11.3164	0	0	0	0	0	0	0	0	0
Q16854	DGUOK_HUMAN	Deoxyguanosine kinase, mitochondrial (EC 2.7.1.113) (Deoxyadenosine kinase, mitochondrial) (EC 2.7.1.76)	DGUOK DGK	GLHAGRGPRR	1	3.6	0.95556	1.0831	12.9767	12.862	0	0	0	0	0	0	0	12.7561	0	0	0	12.7674	12.3012	0	12.1923	13.0134	15.3485	13.5265	12.8278	12.2685	12.5071	0	0	0	0
Q17RC7	EX3L4_HUMAN	Exocyst complex component 3-like protein 4	EXOC3L4 C14orf73	RDHILAILALRR	1	1.7	0.97879	-0.1504	0	0	0	0	0	0	0	0	0	0	0	0	0	0	0	11.2955	11.9601	0	14.3177	0	0	0	0	0	11.3824	0	11.3936
Q17RS7	GEN_HUMAN	Flap endonuclease GEN homolog 1 (EC 3.1.-.-)	GEN1	YTTQRMKHSSQK	1	1.3	0.98232	-0.50091	0	0	0	0	12.4994	0	0	0	0	0	0	0	0	0	0	0	0	0	0	0	0	0	0	0	0	0	0
Q1KMD3	HNRL2_HUMAN	Heterogeneous nuclear ribonucleoprotein U-like protein 2 (Scaffold-attachment factor A2) (SAF-A2)	HNRNPUL2 HNRPUL2	RGLDSRGLK	1	1.2	0.98105	-0.089729	0	0	0	0	0	0	0	0	0	0	0	0	0	0	0	0	0	0	0	0	0	0	0	0	0	0	18.0189
Q1L5Z9	LONF2_HUMAN	LON peptidase N-terminal domain and RING finger protein 2 (Neuroblastoma apoptosis-related protease) (RING finger protein 192)	LONRF2 RNF192	AQLAILGMTSLKERLLAIR;LLAIRRILVIITR	2	3.6	0.97682	-1.3404	0	0	0	10.2175	0	0	0	0	0	0	0	0	0	0	0	0	0	0	13.1462	12.7988	0	0	0	0	0	0	0
Q1MSJ5	CSPP1_HUMAN	Centrosome and spindle pole-associated protein 1	CSPP1 CSPP	MPRDDTSDFLK	1	0.9	0.9767	-0.36674	0	0	0	0	0	0	0	0	0	0	0	0	0	0	0	0	0	0	0	0	0	0	0	0	0	13.8087	0
Q1W209	ESRG_HUMAN	Embryonic stem cell-related gene protein (hES cell-related gene protein)	ESRG HESRG	DSDRGTSLGR	1	4.5	1.0471	1.0831	0	0	0	0	0	0	0	0	0	0	11.4978	0	0	0	0	11.0571	0	11.8981	0	0	0	0	0	12.2316	12.3259	0	0
Q1X8D7	LRC36_HUMAN	Leucine-rich repeat-containing protein 36 (ROR gamma-binding protein 70)	LRRC36 RORBP70	ALLPPEK	1	0.9	0.98797	0.84933	0	0	0	0	0	0	0	0	0	0	0	19.9251	16.2773	0	0	0	0	0	0	0	0	0	0	0	0	0	0
Q1XH10	SKDA1_HUMAN	SKI/DACH domain-containing protein 1 (Protein DLN-1)	SKIDA1 C10orf140 DLN1	NIPRTTVHKR	1	1.1	0.98278	-0.97143	0	0	0	0	0	0	0	0	0	0	0	0	13.1406	0	0	0	0	0	0	0	0	0	0	0	0	0	0
Q24JP5	T132A_HUMAN	Transmembrane protein 132A (HSPA5-binding protein 1)	TMEM132A HSPA5BP1 KIAA1583	CARMAGR	1	0.7	0.97532	-0.45956	0	0	13.9894	0	0	0	0	0	0	0	0	19.1745	0	0	0	0	0	0	0	0	0	0	0	0	0	0	0
Q2I0M5	RSPO4_HUMAN	R-spondin-4 (Roof plate-specific spondin-4) (hRspo4)	RSPO4 C20orf182	RLDVRPRQPGLQP	1	5.6	0.98568	-0.82454	0	0	0	0	0	0	12.5988	0	0	0	0	0	0	0	0	0	0	0	0	0	0	0	0	0	0	0	0
Q2KHM9	MOONR_HUMAN	Protein moonraker (MNR) (OFD1- and FOPNL-interacting protein)	KIAA0753 MNR OFIP	LKELEELK	1	0.8	0.98277	-0.49232	0	0	0	0	0	0	0	0	0	18.6307	0	0	0	0	0	0	0	0	0	0	17.916	0	0	0	17.1708	0	0
Q2KHN1	RN151_HUMAN	RING finger protein 151	RNF151	CILRWLAR;RPLLLSLLRRVR	2	8.2	0.98288	-0.93837	12.1377	0	0	0	0	0	0	0	0	0	12.6452	0	0	12.2393	0	0	0	0	0	0	0	0	0	0	0	0	0
Q2KHR2	RFX7_HUMAN	DNA-binding protein RFX7 (Regulatory factor X 7) (Regulatory factor X domain-containing protein 2)	RFX7 RFXDC2	LVCEWAQK	1	0.6	0.97224	0.79967	0	0	11.6545	12.0943	12.41	0	12.9746	13.4925	13.3306	0	0	0	0	0	0	0	0	0	0	0	0	0	0	0	0	0	0
Q2KHR3	QSER1_HUMAN	Glutamine and serine-rich protein 1	QSER1	VCSKKPR	1	0.4	0.98001	-0.36606	0	0	0	0	11.6013	0	0	12.468	12.0684	0	0	0	0	0	0	0	0	0	0	0	0	0	0	0	0	0	0
Q2KHT3	CL16A_HUMAN	Protein CLEC16A (C-type lectin domain family 16 member A)	CLEC16A KIAA0350	GMDPEKLERIQLPVPNAAEK	1	1.9	1	0.93527	0	0	0	0	0	0	0	14.4809	0	0	0	0	0	0	0	0	0	0	0	0	0	0	0	0	0	0	0
Q2LD37	BLTP1_HUMAN	Bridge-like lipid transfer protein family member 1 (Fragile site-associated protein)	BLTP1 FSA KIAA1109 KIAA1371 TWEEK	FIVVTPAFK;NKRTNNENNK	2	0.4	0.98992	1.0697	0	0	0	0	0	0	0	0	0	0	13.4901	13.9458	0	12.3337	0	11.837	0	0	0	0	11.6484	0	0	0	0	0	0
Q2M1K9	ZN423_HUMAN	Zinc finger protein 423 (Olf1/EBF-associated zinc finger protein) (hOAZ) (Smad- and Olf-interacting zinc finger protein)	ZNF423 KIAA0760 NPHP14 OAZ	HSHLGNPAKAHK	1	0.9	0.97546	-0.37964	0	0	0	0	0	0	0	0	0	0	0	0	13.0708	12.3021	0	0	0	0	0	0	0	0	0	0	0	0	0
Q2M2H8	MGAL_HUMAN	Probable maltase-glucoamylase 2 (Maltase-glucoamylase (alpha-glucosidase) pseudogene) [Includes: Glucoamylase (EC 3.2.1.3) (Glucan 1,4-alpha-glucosidase)]	MGAM2	KQLVNMLLPGDKIGLHLR	1	0.7	0.97193	-1.7279	0	0	0	0	0	0	0	0	0	0	0	0	0	0	0	0	0	0	14.6204	0	0	0	0	0	0	0	0
Q2M3C7	SPKAP_HUMAN	A-kinase anchor protein SPHKAP (SPHK1-interactor and AKAP domain-containing protein) (Sphingosine kinase type 1-interacting protein)	SPHKAP KIAA1678 SKIP	FLDVVQLVHRK	1	0.6	0.97387	0.40974	13.0739	12.4303	0	0	0	0	0	0	0	14.8879	13.8297	13.1389	0	0	14.0955	0	12.4534	0	0	12.1426	0	12.6261	13.2432	0	13.0748	13.3038	0
Q2NKJ3	CTC1_HUMAN	CST complex subunit CTC1 (Conserved telomere maintenance component 1) (HBV DNAPTP1-transactivated protein B)	CTC1 C17orf68	VSKIRGQR	1	0.7	0.97855	-1.1463	0	0	0	0	0	0	0	0	0	18.2104	0	0	0	0	0	15.354	0	0	0	0	0	0	0	0	0	0	0
Q2NKX8	ERC6L_HUMAN	DNA excision repair protein ERCC-6-like (EC 3.6.4.12) (ATP-dependent helicase ERCC6-like) (PLK1-interacting checkpoint helicase) (Tumor antigen BJ-HCC-15)	ERCC6L PICH	GPEDYPEEGVEESSGEASK	1	1.5	0.98347	-1.056	0	0	0	0	0	0	0	0	0	0	0	0	0	0	0	0	0	0	0	11.1767	0	0	0	0	0	0	0
Q2NKX9	CB068_HUMAN	UPF0561 protein C2orf68	C2orf68	LDMNHGFVHHIRR	1	7.8	0.98635	-0.82454	0	0	0	0	0	0	0	0	0	10.5321	0	0	0	0	0	0	0	0	0	0	0	0	0	0	0	0	0
Q2PPJ7	RGPA2_HUMAN	Ral GTPase-activating protein subunit alpha-2 (250 kDa substrate of Akt) (AS250) (p220)	RALGAPA2 C20orf74 KIAA1272	HYLINILLKNATEEPNEYAR;MFSRRSHGDVK	2	1.7	0.98452	-0.83019	0	0	13.294	0	0	0	12.2677	12.4163	12.3782	0	0	0	0	0	0	0	0	0	0	10.7358	0	0	0	0	0	0	0
Q2Q1W2	LIN41_HUMAN	E3 ubiquitin-protein ligase TRIM71 (EC 2.3.2.27) (Protein lin-41 homolog) (RING-type E3 ubiquitin transferase TRIM71) (Tripartite motif-containing protein 71)	TRIM71 LIN41	NGRAGAPAGAGGHSNHR	1	2	0.97273	-1.9839	0	0	0	0	0	0	0	0	0	0	0	0	0	0	0	0	12.8012	0	0	0	0	0	0	0	0	0	0
Q2TAC6	KIF19_HUMAN	Kinesin-like protein KIF19	KIF19	DGALRHRHEAVR;GVIQVAGITEVSTINAK;SHAVLQVTVRQR	3	4.1	0.98667	0.98788	11.7452	0	0	0	0	0	0	0	0	0	0	12.1981	0	11.5597	0	0	12.1092	11.9029	0	0	0	0	0	0	0	0	0
Q2TAL5	SMTL2_HUMAN	Smoothelin-like protein 2	SMTNL2	EPAPDAQEAR	1	2.2	1.0408	1.0831	0	0	0	0	0	0	0	0	0	0	0	12.0748	0	0	0	0	0	0	0	0	0	0	0	10.933	0	0	0
Q2TAL8	QRIC1_HUMAN	Transcriptional regulator QRICH1 (Glutamine-rich protein 1)	QRICH1	VKARSVPQHR	1	1.3	0.98267	-0.97608	0	0	0	0	0	0	0	0	0	0	0	0	16.0827	0	0	0	0	0	0	0	0	0	0	0	0	0	0
Q2TAY7	SMU1_HUMAN	WD40 repeat-containing protein SMU1 (Smu-1 suppressor of mec-8 and unc-52 protein homolog) [Cleaved into: WD40 repeat-containing protein SMU1, N-terminally processed]	SMU1	YQAQDNFMMMDDAVLCMCFSR	1	4.1	0.97379	0.17021	0	0	0	0	0	0	0	0	0	0	0	11.0614	0	0	0	0	0	0	0	0	0	0	0	0	0	0	0
Q2TB10	ZN800_HUMAN	Zinc finger protein 800	ZNF800 PP902	NTPAAQKNK	1	1.4	0.97487	-0.36797	0	0	0	0	0	0	13.4485	0	0	0	0	0	0	0	0	0	0	0	0	0	0	0	0	0	0	0	0
Q2TB18	ASTE1_HUMAN	Protein asteroid homolog 1	ASTE1 HT001	RQMLLLETLKVK	1	1.8	0.97652	0.28889	0	0	0	0	0	0	0	0	0	10.6056	0	0	0	0	0	0	0	0	12.6124	0	0	0	0	0	0	0	0
Q2V2M9	FHOD3_HUMAN	FH1/FH2 domain-containing protein 3 (Formactin-2) (Formin homolog overexpressed in spleen 2) (hFHOS2)	FHOD3 FHOS2 KIAA1695	HEDGDETTEPPPSGCRDRR	1	1.3	0.98252	-1.0173	0	0	0	0	0	0	0	0	0	0	0	0	0	0	0	0	0	0	16.1872	0	0	0	0	0	0	0	0
Q2VIQ3	KIF4B_HUMAN	Chromosome-associated kinesin KIF4B (Chromokinesin-B)	KIF4B	QKSDCGVDCSCDPTKCR	1	1.4	0.9719	-2.0187	0	0	0	0	0	0	0	0	0	0	0	0	0	0	0	0	0	0	0	0	0	0	0	0	12.5688	0	0
Q2VPK5	CTU2_HUMAN	Cytoplasmic tRNA 2-thiolation protein 2 (Cytosolic thiouridylase subunit 2)	CTU2 C16orf84 NCS2	AFYVHKFRAMLGK;AMLGKNR	2	2.9	0.977	-0.32232	0	0	0	0	0	11.6866	0	11.7737	0	0	0	0	0	0	0	0	0	0	0	0	0	0	0	0	0	0	0
Q32NB8	PGPS1_HUMAN	CDP-diacylglycerol--glycerol-3-phosphate 3-phosphatidyltransferase, mitochondrial (EC 2.7.8.5) (Phosphatidylglycerophosphate synthase 1) (PGP synthase 1)	PGS1	TMLLPLLRR	1	1.6	0.98988	-0.013418	0	0	0	0	0	0	0	0	0	0	0	0	0	0	0	0	0	0	0	0	0	0	0	0	0	11.5859	0
Q32P41	TRM5_HUMAN	tRNA (guanine(37)-N1)-methyltransferase (EC 2.1.1.228) (M1G-methyltransferase) (tRNA [GM37] methyltransferase) (tRNA methyltransferase 5 homolog)	TRMT5 KIAA1393 TRM5	ETELFSPPSDVRGMTK	1	3.1	0.97204	-1.9174	0	0	0	0	0	0	0	0	0	0	0	0	0	0	0	0	0	0	13.5462	0	0	0	0	0	0	0	0
Q330K2	NDUF6_HUMAN	NADH dehydrogenase (ubiquinone) complex I, assembly factor 6 (Putative phytoene synthase)	NDUFAF6 C8orf38	RPPLGLYARMRR	1	3.6	0.96357	0.60257	0	0	0	0	0	0	13.7924	13.7568	14.0132	0	0	0	0	0	0	0	0	0	0	0	0	0	0	0	0	0	0
Q38SD2	LRRK1_HUMAN	Leucine-rich repeat serine/threonine-protein kinase 1 (EC 2.7.11.1)	LRRK1 KIAA1790	IYIYTLK;LSKGIRPVLGQPEEVQFRR;VFPDPWACPLK	3	1.8	0.98457	-0.85229	0	0	0	0	0	0	0	0	0	0	0	0	0	0	0	0	0	0	12.9689	15.8545	0	0	0	0	0	11.7066	0
Q3C1V8	BSH_HUMAN	Brain-specific homeobox protein homolog	BSX BSX1	TWFQNRRMK	1	3.9	0.98806	-0.013418	0	13.1901	0	0	0	0	0	0	0	0	0	0	0	0	0	0	0	0	0	0	0	12.2999	12.5086	0	0	0	0
Q3C1V9	YK041_HUMAN	Putative uncharacterized protein ENSP00000334305		DHGPPGSSCRSQRK	1	1.8	0.97429	-1.4166	0	0	0	0	0	0	0	0	10.5364	0	0	0	13.145	0	11.9052	12.201	0	0	0	0	0	0	0	0	0	0	12.1874
Q3KNS1	PTHD3_HUMAN	Patched domain-containing protein 3 (Patched-related protein)	PTCHD3 PTR	KVDYWDK	1	0.7	0.97926	-0.36606	0	0	0	0	0	0	0	0	0	13.6677	13.4704	14.0151	13.3607	13.109	13.4246	11.9174	12.4382	12.4772	13.4311	12.0577	13.1521	0	13.4485	13.0794	13.4957	0	0
Q3KP31	ZN791_HUMAN	Zinc finger protein 791	ZNF791	TFIYHQPFQR	1	1.7	1.0529	1.0831	0	0	0	0	0	0	0	0	0	0	0	0	0	0	0	0	0	0	0	0	0	0	0	0	13.3898	0	0
Q3KQU3	MA7D1_HUMAN	MAP7 domain-containing protein 1 (Arginine/proline-rich coiled-coil domain-containing protein 1) (Proline/arginine-rich coiled-coil domain-containing protein 1)	MAP7D1 KIAA1187 PARCC1 RPRC1 PP2464	KAGERHK;SEVSETKQKQDSK	2	2.4	0.97205	-1.5411	0	0	11.3755	12.719	12.3494	13.7367	12.9816	13.9469	14.3594	0	0	0	0	0	0	0	0	0	0	0	0	0	0	0	0	0	0
Q3KR16	PKHG6_HUMAN	Pleckstrin homology domain-containing family G member 6 (PH domain-containing family G member 6) (Myosin-interacting guanine nucleotide exchange factor) (MyoGEF)	PLEKHG6	RHGGHVGAGLLHSPKLK;YPLLLHAVLK	2	3.4	0.98278	-1.0756	12.702	13.1095	0	0	0	0	0	0	0	13.1244	13.7642	12.5776	0	0	13.4756	0	12.6638	0	0	13.1602	13.1212	13.4308	12.9801	13.535	13.3957	0	0
Q3KR37	ASTRB_HUMAN	Protein Aster-B (GRAM domain-containing protein 1B)	GRAMD1B KIAA1201 UNQ3032/PRO9834	YTLTRVARNK	1	1.4	0.98369	-0.98447	0	0	13.0793	14.2323	12.6561	13.1664	13.7713	13.4426	13.7131	0	0	0	0	0	0	0	0	0	0	0	0	0	0	0	0	0	0
Q3LHN2	KR192_HUMAN	Keratin-associated protein 19-2	KRTAP19-2 KAP19.2	GCGDGCCCPSCYR	1	25	0.98237	-1.1346	0	0	0	0	0	0	0	0	0	0	0	10.4939	0	0	0	0	0	0	0	0	0	0	0	0	0	0	0
Q3MIN7	RGL3_HUMAN	Ral guanine nucleotide dissociation stimulator-like 3 (RalGDS-like 3)	RGL3	LLEDFLEEAER	1	1.5	0.97591	0.40974	0	0	0	0	0	0	12.685	12.3372	0	0	0	0	0	0	0	0	0	0	0	0	0	0	0	0	0	0	0
Q3MIP1	IPIL2_HUMAN	Inositol 1,4,5-trisphosphate receptor-interacting protein-like 2	ITPRIPL2	ILSSYVLKTVLLAVLLR;TVLLAVLLRK	2	3.4	0.98496	-0.90461	0	0	0	0	0	0	0	0	0	0	13.6743	0	0	0	12.5508	0	0	14.5909	0	14.0857	13.6196	13.7371	15.2224	12.5957	12.0637	0	0
Q3MIW9	MUCL3_HUMAN	Mucin-like protein 3 (Diffuse panbronchiolitis critical region protein 1)	MUCL3 C6orf37 DPCR1 PBLT	KHITPAPKSK	1	1.9	0.98299	-0.97608	0	0	0	0	0	0	0	0	0	0	0	13.381	0	13.4349	13.2458	12.1454	11.4556	0	0	0	0	0	0	0	0	0	0
Q3MIX3	ADCK5_HUMAN	Uncharacterized aarF domain-containing protein kinase 5 (EC 2.7.11.-)	ADCK5	KVLSTAVVGAPLLLGAR;TLRVLEDR	2	4.3	0.95598	0.62487	0	0	0	0	0	0	0	17.7793	0	0	0	0	0	0	0	0	0	0	13.7161	0	0	0	0	0	0	0	0
Q3MJ13	WDR72_HUMAN	WD repeat-containing protein 72	WDR72	KHLFPVRMIK;SLGKIPVNSQPVSMAENGNCEMK	2	3	0.96329	0.58369	14.1567	14.2658	0	0	0	0	0	0	0	14.0797	15.2173	14.5433	0	0	14.0385	0	0	14.9176	0	14.419	0	14.5943	13.8909	13.9333	13.923	14.9607	14.3428
Q3SXM0	DC4L1_HUMAN	DDB1- and CUL4-associated factor 4-like protein 1 (WD repeat-containing protein 21B)	DCAF4L1 WDR21B	YGIISLRTLK	1	2.5	0.97779	-0.33072	0	0	0	0	0	0	0	0	0	0	0	13.6274	0	0	0	0	0	0	0	0	0	0	0	0	0	0	0
Q3SXY8	AR13B_HUMAN	ADP-ribosylation factor-like protein 13B (ADP-ribosylation factor-like protein 2-like 1) (ARL2-like protein 1)	ARL13B ARL2L1	NNEFGLVENYK	1	2.6	0.97631	0.40974	0	0	0	0	0	0	0	0	0	0	0	0	0	0	0	0	0	0	0	0	0	0	0	0	0	0	14.0256
Q3SY56	SP6_HUMAN	Transcription factor Sp6 (Krueppel-like factor 14)	SP6 KLF14	FPCAVCSRVFMR	1	3.2	0.97573	-0.4615	0	0	0	0	0	0	0	0	0	0	10.3432	0	0	0	0	0	0	0	0	0	0	0	0	0	0	0	0
Q3SY69	AL1L2_HUMAN	Mitochondrial 10-formyltetrahydrofolate dehydrogenase (Mitochondrial 10-FTHFDH) (mtFDH) (EC 1.5.1.6) (Aldehyde dehydrogenase family 1 member L2)	ALDH1L2	IQGSTIPINQARPNRNLTFTK	1	2.3	0.97132	0.18688	0	0	0	0	0	0	0	0	14.7437	0	0	0	14.0452	0	0	0	0	0	0	0	0	0	0	0	0	0	0
Q3SYA9	P12L1_HUMAN	Putative POM121-like protein 1	POM121L1P POM121L1	KFPLLPR	1	1.6	1.0248	1.2755	16.7728	17.3092	0	0	0	0	0	0	0	15.6457	15.7305	15.7003	16.6144	18.0673	18.6786	18.4537	18.7828	17.6849	18.385	20.5672	19.4034	17.788	17.3366	17.4091	19.1206	18.2663	17.2042
Q3SYG4	PTHB1_HUMAN	Protein PTHB1 (Bardet-Biedl syndrome 9 protein) (Parathyroid hormone-responsive B1 gene protein)	BBS9 PTHB1	TVSFSVYLK	1	1	0.98884	-0.013418	0	0	0	0	0	0	0	0	0	0	0	0	11.0365	0	0	0	0	0	12.6734	0	11.141	0	0	0	0	0	0
Q3V6T2	GRDN_HUMAN	Girdin (Akt phosphorylation enhancer) (APE) (Coiled-coil domain-containing protein 88A) (G alpha-interacting vesicle-associated protein) (GIV) (Girders of actin filament) (Hook-related protein 1) (HkRP1)	CCDC88A APE GRDN KIAA1212	DLFHVEQR	1	0.4	0.97899	-0.48083	0	0	0	0	0	0	0	0	11.4455	0	0	0	0	0	0	0	0	0	0	0	0	0	0	0	0	0	0
Q3YEC7	RABL6_HUMAN	Rab-like protein 6 (GTP-binding protein Parf) (Partner of ARF) (Rab-like protein 1) (RBEL1)	RABL6 C9orf86 PARF	LPLPAFRLK	1	1.2	0.98903	0.88633	12.7727	12.0305	0	0	0	0	0	0	0	12.9395	13.1099	0	0	0	0	13.407	13.178	13.1148	0	11.6603	12.2456	12.1812	0	12.1942	13.3315	0	0
Q3ZCN5	OTOGL_HUMAN	Otogelin-like protein	OTOGL C12orf64	KLNVTTPIHKIIVNR	1	0.6	0.97292	-2.2102	0	0	0	0	0	0	0	0	0	0	0	0	0	0	0	0	0	0	0	0	0	0	0	0	0	13.8319	13.6484
Q3ZCV2	LEXM_HUMAN	Lymphocyte expansion molecule	LEXM LEM C1orf177	RYLSDLARDMLMQER	1	3.6	0.97305	-2.2325	0	0	0	0	0	0	0	0	13.5173	0	0	0	0	0	0	0	0	0	0	0	0	0	0	0	0	0	0
Q496Y0	LONF3_HUMAN	LON peptidase N-terminal domain and RING finger protein 3 (RING finger protein 127)	LONRF3 RNF127	GASAAQVDMGPHPK	1	1.8	0.98492	0.86771	0	0	0	0	0	0	0	0	0	0	0	0	0	0	0	12.0443	13.5079	10.9532	12.3488	12.0605	0	0	0	0	0	0	11.6044
Q4AC94	C2CD3_HUMAN	C2 domain-containing protein 3	C2CD3	GSPLTER	1	0.3	0.98658	0.84933	0	14.432	0	0	0	0	0	0	0	0	0	0	0	0	0	0	0	0	0	0	0	0	0	0	0	0	0
Q4G0J3	LARP7_HUMAN	La-related protein 7 (La ribonucleoprotein domain family member 7) (hLARP7) (P-TEFb-interaction protein for 7SK stability) (PIP7S)	LARP7 HDCMA18P	KPGIFPK	1	1.2	0.97853	-0.36606	0	13.7848	0	0	0	0	0	0	0	13.6628	0	0	0	13.0305	0	0	0	0	0	0	0	14.4441	0	0	0	0	13.1203
Q4G0U5	PCDP1_HUMAN	Cilia- and flagella-associated protein 221 (Primary ciliary dyskinesia protein 1)	CFAP221 PCDP1	ELTEEWQK;VNVPPEK	2	1.8	0.98473	-0.84688	0	0	12.7963	11.7803	12.2131	0	0	12.9126	0	0	0	0	0	0	0	10.7265	0	0	0	0	0	0	0	0	0	0	0
Q4G176	ACSF3_HUMAN	Malonate--CoA ligase ACSF3, mitochondrial (EC 6.2.1.76) (Acyl-CoA synthetase family member 3)	ACSF3 PSEC0197	LGCALASCRLAPARHR	1	2.8	0.97384	-2.2455	0	0	0	0	0	0	0	12.5736	12.1981	0	0	0	0	0	12.2646	0	0	0	0	0	0	0	0	0	0	0	0
Q4J6C6	PPCEL_HUMAN	Prolyl endopeptidase-like (EC 3.4.21.-) (Prolylendopeptidase-like)	PREPL KIAA0436	LMRTAADTPAIMNWDLFFTMKR;YSIPHLGKCMQKQHLNHYNFADHCYNR	2	6.7	0.97472	0.21492	0	0	0	0	0	0	0	0	0	0	0	12.3965	0	0	0	0	0	0	12.2995	11.0682	0	0	0	0	0	0	0
Q4KMG0	CDON_HUMAN	Cell adhesion molecule-related/down-regulated by oncogenes	CDON CDO	SAAGEGQPAMLTFR	1	1.1	0.9731	-1.4166	0	0	0	0	0	0	0	0	0	0	0	0	0	0	0	0	0	0	0	0	0	0	0	13.3615	0	0	0
Q4L235	ACSF4_HUMAN	Beta-alanine-activating enzyme (EC 6.2.1.-) (Acyl-CoA synthetase family member 4) (Protein NRPS998)	AASDH ACSF4 U26 HSPC318	MELHVRWR;STVLSATTSLR	2	1.7	0.97318	0.10598	0	12.777	0	0	0	0	0	0	0	0	0	0	0	0	0	0	0	0	0	0	0	0	0	0	0	0	0
Q4LDE5	SVEP1_HUMAN	Sushi, von Willebrand factor type A, EGF and pentraxin domain-containing protein 1 (CCP module-containing protein 22) (Polydom) (Selectin-like osteoblast-derived protein) (SEL-OB) (Serologically defined breast cancer antigen NY-BR-38)	SVEP1 C9orf13 CCP22 SELOB	CLCAAGFTGSHCELNINECQSNPCR	1	0.7	0.97746	-1.2721	0	0	0	0	11.89	0	0	0	0	0	0	0	0	0	0	0	0	0	0	0	0	0	0	0	0	0	0
Q4V348	Z658B_HUMAN	Zinc finger protein 658B	ZNF658B	EKPYECNECGR	1	2.7	0.97586	0.40974	0	0	10.9741	0	0	0	0	0	0	0	0	0	0	0	0	0	0	0	0	0	0	0	0	0	0	0	0
Q4VC44	FWCH1_HUMAN	FLYWCH-type zinc finger-containing protein 1	FLYWCH1 KIAA1552	EKAVGDK	1	2	0.97633	-0.41877	0	0	0	0	0	0	0	0	0	0	0	0	14.5321	0	0	0	0	0	0	0	0	0	0	0	0	0	0
Q4VXU2	PAP1L_HUMAN	Polyadenylate-binding protein 1-like	PABPC1L C20orf119	VFVGHFK	1	1.1	0.97419	-0.36606	0	0	0	0	0	0	13.4251	0	0	0	0	0	0	0	0	0	0	0	0	0	0	0	0	0	0	0	0
Q4ZG55	GREB1_HUMAN	Protein GREB1 (Gene regulated in breast cancer 1 protein)	GREB1 KIAA0575	SSLRQTVVR	1	0.5	0.97652	-0.36679	0	17.8799	0	0	0	0	0	0	0	0	0	0	0	0	0	0	0	0	0	0	0	0	0	0	0	0	0
Q4ZHG4	FNDC1_HUMAN	Fibronectin type III domain-containing protein 1 (Activation-associated cDNA protein) (Expressed in synovial lining protein)	FNDC1 FNDC2 KIAA1866 MEL4B3	QRMMHARFR;WDYKQIANR	2	1	0.98356	-0.11214	0	0	0	0	11.7895	0	12.2167	0	11.1406	0	14.5097	0	0	0	0	0	0	13.6889	14.089	0	0	0	15.77	15.4993	0	14.4894	0
Q4ZIN3	MBRL_HUMAN	Membralin (Transmembrane protein 259)	TMEM259 C19orf6	RLFEFFVLLK	1	1.6	0.97628	1.0831	0	12.9707	0	0	0	0	0	0	0	0	0	14.2235	12.2789	0	0	13.8907	13.2922	13.564	13.475	0	12.771	12.3532	0	14.3368	0	13.9765	15.0728
Q504Q3	PAN2_HUMAN	PAN2-PAN3 deadenylation complex catalytic subunit PAN2 (EC 3.1.13.4) (Inactive ubiquitin carboxyl-terminal hydrolase 52) (PAB1P-dependent poly(A)-specific ribonuclease) (Poly(A)-nuclease deadenylation complex subunit 2) (PAN deadenylation complex subunit 2)	PAN2 KIAA0710 USP52	LRNQIPYRLK;NVWLPFSIR	2	1.6	0.78571	1.9314	0	0	0	0	0	11.574	0	0	12.6513	0	0	0	0	0	0	0	0	0	0	0	0	0	0	0	0	0	0
Q50LG9	LRC24_HUMAN	Leucine-rich repeat-containing protein 24	LRRC24	ALRAPALLPLLLLLLPLR	1	3.5	0.97135	-1.7109	0	0	0	0	0	0	0	0	0	0	0	0	0	0	0	0	0	0	13.8857	14.0347	13.0162	0	0	0	0	0	0
Q52LR7	EPC2_HUMAN	Enhancer of polycomb homolog 2 (EPC-like)	EPC2	AITILEMIK;RELLHLTLEVVEKR	2	2.9	0.98544	-0.82212	0	0	0	0	0	0	0	0	12.2923	16.3597	0	0	0	0	0	0	0	0	0	0	0	0	0	0	0	0	0
Q53EL6	PDCD4_HUMAN	Programmed cell death protein 4 (Neoplastic transformation inhibitor protein) (Nuclear antigen H731-like) (Protein 197/15a)	PDCD4 H731	MILDLLKSLWK	1	2.3	0.97255	0.098635	0	0	0	0	0	0	0	0	0	0	0	0	0	0	0	0	0	0	0	0	0	0	0	0	0	0	10.957
Q53EU6	GPAT3_HUMAN	Glycerol-3-phosphate acyltransferase 3 (GPAT-3) (EC 2.3.1.15) (1-acyl-sn-glycerol-3-phosphate O-acyltransferase 10) (AGPAT 10) (1-acyl-sn-glycerol-3-phosphate O-acyltransferase 9) (1-AGP acyltransferase 9) (1-AGPAT 9) (EC 2.3.1.51) (Acyl-CoA:glycerol-3-phosphate acyltransferase 3) (hGPAT3) (Lung cancer metastasis-associated protein 1) (Lysophosphatidic acid acyltransferase theta) (LPAAT-theta) (M…	GPAT3 AGPAT9 MAG1 HMFN0839 UNQ2753/PRO6492	ACPHVWFERSEMK	1	3	0.98454	-0.82454	0	0	0	0	0	0	0	0	0	0	0	0	0	0	0	0	0	0	0	0	11.1312	0	0	0	0	0	0
Q53EZ4	CEP55_HUMAN	Centrosomal protein of 55 kDa (Cep55) (Up-regulated in colon cancer 6)	CEP55 C10orf3 URCC6	SETTLEK	1	1.5	0.97514	-0.36606	11.8203	12.7965	0	0	0	0	0	0	0	11.1792	0	0	0	0	12.4189	0	0	0	12.9594	13.2271	12.9295	0	0	0	11.9817	0	0
Q53FA7	QORX_HUMAN	Quinone oxidoreductase PIG3 (EC 1.6.5.5) (NADPH:quinone reductase PIG3) (Tumor protein p53-inducible protein 3) (Protein PIG3) (p53-induced gene 3 protein)	TP53I3 PIG3	IVLELPQ	1	2.1	0.97895	0.84092	0	0	17.9321	17.907	17.2562	0	17.3361	17.2193	17.2864	0	0	0	0	0	0	0	0	0	0	0	0	0	0	0	0	0	0
Q53H47	SETMR_HUMAN	Histone-lysine N-methyltransferase SETMAR (SET domain and mariner transposase fusion protein) (Metnase) [Includes: Histone-lysine N-methyltransferase (EC 2.1.1.357); Transposon Hsmar1 transposase (EC 3.1.-.-)]	SETMAR	KGWGLRTLEFIPK	1	1.9	0.97977	-1.1751	0	0	0	0	0	0	0	0	0	10.1227	0	0	0	0	0	0	0	0	0	0	0	0	0	0	0	0	0
Q53HC9	EIPR1_HUMAN	EARP and GARP complex-interacting protein 1 (Endosome-associated recycling protein-interacting protein) (Golgi-associated retrograde protein-interacting protein) (Tumor-suppressing STF cDNA 1 protein) (Tumor-suppressing subchromosomal transferable fragment candidate gene 1 protein)	EIPR1 TSSC1	ALKYHILL	1	2.1	0.98213	-0.49232	0	0	13.4375	14.296	13.8586	14.1636	13.7497	13.929	14.1469	0	0	0	0	0	0	0	0	0	0	0	0	0	0	0	0	0	0
Q53HL2	BOREA_HUMAN	Borealin (Cell division cycle-associated protein 8) (Dasra-B) (hDasra-B) (Pluripotent embryonic stem cell-related gene 3 protein)	CDCA8 PESCRG3	KRTQSIQGK	1	3.2	0.98298	-1.0222	0	17.8799	0	0	0	0	0	0	0	0	0	0	0	0	0	0	0	0	0	0	0	0	0	0	0	0	0
Q53HV7	SMUG1_HUMAN	Single-strand selective monofunctional uracil DNA glycosylase (EC 3.2.2.-)	SMUG1	RPVLGLECPQSEVSGARFWGFFR	1	8.5	0.9729	0.14969	0	0	0	0	0	0	0	0	0	0	0	0	0	0	0	12.2226	0	0	0	0	0	0	0	0	0	0	0
Q53TN4	CYBR1_HUMAN	Plasma membrane ascorbate-dependent reductase CYBRD1 (EC 7.2.1.3) (Cytochrome b reductase 1) (Duodenal cytochrome b) (Ferric-chelate reductase 3)	CYBRD1 DCYTB FRRS3	GSMPAYSGNNMDK	1	4.5	0.98506	-0.82454	0	0	0	0	0	0	0	0	11.2493	0	0	0	0	0	0	0	0	0	0	0	0	0	0	0	0	0	0
Q569G3	CE047_HUMAN	Uncharacterized protein C5orf47	C5orf47	HRLKCQR	1	4	0.97975	-0.36606	0	0	0	0	12.9317	0	0	0	0	0	0	0	0	0	0	0	0	0	0	0	0	0	0	0	0	0	0
Q56UN5	M3K19_HUMAN	Mitogen-activated protein kinase kinase kinase 19 (EC 2.7.11.1) (Regulated in COPD, protein kinase) (SPS1/STE20-related protein kinase YSK4)	MAP3K19 RCK YSK4	TQKPKKQSFPCICK	1	1.1	0.97367	-1.7671	0	0	0	0	0	0	0	0	0	0	0	13.3312	0	0	0	0	0	0	0	0	0	0	0	0	12.2412	0	0
Q587J7	TDR12_HUMAN	Putative ATP-dependent RNA helicase TDRD12 (EC 3.6.4.13) (ES cell-associated transcript 8 protein) (Tudor domain-containing protein 12)	TDRD12 ECAT8	CNMDSLRDSPKDK	1	1.1	0.97918	-1.1751	0	0	0	0	0	0	0	0	0	0	0	0	0	0	0	0	0	0	11.3668	0	0	0	0	0	0	0	0
Q58F21	BRDT_HUMAN	Bromodomain testis-specific protein (Cancer/testis antigen 9) (CT9) (RING3-like protein)	BRDT	SEDEDNAKPMNYDEK	1	1.6	0.97271	-2.192	0	0	0	0	0	0	0	10.2313	0	0	0	0	0	0	0	0	0	0	0	0	0	12.3064	0	0	0	0	0
Q58FG1	HS904_HUMAN	Putative heat shock protein HSP 90-alpha A4 (Heat shock 90 kDa protein 1 alpha-like 2) (Heat shock protein 90-alpha D) (Heat shock protein 90Ad)	HSP90AA4P HSP90AD HSPCAL2	QKKNQSLR	1	1.9	0.97655	-0.15061	0	0	0	0	0	0	0	0	0	0	0	14.3527	0	0	0	0	12.7565	12.8314	0	0	0	0	0	0	12.9111	0	17.0506
Q58WW2	DCAF6_HUMAN	DDB1- and CUL4-associated factor 6 (Androgen receptor complex-associated protein) (ARCAP) (IQ motif and WD repeat-containing protein 1) (Nuclear receptor interaction protein) (NRIP)	DCAF6 IQWD1 MSTP055	LRSRYLGR	1	0.9	0.9796	-0.48083	0	0	0	0	0	0	0	0	0	0	0	0	0	0	0	0	0	0	0	0	0	0	11.6942	0	0	0	0
Q59EK9	RUN3A_HUMAN	RUN domain-containing protein 3A (Rap2-interacting protein 8) (RPIP-8)	RUNDC3A RAP2IP RPIP8	LQLQLEEAAAQNQR	1	3.1	0.97447	-1.4166	0	0	0	11.6132	0	0	0	11.7102	11.9655	0	0	0	0	0	0	0	0	0	0	0	0	0	0	0	0	0	0
Q5BJE1	CC178_HUMAN	Coiled-coil domain-containing protein 178	CCDC178 C18orf34	TLDALIETESKRSAIFK	1	2	0.97177	-2.0187	0	0	12.7425	0	0	0	12.4903	0	0	0	0	0	0	0	0	0	0	0	0	0	0	0	0	0	0	0	0
Q5BKX6	S45A4_HUMAN	Solute carrier family 45 member 4	SLC45A4 KIAA1126	ANAVVLIKPSR	1	1.4	1.003	0.92571	12.9299	12.7485	0	0	0	0	0	0	0	13.1158	13.5759	0	0	0	0	0	0	13.1236	0	0	0	0	11.7874	13.3312	12.726	0	0
Q5BKY1	LRC10_HUMAN	Leucine-rich repeat-containing protein 10	LRRC10	ALPQVVCTLK	1	3.6	1.0385	1.0831	0	0	0	0	0	0	0	0	0	0	0	0	0	0	0	0	0	13.1335	0	0	0	0	0	0	0	0	0
Q5BKZ1	ZN326_HUMAN	DBIRD complex subunit ZNF326 (Zinc finger protein 326) (Zinc finger protein interacting with mRNPs and DBC1)	ZNF326 ZIRD	FGGSYGGRFESSYR	1	2.4	0.97241	-1.4166	0	0	10.6422	0	0	0	0	0	0	0	0	0	0	0	0	0	0	0	0	13.2681	0	0	0	0	0	0	0
Q5CZC0	FSIP2_HUMAN	Fibrous sheath-interacting protein 2	FSIP2	DSEDELFEK;DSYSDEQFSCCSVDHTKSGK;HSLSSLPIYNTK;LLEEVLALFLAKLIR;LSYLACK;VLNSVQEFISKSKIK;VTSTTTVKSK	7	1.3	0.97376	-2.6302	13.8474	0	0	14.3505	0	13.7568	14.1405	11.4062	0	0	0	0	0	0	0	0	0	0	12.6373	11.8955	13.4566	0	0	0	0	12.6589	0
Q5D1E8	ZC12A_HUMAN	Endoribonuclease ZC3H12A (EC 3.1.-.-) (Monocyte chemotactic protein-induced protein 1) (MCP-induced protein 1) (MCPIP-1) (Regnase-1) (Reg1) (Zinc finger CCCH domain-containing protein 12A)	ZC3H12A MCPIP MCPIP1	EQASVYTK	1	1.3	0.97807	-0.48083	0	0	0	0	0	0	0	0	0	0	0	0	0	0	0	0	0	0	13.5676	0	0	0	0	0	0	0	0
Q5EBM0	CMPK2_HUMAN	UMP-CMP kinase 2, mitochondrial (EC 2.7.4.14) (Nucleoside-diphosphate kinase) (EC 2.7.4.6)	CMPK2	LLHQLRRGPFQR;VRAARLHQR	2	4.7	0.98182	-0.51432	0	17.0604	0	0	11.2114	0	0	0	0	0	0	0	15.4273	0	0	0	0	0	0	0	0	0	17.3555	0	0	0	0
Q5FVE4	ACBG2_HUMAN	Long-chain-fatty-acid--CoA ligase ACSBG2 (EC 6.2.1.3) (Acyl-CoA synthetase bubblegum family member 2) (Arachidonate--CoA ligase ACSBG2) (EC 6.2.1.15) (Bubblegum-related protein) (PRTD-NY3)	ACSBG2 BGR UNQ2443/PRO5005	KAFVWAR	1	1.1	0.97952	-0.36606	12.3333	12.8974	0	0	0	0	0	0	0	0	15.5947	13.7389	12.1756	13.119	13.1195	0	0	12.7042	0	12.5381	0	0	0	11.7766	0	0	0
Q5FWF5	ESCO1_HUMAN	N-acetyltransferase ESCO1 (EC 2.3.1.-) (CTF7 homolog 1) (Establishment factor-like protein 1) (EFO1) (EFO1p) (hEFO1) (Establishment of cohesion 1 homolog 1) (ECO1 homolog 1) (ESO1 homolog 1)	ESCO1 EFO1 KIAA1911	LSKFNSVQHNKLDSQVSPK;TSQKHVKR	2	3.2	0.97219	-1.5347	0	0	0	10.85	0	0	0	0	0	0	0	0	0	0	0	0	0	11.8024	0	0	0	0	0	0	0	0	0
Q5GFL6	VWA2_HUMAN	von Willebrand factor A domain-containing protein 2 (A domain-containing protein similar to matrilin and collagen) (AMACO) (Colon cancer secreted protein 2) (CCSP-2)	VWA2 AMACO	FPRWEELHALASEPR	1	2	0.97215	-2.1754	0	0	0	0	0	12.9071	0	0	0	0	0	0	0	0	0	0	0	0	0	0	0	0	0	0	0	0	0
Q5H9K5	ZMAT1_HUMAN	Zinc finger matrin-type protein 1	ZMAT1 KIAA1789	TCFRKMR	1	1.1	0.97859	-0.36606	0	0	0	0	0	0	0	0	0	0	14.5111	0	0	0	0	0	0	0	0	0	0	0	12.4847	0	12.6951	11.9044	0
Q5H9R7	PP6R3_HUMAN	Serine/threonine-protein phosphatase 6 regulatory subunit 3 (SAPS domain family member 3) (Sporulation-induced transcript 4-associated protein SAPL)	PPP6R3 C11orf23 KIAA1558 PP6R3 SAPL SAPS3	ETLSLTVDAKTETAVFK	1	1.9	0.9759	-0.28715	0	0	0	0	0	0	0	0	0	14.2202	14.3235	12.9696	0	12.3895	12.4985	12.9548	0	0	0	0	0	0	0	0	0	0	0
Q5H9S7	DCA17_HUMAN	DDB1- and CUL4-associated factor 17	DCAF17 C2orf37	VLPFSLVGILEINKK	1	2.9	0.97211	-1.882	0	0	0	0	0	0	0	0	0	0	0	0	0	0	0	0	0	0	0	0	0	0	0	12.9452	12.2731	0	0
Q5HYI7	MTX3_HUMAN	Metaxin-3	MTX3	FSGAPLK	1	2.2	0.97414	0.83976	13.8405	16.6831	0	0	0	0	0	0	0	14.9696	15.0576	14.39	13.6392	13.7123	13.9758	13.9149	11.6188	13.5853	0	0	0	13.1764	16.1408	16.8297	12.7077	0	11.7633
Q5HYJ1	TECRL_HUMAN	Trans-2,3-enoyl-CoA reductase-like (EC 1.3.1.-) (Steroid 5-alpha-reductase 2-like 2 protein)	TECRL SRD5A2L2	HKSLASER	1	2.2	0.98294	-0.49232	0	0	0	0	12.8004	0	0	0	0	0	0	0	0	0	0	0	0	0	0	0	0	0	0	0	0	0	0
Q5HYK7	SH319_HUMAN	SH3 domain-containing protein 19 (ADAM-binding protein Eve-1) (EEN-binding protein) (EBP)	SH3D19	SVNPEIPGRGPLAESSDSGK	1	2.5	0.97436	0.82407	0	0	0	0	0	0	0	0	0	0	0	0	0	0	0	13.034	0	0	0	0	0	0	0	0	0	0	0
Q5HYK9	ZN667_HUMAN	Zinc finger protein 667	ZNF667	LVSAQQKAPTRK	1	2	0.98204	-1.0198	0	0	0	0	0	0	0	14.5188	0	0	0	0	0	0	0	0	0	0	0	0	0	0	0	0	0	0	0
Q5HYM0	ZC12B_HUMAN	Probable ribonuclease ZC3H12B (EC 3.1.-.-) (MCP-induced protein 2) (Zinc finger CCCH domain-containing protein 12B)	ZC3H12B CXorf32 MCPIP2	ILVFTPSRRVQGR	1	1.6	0.9785	-1.1751	11.8011	0	0	0	0	0	0	0	0	0	13.4762	0	0	0	10.8177	0	0	0	0	0	0	14.0855	11.7291	13.6396	0	0	0
Q5I7T1	AG10B_HUMAN	Putative Dol-P-Glc:Glc(2)Man(9)GlcNAc(2)-PP-Dol alpha-1,2-glucosyltransferase (EC 2.4.1.256) (Alpha-1,2-glucosyltransferase ALG10-A) (Alpha-2-glucosyltransferase ALG10-B) (Asparagine-linked glycosylation protein 10 homolog B) (Potassium channel regulator 1)	ALG10B KCR1	HYTFYVWK;HYTFYVWKR	2	1.9	0.97651	0.78625	0	0	0	0	0	0	0	0	0	0	0	0	11.8699	0	0	14.0387	0	0	0	0	0	0	0	0	0	0	0
Q5J5C9	DB121_HUMAN	Beta-defensin 121 (Beta-defensin 21) (DEFB-21) (Defensin, beta 121)	DEFB121 DEFB21	CRTTCKESEVYYILCK	1	21.1	0.97379	-2.2455	0	0	13.3357	0	13.4534	0	0	12.7423	0	0	0	0	0	0	0	0	0	0	0	0	0	0	0	0	0	0	0
Q5J8M3	EMC4_HUMAN	ER membrane protein complex subunit 4 (Cell proliferation-inducing gene 17 protein) (Transmembrane protein 85)	EMC4 TMEM85 HSPC184 PIG17	MEFSGGGLLL	1	5.5	0.99349	1.0831	0	0	12.3139	0	0	0	0	0	0	0	0	0	0	0	0	0	0	0	0	0	0	0	0	0	0	0	0
Q5JR59	MTUS2_HUMAN	Microtubule-associated tumor suppressor candidate 2 (Cardiac zipper protein) (Microtubule plus-end tracking protein TIP150) (Tracking protein of 150 kDa)	MTUS2 CAZIP KIAA0774 TIP150	ARRFEEALR	1	0.7	0.98302	-1.0223	0	0	0	0	0	13.7834	0	0	0	0	0	0	0	0	0	0	0	0	0	0	0	0	0	0	0	0	0
Q5JRA6	TGO1_HUMAN	Transport and Golgi organization protein 1 homolog (TANGO1) (C219-reactive peptide) (D320) (Melanoma inhibitory activity protein 3)	MIA3 KIAA0268 TANGO UNQ6077/PRO20088	TKFGSTADALVSDDETTR	1	0.9	0.97348	-1.6931	0	12.4098	0	0	0	0	0	0	0	0	0	0	0	0	0	0	0	0	0	0	0	0	0	0	0	0	0
Q5JRC9	FA47A_HUMAN	Protein FAM47A	FAM47A	SDEPLIDPKLLLK;SSLHSQPPKTRR	2	3.2	0.9771	-1.3254	0	0	0	0	0	0	0	0	0	11.9907	0	0	0	0	0	0	0	0	0	0	11.5552	0	0	0	0	0	0
Q5JSL3	DOC11_HUMAN	Dedicator of cytokinesis protein 11 (Activated Cdc42-associated guanine nucleotide exchange factor) (ACG) (Zizimin-2)	DOCK11 ZIZ2	SMATYLLEENKIK;YTAISVIKNLLIK	2	1.3	0.97218	-1.9602	11.0697	0	0	0	0	0	0	0	0	13.7161	12.897	12.5257	0	0	11.8205	0	0	0	0	0	0	0	11.8812	0	0	0	0
Q5JSS6	MEIG1_HUMAN	Meiosis expressed gene 1 protein homolog	MEIG1	WSEEIENLYR	1	11.4	0.98429	0.96993	0	0	0	0	0	0	0	0	0	0	0	0	0	0	0	0	0	0	0	0	0	0	0	0	0	13.4073	0
Q5JTD0	TJAP1_HUMAN	Tight junction-associated protein 1 (Protein incorporated later into tight junctions) (Tight junction protein 4)	TJAP1 PILT TJP4	RRLASATR	1	1.4	0.97871	-1.1463	0	0	0	0	0	0	0	0	0	0	0	0	0	0	13.9987	0	0	0	0	0	0	0	0	0	0	0	0
Q5JTW2	CEP78_HUMAN	Centrosomal protein of 78 kDa (Cep78)	CEP78 C9orf81	NSRSSSEK;RHRGFPLIK;RTIILGSGHKGK	3	4.2	0.98246	-0.72913	0	14.1772	0	0	0	0	0	0	0	0	13.5344	12.102	14.5747	13.5688	15.1825	0	0	0	0	16.3427	0	0	0	0	0	14.3079	14.0941
Q5JU85	IQEC2_HUMAN	IQ motif and SEC7 domain-containing protein 2	IQSEC2 KIAA0522	ARLQPASVALR	1	0.7	0.9805	0.40974	0	0	0	0	0	0	0	0	0	0	0	0	12.0701	12.0176	12.5875	12.5993	12.5965	12.4373	13.6391	12.8242	13.1345	0	0	0	0	0	0
Q5JUK3	KCNT1_HUMAN	Potassium channel subfamily T member 1 (KCa4.1)	KCNT1 KIAA1422	HLGLPTTGYEDVANLTASDVMNR	1	1.9	0.96734	0.46079	0	0	0	0	0	0	12.761	13.3032	13.3784	0	0	0	0	0	0	0	0	0	0	0	0	0	0	0	0	0	0
Q5JVF3	PCID2_HUMAN	PCI domain-containing protein 2 (CSN12-like protein)	PCID2 HT004	RMILIYLLPVK	1	2.8	0.97732	0.40974	0	0	0	0	0	0	0	0	0	0	0	0	0	0	0	0	0	0	0	0	0	0	0	12.174	0	0	0
Q5JVL4	EFHC1_HUMAN	EF-hand domain-containing protein 1 (Myoclonin-1)	EFHC1	YLAVLESPIPEDKDRR	1	2.5	0.98328	1.033	0	0	0	0	0	0	0	0	0	0	0	0	0	0	0	14.8306	0	0	0	0	0	0	0	0	0	0	0
Q5JW98	CAHM4_HUMAN	Calcium homeostasis modulator protein 4 (Protein FAM26D)	CALHM4 C6orf78 FAM26D UNQ6481/PRO21277	VDEDNEEDRSR	1	3.5	0.97177	0.098635	0	0	0	0	0	0	0	0	0	0	0	0	0	0	0	0	0	0	13.8444	0	0	0	0	0	0	0	0
Q5JWR5	DOP1_HUMAN	Protein dopey-1	DOP1A DOPEY1 KIAA1117	EVLKQPPAIAK	1	0.4	0.97685	-0.37427	0	0	0	0	0	0	0	0	0	0	0	0	0	0	0	0	0	0	0	0	0	0	0	13.5237	0	0	13.002
Q5K4L6	S27A3_HUMAN	Long-chain fatty acid transport protein 3 (FATP-3) (Fatty acid transport protein 3) (Arachidonate--CoA ligase) (EC 6.2.1.15) (Long-chain-fatty-acid--CoA ligase) (EC 6.2.1.3) (Solute carrier family 27 member 3) (Very long-chain acyl-CoA synthetase homolog 3) (VLCS-3) (EC 6.2.1.-)	SLC27A3 ACSVL3 FATP3 PSEC0067 UNQ367/PRO703	YLVNQPPSK	1	1.3	1.001	0.92439	0	0	0	0	0	16.5072	0	0	0	0	0	0	0	0	0	0	0	0	0	0	0	0	0	0	0	0	0
Q5K651	SAMD9_HUMAN	Sterile alpha motif domain-containing protein 9 (SAM domain-containing protein 9)	SAMD9 C7orf5 DRIF1 KIAA2004 OEF1	AFWGTEKFEDK;LERLVHKGK;VELIEDK	3	1.7	0.98959	-0.037889	0	0	0	0	0	0	0	0	0	12.0986	0	0	0	11.0766	11.9685	0	0	0	0	11.4804	0	0	0	0	0	0	0
Q5M7Z0	RNFT1_HUMAN	E3 ubiquitin-protein ligase RNFT1 (EC 2.3.2.27) (Protein PTD016) (RING finger and transmembrane domain-containing protein 1)	RNFT1 PTD016	WLQKSLPYILILSVK	1	3.4	0.97228	-2.1754	0	0	0	0	0	0	0	0	0	0	14.2502	0	0	0	0	0	0	0	0	0	14.1225	0	0	14.334	13.1006	0	0
Q5MJ07	SPXN5_HUMAN	Sperm protein associated with the nucleus on the X chromosome N5 (Nuclear-associated protein SPAN-Xn5) (SPANX-N5) (SPANX family member N5)	SPANXN5	SPCDSNSKNDEMQETPNRDLVLEPSLK	1	37.5	0.97462	0.42288	0	0	0	0	0	0	0	0	0	0	0	0	0	0	0	0	0	0	10.9433	0	0	0	0	0	0	0	0
Q5MJ68	SPDYC_HUMAN	Speedy protein C (Rapid inducer of G2/M progression in oocytes C) (RINGO C) (hSpy/Ringo C)	SPDYC	LWARMGFRAVVSR	1	4.4	0.97849	-1.1751	0	0	0	0	0	0	0	0	0	0	0	0	0	0	0	0	0	13.4644	0	0	0	0	0	0	0	0	14.3359
Q5QGS0	NEXMI_HUMAN	Neurite extension and migration factor (XLMR protein related to neurite extension) (XPN)	NEXMIF KIAA2022	ETLMYPR	1	0.5	0.9757	-0.36606	0	0	0	0	0	0	0	0	0	0	0	11.8563	0	0	0	0	0	0	0	0	0	0	0	0	0	0	0
Q5QGT7	RTP2_HUMAN	Receptor-transporting protein 2 (3CxxC-type zinc finger protein 2)	RTP2 Z3CXXC2	EQCYEEDGGQYR	1	5.3	0.97988	-0.1504	0	0	0	0	0	0	0	0	0	13.8568	13.9042	0	0	0	11.898	0	0	0	0	0	0	0	0	0	12.4039	0	0
Q5R372	RBG1L_HUMAN	Rab GTPase-activating protein 1-like	RABGAP1L HHL KIAA0471	FWYFSRK	1	0.9	0.97798	-0.36606	0	0	0	0	0	0	0	0	0	0	0	0	11.7215	0	0	0	0	0	0	0	0	0	12.6146	0	0	0	0
Q5R3F8	PPR29_HUMAN	Protein phosphatase 1 regulatory subunit 29 (Extracellular leucine-rich repeat and fibronectin type III domain-containing protein 2) (Leucine-rich repeat and fibronectin type-III domain-containing protein 6) (Leucine-rich repeat-containing protein 62)	ELFN2 KIAA1904 LRRC62 PPP1R29	VSFLKPLTRSKR	1	1.5	0.98273	-1.0371	12.0416	11.5422	0	0	0	0	0	0	0	0	0	0	0	0	0	0	0	0	0	0	0	12.951	0	0	0	0	11.9026
Q5R3I4	TTC38_HUMAN	Tetratricopeptide repeat protein 38 (TPR repeat protein 38)	TTC38	MAAASPLR	1	1.7	0.97834	-0.48083	0	0	0	0	0	0	0	0	0	0	0	0	0	0	0	0	0	0	0	0	12.4585	0	0	0	0	0	0
Q5RHP9	ERIC3_HUMAN	Glutamate-rich protein 3	ERICH3 C1orf173	DAVGLSKDEAPEKQALMLTVLETDK	1	1.6	0.96886	0.113	0	0	0	0	0	0	0	0	0	0	0	0	0	0	0	0	0	0	0	0	0	0	0	0	0	0	11.2183
Q5RKV6	EXOS6_HUMAN	Exosome complex component MTR3 (Exosome component 6) (mRNA transport regulator 3 homolog) (hMtr3) (p11)	EXOSC6 MTR3	RAPFAGRR	1	2.9	0.98123	-0.48083	0	0	0	0	0	11.9187	0	13.3378	0	0	0	0	0	0	0	0	0	0	0	0	0	0	0	0	0	0	0
Q5SQH8	CF136_HUMAN	Uncharacterized protein C6orf136	C6orf136	LVGLPVHLLFLRFYK	1	4.8	0.97275	-2.1754	0	0	0	0	0	0	0	0	0	0	0	0	0	0	0	0	0	0	0	0	0	0	15.642	0	0	0	0
Q5SQS7	SH24B_HUMAN	SH2 domain-containing protein 4B	SH2D4B	HHSLRAIQK	1	2.1	0.97558	-0.36825	0	0	0	0	0	14.5904	0	0	0	0	0	0	0	0	0	0	0	0	0	0	0	0	0	0	0	0	0
Q5SW24	DACT2_HUMAN	Dapper homolog 2 (Dapper antagonist of catenin 2)	DACT2 C6orf116 PP13671	SDSEPSKHSAECDPR	1	1.9	0.9727	-2.1931	0	0	0	0	0	0	0	0	0	0	14.0402	0	0	0	0	0	0	0	0	0	0	0	0	0	0	0	0
Q5SXH7	PKHS1_HUMAN	Pleckstrin homology domain-containing family S member 1 (PH domain-containing family S member 1) (Epididymis luminal protein 185) (hEL185)	PLEKHS1 C10orf81	RACMESDWCRDSK	1	2.8	0.98478	-0.82454	0	0	0	0	0	0	0	0	0	0	0	0	0	0	0	0	0	0	0	0	0	0	0	0	11.5286	0	0
Q5SXM2	SNPC4_HUMAN	snRNA-activating protein complex subunit 4 (SNAPc subunit 4) (Proximal sequence element-binding transcription factor subunit alpha) (PSE-binding factor subunit alpha) (PTF subunit alpha) (snRNA-activating protein complex 190 kDa subunit) (SNAPc 190 kDa subunit)	SNAPC4 SNAP190	TVSELLQEK	1	0.6	0.98606	-0.013418	0	0	16.7711	16.019	15.8939	15.4518	0	0	16.5283	0	0	0	0	0	0	0	0	0	0	0	0	0	0	0	0	0	0
Q5SYB0	FRPD1_HUMAN	FERM and PDZ domain-containing protein 1 (FERM domain-containing protein 2)	FRMPD1 FRMD2 KIAA0967	LVKLAPCR;SVIDSRVSSISAIRFR	2	1.5	0.97392	-2.7264	0	0	0	0	0	0	0	0	0	0	0	0	0	0	0	0	0	0	12.8628	0	0	0	14.6223	0	0	0	0
Q5SYE7	NHSL1_HUMAN	NHS-like protein 1	NHSL1 C6orf63 KIAA1357	LFLVVPPPQK	1	0.6	1.0426	1.0831	0	0	0	0	0	11.7375	0	13.0141	0	0	0	0	0	0	0	0	0	0	0	0	0	0	0	0	0	0	0
Q5T011	SZT2_HUMAN	KICSTOR complex protein SZT2 (Seizure threshold 2 protein homolog)	SZT2 C1orf84 KIAA0467	QRLLLLEVVDKK	1	0.3	0.98299	-0.50091	0	0	0	0	0	0	0	0	0	0	0	0	0	13.1574	0	0	0	0	0	0	0	0	0	0	0	0	0
Q5T036	F120S_HUMAN	Uncharacterized protein FAM120AOS (FAM120A opposite strand protein)	FAM120AOS C9orf10OS	AGGTRCPQRR	1	3.9	0.94853	1.0831	0	0	0	0	12.539	0	13.3676	0	13.1335	0	0	0	0	0	0	0	0	0	0	0	0	0	0	0	0	0	0
Q5T0F9	C2D1B_HUMAN	Coiled-coil and C2 domain-containing protein 1B (Five prime repressor element under dual repression-binding protein 2) (FRE under dual repression-binding protein 2) (Freud-2)	CC2D1B KIAA1836	ELMRIGKR	1	0.9	0.98121	-0.48083	0	0	0	0	0	0	0	0	0	0	0	0	0	0	0	0	0	0	0	0	0	0	0	0	0	0	14.053
Q5T0W9	FA83B_HUMAN	Protein FAM83B	FAM83B C6orf143	ETIRKMIK;MPTLEHTTKSFLRNWR;NLFGRQDKIHK	3	3.5	0.97204	-4.4317	0	0	0	14.5159	0	0	0	0	0	0	0	13.7773	0	0	0	0	0	0	13.8912	0	0	0	0	0	0	0	0
Q5T160	SYRM_HUMAN	Probable arginine--tRNA ligase, mitochondrial (EC 6.1.1.19) (Arginyl-tRNA synthetase) (ArgRS)	RARS2 RARSL	LHLFKAVR	1	1.4	0.98061	-0.48083	0	0	0	0	0	0	0	14.7535	0	0	0	0	0	0	0	0	0	0	0	0	0	0	0	0	0	0	0
Q5T1A1	DCST2_HUMAN	DC-STAMP domain-containing protein 2	DCST2	TNLLAALHRSVRR	1	1.7	0.96357	0.5684	0	0	0	0	0	0	0	0	0	0	0	0	0	0	0	0	0	0	0	0	0	0	0	13.6196	0	0	0
Q5T1M5	FKB15_HUMAN	FK506-binding protein 15 (FKBP-15) (133 kDa FK506-binding protein) (133 kDa FKBP) (FKBP-133) (WASP- and FKBP-like protein) (WAFL)	FKBP15 KIAA0674	ETDLLRGQLTK	1	0.9	0.97658	0.40974	0	0	0	0	0	0	0	0	0	0	0	0	0	0	0	0	0	0	14.3431	12.6278	0	0	0	0	0	0	0
Q5T230	UTF1_HUMAN	Undifferentiated embryonic cell transcription factor 1	UTF1	FSPSPPK;TPGDAPGTPPR	2	5.3	0.89062	1.787	13.4666	14.7588	0	0	0	0	0	0	0	13.4128	11.4437	13.294	0	0	0	0	11.2327	12.4955	0	0	15.6781	14.7732	14.7699	14.351	14.8826	0	14.6907
Q5T2E6	ARMD3_HUMAN	Armadillo-like helical domain-containing protein 3	ARMH3 C10orf76	VVNALQTLCALIRGVHQKNK	1	2.9	0.97644	0.16228	12.3877	0	0	0	0	0	0	0	0	0	12.8205	0	0	0	0	0	0	0	0	13.4118	0	12.7941	12.5968	13.6257	13.7379	0	0
Q5T2S8	ODAD2_HUMAN	Outer dynein arm-docking complex subunit 2 (Armadillo repeat-containing protein 4)	ODAD2 ARMC4	LRHHLAEAISR	1	1.1	0.97726	0.40974	12.7028	14.6079	0	0	0	0	0	0	0	13.894	0	0	0	0	13.5151	0	0	0	0	0	0	10.4613	0	0	0	0	0
Q5T3F8	CSCL2_HUMAN	CSC1-like protein 2 (Transmembrane protein 63B)	TMEM63B C6orf110	GFIWWLR	1	0.8	0.97566	-0.36606	0	0	0	0	0	0	0	0	0	0	0	0	0	0	0	11.4678	0	0	0	0	0	0	0	0	0	0	0
Q5T3U5	MRP7_HUMAN	ATP-binding cassette sub-family C member 10 (EC 7.6.2.2) (EC 7.6.2.3) (Multidrug resistance-associated protein 7)	ABCC10 MRP7 SIMRP7	LPHRLQPTYLAR	1	0.8	0.97707	-0.4615	0	0	0	0	0	0	0	0	0	0	0	0	0	0	0	0	0	0	0	14.022	0	0	0	0	0	0	0
Q5T440	CAF17_HUMAN	Putative transferase CAF17, mitochondrial (EC 2.1.-.-) (Iron-sulfur cluster assembly factor homolog)	IBA57 C1orf69	GGPVWRWR	1	2.2	0.9788	0.76038	0	0	0	0	0	0	0	0	0	0	0	0	0	0	0	0	0	0	0	0	0	0	0	0	0	10.8581	0
Q5T442	CXG2_HUMAN	Gap junction gamma-2 protein (Connexin-46.6) (Cx46.6) (Connexin-47) (Cx47) (Gap junction alpha-12 protein)	GJC2 GJA12	ALRRRPGPR	1	2.1	0.98581	-0.013418	0	0	0	0	0	0	0	0	0	0	0	0	0	13.0309	0	0	0	0	0	0	0	0	0	0	0	0	0
Q5T4D3	TMTC4_HUMAN	Protein O-mannosyl-transferase TMTC4 (EC 2.4.1.109) (Transmembrane and TPR repeat-containing protein 4)	TMTC4	GRRLHLAPR	1	1.2	0.98555	-0.013418	0	0	0	0	0	0	0	0	0	0	0	0	0	14.1771	0	0	0	0	0	0	0	0	0	14.1046	0	0	0
Q5T4F4	ZFY27_HUMAN	Protrudin (Spastic paraplegia 33 protein) (Zinc finger FYVE domain-containing protein 27)	ZFYVE27 SPG33	RLEIYLEPLKDAGDGVR;SCSNCGNSFCSR	2	7.1	0.90826	1.5167	13.4654	14.1025	0	0	0	0	0	0	0	11.1867	0	0	0	12.5037	15.1846	16.2612	16.5335	16.4482	18.9297	15.8217	15.5538	13.0402	14.4902	14.8575	16.32	15.7108	14.8315
Q5T4W7	ARTN_HUMAN	Artemin (Enovin) (Neublastin)	ARTN EVN	FCSGSCR	1	3.2	0.97627	-0.36606	0	0	0	0	0	0	0	0	11.087	0	0	0	0	0	0	0	0	0	0	0	0	0	0	0	0	11.8193	0
Q5T5C0	STXB5_HUMAN	Syntaxin-binding protein 5 (Lethal(2) giant larvae protein homolog 3) (Tomosyn-1)	STXBP5 LLGL3	LLIGFESGTVVLWDLKSKK	1	1.7	0.97572	-1.3841	0	0	0	0	0	0	0	0	0	0	0	0	0	0	0	12.1284	11.8133	0	14.5479	0	0	0	0	0	0	0	0
Q5T5J6	SWT1_HUMAN	Transcriptional protein SWT1	SWT1 C1orf26	LSVEIDTLR	1	1	0.98894	0.99479	0	0	0	0	0	0	0	0	0	0	0	0	0	0	0	0	0	0	0	0	0	0	0	0	0	14.3941	0
Q5T5N4	CF118_HUMAN	Uncharacterized protein C6orf118	C6orf118	LHVFGKVFEDICNSSLIFGDLLKK	1	5.1	0.97403	-1.4243	0	0	0	0	0	0	0	0	0	12.5601	0	0	0	0	0	0	0	0	0	0	0	0	0	0	0	0	0
Q5T5P2	SKT_HUMAN	Sickle tail protein homolog	KIAA1217 SKT	ASFGFSGISPLEDEINKGSK;DSTAASRLVTLKDVEDGAFLLR;MQRELVYAR;NLEFFHEDVR;SIPNLEMPPATGPLPR;TKERLSNGNSR;YLHEEEKIVK	7	5	0.98045	0.77	0	0	0	0	0	0	0	0	0	0	0	11.6929	0	12.0317	12.998	0	11.8072	0	14.2412	13.0058	11.8002	10.7606	16.7833	0	0	13.2293	10.4501
Q5T5S1	CC183_HUMAN	Coiled-coil domain-containing protein 183	CCDC183 KIAA1984	EELRLLQIIR	1	1.9	1.0641	1.0831	0	0	0	0	0	0	0	0	0	0	12.6947	12.1996	0	13.0868	13.7058	13.0314	13.4988	12.9878	0	0	0	0	0	0	12.9092	13.3329	12.0753
Q5T5U3	RHG21_HUMAN	Rho GTPase-activating protein 21 (Rho GTPase-activating protein 10) (Rho-type GTPase-activating protein 21)	ARHGAP21 ARHGAP10 KIAA1424	WSGFTEQDDR	1	0.5	1.0651	1.0831	0	13.0343	0	0	0	0	0	0	0	0	0	0	0	15.2629	0	0	14.358	13.2528	0	10.9856	11.6026	16.1441	0	14.2313	0	0	13.9655
Q5T5X7	BEND3_HUMAN	BEN domain-containing protein 3	BEND3 KIAA1553	LESLHLQLIR	1	1.2	0.98668	0.9639	0	0	0	0	0	0	0	0	0	0	0	0	0	0	0	0	0	0	0	0	0	0	0	0	11.8196	12.9599	0
Q5T5Y3	CAMP1_HUMAN	Calmodulin-regulated spectrin-associated protein 1	CAMSAP1	ELIKQEYLR;SIQGEDIPDQR	2	1.2	0.97596	0.041486	0	13.1222	0	0	0	0	0	0	0	12.5448	12.06	0	0	0	0	0	0	0	0	0	0	0	0	0	0	0	0
Q5T619	ZN648_HUMAN	Zinc finger protein 648	ZNF648	GTLQQHR	1	1.2	0.97954	-0.36606	0	0	0	11.373	12.2424	11.9644	11.8207	0	0	0	12.1371	0	0	0	0	0	10.848	0	0	0	0	0	0	0	0	0	0
Q5T653	RM02_HUMAN	39S ribosomal protein L2, mitochondrial (L2mt) (MRP-L2) (Mitochondrial large ribosomal subunit protein uL2m)	MRPL2 CGI-22	MRKSGGR	1	2.3	0.97729	-0.36606	12.0973	12.2274	0	0	0	0	0	0	0	0	11.6994	14.1648	0	0	0	0	0	0	0	0	0	0	0	0	0	0	0
Q5T655	CFA58_HUMAN	Cilia- and flagella-associated protein 58 (Coiled-coil domain-containing protein 147)	CFAP58 C10orf80 CCDC147	ELLLQEKEK;ETLKNQIVGLER	2	2.4	0.95716	0.6234	0	0	0	0	0	0	0	0	0	0	0	0	0	0	0	0	0	0	0	0	0	0	0	0	0	0	10.5344
Q5T6S3	PHF19_HUMAN	PHD finger protein 19 (Polycomb-like protein 3) (hPCL3)	PHF19 PCL3	LRIRVPPNPPGK;RVSSSKQSCLVTFEDNSK	2	5.2	0.96296	0.57511	14.4195	14.5552	0	0	0	0	0	0	0	15.9547	15.8261	15.5267	11.6344	12.8645	14.2732	0	13.6939	13.8886	14.9371	0	14.8129	0	14.7666	14.847	15.0579	14.7905	0
Q5T6V5	QSPP_HUMAN	Queuosine salvage protein	C9orf64	CVVRYRGK;RAQILVADTWSVLEGK	2	7	0.97356	-2.3982	0	0	0	0	0	0	0	0	0	0	0	0	0	0	12.0253	0	0	0	0	12.2343	0	0	0	0	12.0016	0	0
Q5T749	KPRP_HUMAN	Keratinocyte proline-rich protein (hKPRP)	KPRP C1orf45	RGQDGHGDQGNAFAGVK	1	2.9	0.97277	-1.6905	0	0	0	0	0	11.7558	0	0	0	0	0	0	0	0	0	0	0	0	0	0	0	0	0	12.3783	0	0	0
Q5T750	XP32_HUMAN	Skin-specific protein 32	XP32 C1orf68	CPAPCQTTYVK	1	4.4	0.99027	0.91476	0	0	0	0	0	0	0	0	0	13.3987	0	0	0	0	0	0	0	0	0	0	0	0	0	0	0	0	0
Q5T7B8	KIF24_HUMAN	Kinesin-like protein KIF24	KIF24 C9orf48	EADLGEACQSR	1	0.8	0.99026	0.91619	0	0	0	0	0	0	0	0	13.311	0	0	0	0	0	0	0	0	0	0	0	0	0	0	0	0	0	0
Q5T7N2	LITD1_HUMAN	LINE-1 type transposase domain-containing protein 1 (ES cell-associated protein 11)	L1TD1 ECAT11	IIRASRER;REITYQGTRIR;VKTTSLTEKK	3	3.4	0.97776	0.34647	12.1117	0	0	0	0	0	0	0	0	13.6622	0	0	0	0	0	12.287	0	0	0	10.692	11.726	0	0	14.3671	12.8468	0	13.9374
Q5T7P8	SYT6_HUMAN	Synaptotagmin-6 (Synaptotagmin VI) (SytVI)	SYT6	LTLTVIKCRNLK	1	2.4	0.97819	-0.1504	12.4232	13.3925	0	0	0	0	0	0	0	13.8439	0	0	0	13.0653	0	0	13.1728	0	0	0	12.1681	0	0	0	12.6497	0	0
Q5T890	ER6L2_HUMAN	DNA excision repair protein ERCC-6-like 2 (EC 3.6.4.-) (DNA repair and recombination protein RAD26-like)	ERCC6L2 C9orf102 RAD26L	CKAVEDSDGNTASDDESSDEQPTCLSTEAK;VTVLHGNR	2	2.4	0.9906	0.88468	0	11.8548	0	0	0	0	0	0	0	0	0	0	0	0	0	0	0	0	11.7081	0	0	0	0	0	10.5033	0	0
Q5T8A7	PPR26_HUMAN	Protein phosphatase 1 regulatory subunit 26	PPP1R26 KIAA0649	MSQGQGKTDEAR;RSASAARR	2	1.7	0.9824	-0.94233	0	0	0	0	0	0	14.4437	13.068	13.0778	0	0	11.2321	0	0	0	0	0	0	0	0	0	0	0	0	0	0	0
Q5T8P6	RBM26_HUMAN	RNA-binding protein 26 (CTCL tumor antigen se70-2) (RNA-binding motif protein 26)	RBM26 C13orf10 PRO1777	KMQAGEEVTELR	1	1.2	0.97817	-0.1504	0	0	0	0	0	0	0	0	0	0	12.804	0	0	0	0	0	0	0	0	0	0	0	0	0	0	0	0
Q5T9S5	CCD18_HUMAN	Coiled-coil domain-containing protein 18 (Sarcoma antigen NY-SAR-24)	CCDC18	DNEEESLLANVASLRHELK;ESSSSDYYNK	2	2	0.97731	-0.26625	0	0	0	0	11.4721	0	0	0	0	0	0	13.0528	0	0	0	0	0	0	0	0	0	0	0	0	0	0	0
Q5TAH2	SL9C2_HUMAN	Sodium/hydrogen exchanger 11 (Na(+)/H(+) exchanger 11) (NHE-11) (Solute carrier family 9 member 11) (Solute carrier family 9 member C2)	SLC9C2 SLC9A11	GIIDKHEVIEINKVLLK;IHFSIFR	2	2.1	0.98176	-1.0209	0	13.5691	0	0	12.8721	0	0	0	0	0	0	0	0	0	0	0	0	0	0	0	0	0	0	0	0	0	0
Q5TBA9	FRY_HUMAN	Protein furry homolog	FRY C13orf14	DIAERIAQVCLEEKNPK;LITIITTLFPK;LLLQLLTQWK	3	1.3	0.97744	-0.32421	0	13.2432	0	0	0	0	0	0	0	14.8021	0	14.4241	11.5625	12.0747	13.2981	12.4991	12.6748	12.9344	14.1462	12.2631	15.8665	16.1408	15.7013	15.3876	0	0	15.4525
Q5TC12	ATPF1_HUMAN	ATP synthase mitochondrial F1 complex assembly factor 1 (ATP11 homolog)	ATPAF1 ATP11	EKTAEEIKQIWQQYFAAK	1	5.5	0.97485	0.71637	0	0	0	0	0	0	0	0	0	0	0	0	0	0	0	0	17.7658	15.2231	0	0	0	0	0	0	17.3405	0	0
Q5TCS8	KAD9_HUMAN	Adenylate kinase 9 (AK 9) (EC 2.7.4.4) (EC 2.7.4.6) (Adenylate kinase domain-containing protein 1) (Adenylate kinase domain-containing protein 2)	AK9 AKD1 AKD2 C6orf199 C6orf224	EKIYYFSSAEAK;IIIVGPPK;NHIVQYTLNMK;QPKPKPTVPIRIIIVGPPK;WQRSKWGR	5	2.6	0.98259	0.30551	14.572	13.4912	15.3798	15.2309	15.3079	15.3363	15.2812	14.5844	15.2851	0	0	0	0	0	13.6876	12.9654	13.0076	13.9971	18.329	14.2838	14.7546	12.8529	0	13.7778	14.7777	14.3701	14.7608
Q5TDH0	DDI2_HUMAN	Protein DDI1 homolog 2 (EC 3.4.23.-)	DDI2	LLTVYCVR	1	2	0.98007	-0.48083	12.3219	12.8994	0	0	0	0	0	0	0	12.8018	13.673	0	0	11.2949	13.2429	12.7083	12.3714	12.8355	0	0	0	0	0	0	12.8423	0	0
Q5TF21	SOGA3_HUMAN	Protein SOGA3	SOGA3 C6orf174	GGGGGAEK	1	0.8	0.97891	-0.48083	0	0	0	0	0	0	10.8082	0	0	0	0	0	0	0	0	0	0	0	0	0	0	0	0	0	0	0	0
Q5TGS1	HES3_HUMAN	Transcription factor HES-3 (Class B basic helix-loop-helix protein 43) (bHLHb43) (Hairy and enhancer of split 3)	HES3 BHLHB43	KLEKADILELSVK	1	7	0.98512	-0.82454	0	0	0	0	0	0	0	0	0	0	0	0	0	0	12.9147	0	0	0	0	0	0	0	0	0	0	0	0
Q5TGY3	AHDC1_HUMAN	Transcription factor Gibbin (AT-hook DNA-binding motif-containing protein 1)	AHDC1	KKVVAVAAAGVGGPGLTELGHPR;NVVVVFPPGEMPIILKRK	2	2.6	0.98353	-1.112	0	0	0	0	0	0	0	0	0	16.0084	0	0	14.2337	0	0	0	0	0	0	0	0	0	14.4146	0	0	0	16.5856
Q5THR3	EFCB6_HUMAN	EF-hand calcium-binding domain-containing protein 6 (CAP-binding protein complex-interacting protein 1) (DJ-1-binding protein) (DJBP)	EFCAB6 DJBP KIAA1672	RPWRTDEAPQRLIRPK	1	1.1	0.97324	-2.2455	0	0	0	0	0	0	0	0	0	0	0	0	0	0	0	0	0	0	0	0	0	0	0	11.51	0	0	0
Q5TZA2	CROCC_HUMAN	Rootletin (Ciliary rootlet coiled-coil protein)	CROCC KIAA0445	LLLLWRQVVGFRR	1	0.6	0.98014	-1.1527	0	0	0	0	0	14.515	0	0	0	0	0	0	0	0	0	0	0	0	0	0	0	0	0	0	0	0	0
Q5U3C3	TM164_HUMAN	Transmembrane protein 164	TMEM164	LPAKKID	1	2.4	0.9831	-1.0795	0	0	0	0	0	0	0	0	0	0	0	0	0	0	15.8732	0	0	0	0	0	0	0	0	0	0	0	0
Q5U4N7	GDAS1_HUMAN	Protein GDF5-AS1, mitochondrial (GDF5 antisense RNA 1) (Growth/differentiation factor 5 opposite strand transcript protein)	GDF5-AS1 GDF5OS	FLVRPNTRNRAFSWTCR	1	6.8	0.97277	-2.041	0	0	0	0	0	0	0	0	0	0	0	11.3004	0	0	0	0	0	0	0	0	0	0	0	0	0	0	0
Q5U5R9	HECD2_HUMAN	Probable E3 ubiquitin-protein ligase HECTD2 (EC 2.3.2.26) (HECT domain-containing protein 2) (HECT-type E3 ubiquitin transferase HECTD2)	HECTD2	EWFLLLIR	1	1	0.96766	0.79967	0	0	0	0	0	0	0	0	0	0	0	0	0	0	0	0	0	0	13.1437	13.5245	0	0	0	0	0	0	0
Q5U623	MCAF2_HUMAN	Activating transcription factor 7-interacting protein 2 (ATF7-interacting protein 2) (MBD1-containing chromatin-associated factor 2)	ATF7IP2 MCAF2	ELNQRIGK;RIKTVLLFQR	2	2.6	0.97396	-1.4756	0	0	0	0	0	0	17.9614	0	0	0	0	0	0	0	0	0	0	0	14.6846	0	0	0	0	0	0	0	0
Q5U649	CL060_HUMAN	Uncharacterized protein C12orf60	C12orf60	AMGPILEILQKAIK	1	5.7	0.97421	-1.4166	12.9297	0	0	0	0	0	0	0	0	0	0	0	0	0	12.5611	0	0	10.6296	0	0	0	0	13.9429	0	0	0	0
Q5VST9	OBSCN_HUMAN	Obscurin (EC 2.7.11.1) (Obscurin-RhoGEF) (Obscurin-myosin light chain kinase) (Obscurin-MLCK)	OBSCN KIAA1556 KIAA1639	HLPLDEPAELGLRER;VKPVVFLK;VRVHDLHVGITKR	3	0.5	0.97195	-3.8312	0	14.1088	0	0	0	0	0	0	0	0	0	0	11.9132	0	0	0	0	0	0	0	0	14.9613	0	0	0	0	0
Q5VT06	CE350_HUMAN	Centrosome-associated protein 350 (Cep350) (Centrosome-associated protein of 350 kDa)	CEP350 CAP350 KIAA0480 GM133	SLSAYAK	1	0.2	0.97849	-0.36606	0	0	0	0	0	0	0	0	0	0	0	12.2104	11.3873	0	0	0	0	0	0	0	0	0	0	0	0	0	0
Q5VT25	MRCKA_HUMAN	Serine/threonine-protein kinase MRCK alpha (EC 2.7.11.1) (CDC42-binding protein kinase alpha) (DMPK-like alpha) (Myotonic dystrophy kinase-related CDC42-binding kinase alpha) (MRCK alpha) (Myotonic dystrophy protein kinase-like alpha)	CDC42BPA KIAA0451	QELDDAFR	1	0.5	0.97875	-0.48083	0	0	0	0	0	0	0	0	0	0	0	12.2928	11.5242	0	0	0	0	0	0	0	0	0	0	0	0	0	0
[truncated: 1,859 more rows]
